# Supplementary material for: Impact of Rap-Phr system abundance on adaptation of Bacillus subtilis
Source: Commun Biol. 2021 Apr 13;4:468. doi: 10.1038/s42003-021-01983-9 (PMC8044106; doi:10.1038/s42003-021-01983-9)
Supplement: Supplementary file 2 — Supplementary Data 1 [file 42003_2021_1983_MOESM2_ESM.xlsx]

## Sheet: General Notes
Supplementary Data 1. List of mutations detected in genomes of sequenced population clones. Mutations detected in each sequenced clone are indicated in separate tabs, while the last two tabs enlist mutations found in multiple and in single evolved isolates, respectively.
10 evolved isolates were randomly selected from 8 population replicates at the end of the selection experiment. Genomic DNA was purified from these isolates and used for complete genome resequencing. The identity of these isolates, in regards to their rap genes, was obtained by the genome resequencing and corroborated via locus PCR; and genome resequencing allowed for further analysis of these is…
Isolate name	Population of origin	Identified rap mutant strain
P2.9-15.1	2 days Pellicle culture. 15th replicate	TB565 (ΔrapJ, rapK::Km)
P2.9-15.2	2 days Pellicle culture. 15th replicate	TB496 (ΔrapJ, rapH::Sp)
P2.9-16.1	2 days Pellicle culture. 16th replicate	TB565 (ΔrapJ, rapK::Km)
P2.9-16.2	2 days Pellicle culture. 16th replicate	TB271 (ΔrapB, rapE::Sp)
P5.9-3	5 days Pellicle culture. 3rd replicate	TB410 (ΔrapC)
P5.9-6	5 days Pellicle culture. 6th replicate	TB473 (ΔrapI, rapH::Sp)
B2.9-3	2 days Planktonic culture. 3rd replicate	TB456 (ΔrapE, rapF::Sp)
B2.9-6	2 days Planktonic culture. 6th replicate	TB284 (ΔrapP, rapH::Sp)
B5.9-1	5 days Planktonic culture. 1st replicate	TB457 (ΔrapE, rapH::Sp)
B5.9-2	5 days Planktonic culture. 2nd replicate	TB578 (ΔrapB, rapD::Km)

## Sheet: P2.9-15.1
Reference Position	Type	Reference	Allele	Overlapping annotations
60025	MNV	AA	TT
113158	Insertion	-	G	CDS: B4U62_00615, Gene: B4U62_00615
328613	SNV	A	C	CDS: B4U62_01800, Gene: B4U62_01800
636292	SNV	G	A	Gene: B4U62_03370, rRNA: rRNA
723746	Insertion	-	G	CDS: B4U62_03795, Gene: B4U62_03795
726444	Insertion	-	C	CDS: B4U62_03805, Gene: B4U62_03805
787741	Insertion	-	G
882407	Insertion	-	G	CDS: B4U62_04535, Gene: B4U62_04535
1047227	Insertion	-	A	CDS: B4U62_05450, Gene: B4U62_05450
1056727	SNV	G	A
1096562	Deletion	AAAAGCCTGCG	-
1273433	Insertion	-	G	CDS: B4U62_06655, Gene: B4U62_06655
1293865	SNV	T	C	CDS: B4U62_06775, Gene: B4U62_06775
1293907	SNV	C	T	CDS: B4U62_06775, Gene: B4U62_06775
1293911	MNV	CTGCGGG	TATTTTA	CDS: B4U62_06775, Gene: B4U62_06775
1293922	SNV	C	T	CDS: B4U62_06775, Gene: B4U62_06775
1293931	SNV	A	T	CDS: B4U62_06775, Gene: B4U62_06775
1293935	SNV	A	T	CDS: B4U62_06775, Gene: B4U62_06775
1293937	SNV	T	A	CDS: B4U62_06775, Gene: B4U62_06775
1293940	SNV	G	A	CDS: B4U62_06775, Gene: B4U62_06775
1293946	SNV	A	G	CDS: B4U62_06775, Gene: B4U62_06775
1293949	SNV	C	T	CDS: B4U62_06775, Gene: B4U62_06775
1293952	SNV	T	A	CDS: B4U62_06775, Gene: B4U62_06775
1293958	SNV	G	A	CDS: B4U62_06775, Gene: B4U62_06775
1293961	SNV	G	C	CDS: B4U62_06775, Gene: B4U62_06775
1293964	SNV	T	G	CDS: B4U62_06775, Gene: B4U62_06775
1309997	Insertion	-	G	CDS: B4U62_06855, Gene: B4U62_06855
1311226	Insertion	-	G	CDS: B4U62_06855, Gene: B4U62_06855
1328307	Insertion	-	C	CDS: B4U62_06970, Gene: B4U62_06970
1467632	Insertion	-	T
1538502	SNV	C	A	CDS: B4U62_08090, Gene: B4U62_08090
2058059	Insertion	-	T	CDS: B4U62_10280, Gene: B4U62_10280
2058069	SNV	T	C	CDS: B4U62_10280, Gene: B4U62_10280
2058081	SNV	C	T	CDS: B4U62_10280, Gene: B4U62_10280
2058090	SNV	C	A	CDS: B4U62_10280, Gene: B4U62_10280
2058096	MNV	TC	CA	CDS: B4U62_10280, Gene: B4U62_10280
2058102	SNV	G	A	CDS: B4U62_10280, Gene: B4U62_10280
2058110	MNV	GA	TC	CDS: B4U62_10280, Gene: B4U62_10280
2058189	SNV	G	T	CDS: B4U62_10280, Gene: B4U62_10280
2058246	SNV	C	T	CDS: B4U62_10280, Gene: B4U62_10280
2058249	SNV	G	A	CDS: B4U62_10280, Gene: B4U62_10280
2058251	SNV	T	C	CDS: B4U62_10280, Gene: B4U62_10280
2058255	SNV	A	G	CDS: B4U62_10280, Gene: B4U62_10280
2058263	SNV	T	C	CDS: B4U62_10280, Gene: B4U62_10280
2058273	SNV	T	A	CDS: B4U62_10280, Gene: B4U62_10280
2058290	SNV	T	C	CDS: B4U62_10280, Gene: B4U62_10280
2058299	SNV	G	A	CDS: B4U62_10280, Gene: B4U62_10280
2059745	SNV	T	A	CDS: B4U62_10290, Gene: B4U62_10290
2059751	SNV	T	C	CDS: B4U62_10290, Gene: B4U62_10290
2059753	SNV	T	C	CDS: B4U62_10290, Gene: B4U62_10290
2059774	SNV	A	T	CDS: B4U62_10290, Gene: B4U62_10290
2059776	SNV	T	C	CDS: B4U62_10290, Gene: B4U62_10290
2059783	SNV	C	T	CDS: B4U62_10290, Gene: B4U62_10290
2059791	SNV	T	C	CDS: B4U62_10290, Gene: B4U62_10290
2059797	MNV	TT	CC	CDS: B4U62_10290, Gene: B4U62_10290
2059801	SNV	A	C	CDS: B4U62_10290, Gene: B4U62_10290
2059833	SNV	T	C	CDS: B4U62_10290, Gene: B4U62_10290
2059865	SNV	A	T	CDS: B4U62_10290, Gene: B4U62_10290
2059867	SNV	T	C	CDS: B4U62_10290, Gene: B4U62_10290
2059871	SNV	G	T	CDS: B4U62_10290, Gene: B4U62_10290
2059875	SNV	A	C	CDS: B4U62_10290, Gene: B4U62_10290
2059886	SNV	A	G	CDS: B4U62_10290, Gene: B4U62_10290
2059923	SNV	T	A
2059925	Insertion	-	T
2059971	SNV	A	T
2059982	SNV	G	A
2059990	SNV	C	T
2060004	Insertion	-	G
2060014	SNV	A	G
2060017	SNV	A	T
2060037	SNV	G	T
2060055	SNV	T	G	CDS: B4U62_10295, Gene: B4U62_10295
2060064	SNV	T	C	CDS: B4U62_10295, Gene: B4U62_10295
2060091	SNV	G	T	CDS: B4U62_10295, Gene: B4U62_10295
2060096	SNV	A	C	CDS: B4U62_10295, Gene: B4U62_10295
2060099	MNV	CAC	TGT	CDS: B4U62_10295, Gene: B4U62_10295
2060103	SNV	A	T	CDS: B4U62_10295, Gene: B4U62_10295
2060106	MNV	TGC	CTT	CDS: B4U62_10295, Gene: B4U62_10295
2060111	MNV	TA	CT	CDS: B4U62_10295, Gene: B4U62_10295
2060120	SNV	C	T	CDS: B4U62_10295, Gene: B4U62_10295
2060159	MNV	GC	AT	CDS: B4U62_10295, Gene: B4U62_10295
2060174	SNV	T	G	CDS: B4U62_10295, Gene: B4U62_10295
2060188	SNV	A	G	CDS: B4U62_10295, Gene: B4U62_10295
2060192	SNV	T	A	CDS: B4U62_10295, Gene: B4U62_10295
2060196	SNV	T	A	CDS: B4U62_10295, Gene: B4U62_10295
2060226	SNV	A	G	CDS: B4U62_10295, Gene: B4U62_10295
2060233	SNV	T	C	CDS: B4U62_10295, Gene: B4U62_10295
2060247	SNV	T	A	CDS: B4U62_10295, Gene: B4U62_10295
2060288	SNV	A	C	CDS: B4U62_10300, Gene: B4U62_10300
2061524	SNV	C	A
2061530	SNV	T	A
2061534	Insertion	-	A
2061535	SNV	T	A
2061542	SNV	G	A
2061552	Deletion	C	-
2061554	SNV	A	T
2061558	MNV	AC	GG
2061561	SNV	C	G
2061565	MNV	AGC	TTA
2061569	Replacement	A	GG
2061574	SNV	A	G
2061615	SNV	T	A
2061627	SNV	T	C
2061632	SNV	C	T
2061638	Replacement	CA	T
2061645	Replacement	A	GT
2061648	MNV	CT	AA
2061653	SNV	T	C
2061666	MNV	AC	GT
2061678	SNV	G	T
2061685	SNV	G	T
2061691	MNV	AC	GT
2061701	SNV	T	C
2061706	SNV	A	C
2061713	Insertion	-	C
2061715	SNV	T	C
2061721	SNV	T	C
2061724	SNV	A	C
2061728	SNV	A	T
2061732	SNV	T	C
2061734	MNV	CC	TT
2061741	SNV	A	G
2061744	MNV	CA	TT
2061759	SNV	C	T
2061761	SNV	G	A
2061766	SNV	T	C
2061782	SNV	A	G
2061792	SNV	T	C
2061811	SNV	A	T
2061814	SNV	T	C
2061830	Insertion	-	T	CDS: B4U62_10310, Gene: B4U62_10310
2061838	SNV	T	C	CDS: B4U62_10310, Gene: B4U62_10310
2061840	SNV	A	T	CDS: B4U62_10310, Gene: B4U62_10310
2061870	SNV	T	C	CDS: B4U62_10310, Gene: B4U62_10310
2061880	SNV	A	G	CDS: B4U62_10310, Gene: B4U62_10310
2061889	SNV	G	A	CDS: B4U62_10310, Gene: B4U62_10310
2061905	SNV	G	A	CDS: B4U62_10310, Gene: B4U62_10310
2061910	SNV	A	G	CDS: B4U62_10310, Gene: B4U62_10310
2061928	SNV	T	A	CDS: B4U62_10310, Gene: B4U62_10310
2061934	SNV	G	A	CDS: B4U62_10310, Gene: B4U62_10310
2061937	SNV	T	A	CDS: B4U62_10310, Gene: B4U62_10310
2061950	SNV	T	A	CDS: B4U62_10310, Gene: B4U62_10310
2061955	SNV	C	T	CDS: B4U62_10310, Gene: B4U62_10310
2061958	SNV	T	C	CDS: B4U62_10310, Gene: B4U62_10310
2061967	SNV	T	C	CDS: B4U62_10310, Gene: B4U62_10310
2062029	SNV	C	A
2062033	SNV	A	C
2062046	SNV	G	A
2062049	SNV	T	C
2062071	SNV	T	A
2063827	SNV	C	T	CDS: B4U62_10325, Gene: B4U62_10325
2063836	SNV	T	A	CDS: B4U62_10325, Gene: B4U62_10325
2063851	SNV	A	T	CDS: B4U62_10325, Gene: B4U62_10325
2063860	SNV	A	G	CDS: B4U62_10325, Gene: B4U62_10325
2063866	SNV	G	A	CDS: B4U62_10325, Gene: B4U62_10325
2063878	SNV	G	A	CDS: B4U62_10325, Gene: B4U62_10325
2063959	SNV	A	T	CDS: B4U62_10325, Gene: B4U62_10325
2063965	SNV	T	C	CDS: B4U62_10325, Gene: B4U62_10325
2064016	SNV	A	C	CDS: B4U62_10325, Gene: B4U62_10325
2064019	MNV	TC	GT	CDS: B4U62_10325, Gene: B4U62_10325
2064025	SNV	T	C	CDS: B4U62_10325, Gene: B4U62_10325
2064035	SNV	C	T	CDS: B4U62_10325, Gene: B4U62_10325
2064070	SNV	A	G	CDS: B4U62_10325, Gene: B4U62_10325
2064076	SNV	C	T	CDS: B4U62_10325, Gene: B4U62_10325
2064079	SNV	T	C	CDS: B4U62_10325, Gene: B4U62_10325
2064091	SNV	C	A	CDS: B4U62_10325, Gene: B4U62_10325
2064103	SNV	T	C	CDS: B4U62_10325, Gene: B4U62_10325
2064145	SNV	G	A	CDS: B4U62_10325, Gene: B4U62_10325
2064153	MNV	AA	GG	CDS: B4U62_10325, Gene: B4U62_10325
2064160	SNV	T	C	CDS: B4U62_10325, Gene: B4U62_10325
2064187	SNV	T	C	CDS: B4U62_10325, Gene: B4U62_10325
2064265	SNV	A	G	CDS: B4U62_10325, Gene: B4U62_10325
2064268	SNV	A	G	CDS: B4U62_10325, Gene: B4U62_10325
2064286	SNV	C	T	CDS: B4U62_10325, Gene: B4U62_10325
2064342	SNV	A	G	CDS: B4U62_10325, Gene: B4U62_10325
2064367	SNV	A	G	CDS: B4U62_10325, Gene: B4U62_10325
2064370	SNV	T	C	CDS: B4U62_10325, Gene: B4U62_10325
2064916	SNV	G	T
2064930	SNV	C	T
2064942	SNV	C	T
2064947	SNV	C	T
2064960	SNV	G	A
2064963	SNV	C	A
2064969	SNV	A	G
2065020	SNV	C	A
2065048	SNV	T	A
2065065	SNV	T	A
2065101	SNV	G	A	CDS: B4U62_10335, Gene: B4U62_10335
2065103	SNV	C	T	CDS: B4U62_10335, Gene: B4U62_10335
2065114	SNV	C	T	CDS: B4U62_10335, Gene: B4U62_10335
2065124	SNV	G	A	CDS: B4U62_10335, Gene: B4U62_10335
2065126	SNV	G	C	CDS: B4U62_10335, Gene: B4U62_10335
2065133	SNV	A	T	CDS: B4U62_10335, Gene: B4U62_10335
2065157	MNV	GA	AG	CDS: B4U62_10335, Gene: B4U62_10335
2065160	SNV	C	A	CDS: B4U62_10335, Gene: B4U62_10335
2065165	SNV	T	A	CDS: B4U62_10335, Gene: B4U62_10335
2065199	SNV	G	T	CDS: B4U62_10335, Gene: B4U62_10335
2065212	SNV	G	C	CDS: B4U62_10335, Gene: B4U62_10335
2065244	SNV	A	T	CDS: B4U62_10335, Gene: B4U62_10335
2065269	SNV	G	A	CDS: B4U62_10335, Gene: B4U62_10335
2065274	SNV	A	G	CDS: B4U62_10335, Gene: B4U62_10335
2065290	SNV	A	G	CDS: B4U62_10335, Gene: B4U62_10335
2065293	SNV	G	C	CDS: B4U62_10335, Gene: B4U62_10335
2065304	SNV	T	A	CDS: B4U62_10335, Gene: B4U62_10335
2069291	SNV	T	A
2069295	SNV	T	C	CDS: B4U62_10345, Gene: B4U62_10345
2069309	SNV	A	G	CDS: B4U62_10345, Gene: B4U62_10345
2069320	SNV	T	C	CDS: B4U62_10345, Gene: B4U62_10345
2069327	SNV	A	G	CDS: B4U62_10345, Gene: B4U62_10345
2069335	SNV	G	A	CDS: B4U62_10345, Gene: B4U62_10345
2069520	SNV	G	T	CDS: B4U62_10345, Gene: B4U62_10345
2069618	SNV	A	G
2069637	SNV	C	G
2069654	SNV	T	C
2069674	SNV	A	G
2069715	SNV	A	G
2069733	SNV	T	C
2069755	SNV	T	A
2069785	SNV	C	T
2069789	SNV	C	A
2069814	SNV	T	A
2069824	SNV	G	A
2069826	SNV	G	A
2069843	SNV	G	A
2069858	SNV	G	T
2069863	Deletion	T	-
2069875	SNV	G	A
2069881	SNV	G	A
2072300	MNV	TTAT	CCCC	CDS: B4U62_10360, Gene: B4U62_10360
2072308	SNV	T	C	CDS: B4U62_10360, Gene: B4U62_10360
2072310	SNV	G	T	CDS: B4U62_10360, Gene: B4U62_10360
2072317	SNV	C	G	CDS: B4U62_10360, Gene: B4U62_10360
2072319	MNV	TA	CG	CDS: B4U62_10360, Gene: B4U62_10360
2072323	SNV	C	T	CDS: B4U62_10360, Gene: B4U62_10360
2072332	SNV	G	A	CDS: B4U62_10360, Gene: B4U62_10360
2072407	SNV	C	T	CDS: B4U62_10360, Gene: B4U62_10360
2072443	SNV	T	G	CDS: B4U62_10360, Gene: B4U62_10360
2072446	SNV	A	T	CDS: B4U62_10360, Gene: B4U62_10360
2072451	SNV	C	A	CDS: B4U62_10360, Gene: B4U62_10360
2072475	SNV	T	C	CDS: B4U62_10360, Gene: B4U62_10360
2072512	SNV	T	C	CDS: B4U62_10360, Gene: B4U62_10360
2072527	SNV	C	T	CDS: B4U62_10360, Gene: B4U62_10360
2072560	SNV	G	A	CDS: B4U62_10360, Gene: B4U62_10360
2072563	SNV	A	G	CDS: B4U62_10360, Gene: B4U62_10360
2072566	SNV	G	A	CDS: B4U62_10360, Gene: B4U62_10360
2072584	SNV	C	A	CDS: B4U62_10360, Gene: B4U62_10360
2072588	MNV	GC	AT	CDS: B4U62_10360, Gene: B4U62_10360
2072596	SNV	A	C	CDS: B4U62_10360, Gene: B4U62_10360
2072635	SNV	G	A	CDS: B4U62_10360, Gene: B4U62_10360
2072647	SNV	G	A	CDS: B4U62_10360, Gene: B4U62_10360
2072671	SNV	G	A	CDS: B4U62_10360, Gene: B4U62_10360
2072677	SNV	A	G	CDS: B4U62_10360, Gene: B4U62_10360
2072680	SNV	A	T	CDS: B4U62_10360, Gene: B4U62_10360
2072701	SNV	A	G	CDS: B4U62_10360, Gene: B4U62_10360
2072710	SNV	G	A	CDS: B4U62_10360, Gene: B4U62_10360
2072713	SNV	T	C	CDS: B4U62_10360, Gene: B4U62_10360
2072723	SNV	C	T	CDS: B4U62_10360, Gene: B4U62_10360
2072730	SNV	G	A	CDS: B4U62_10360, Gene: B4U62_10360
2072737	SNV	C	T	CDS: B4U62_10360, Gene: B4U62_10360
2072754	SNV	C	T	CDS: B4U62_10360, Gene: B4U62_10360
2072766	SNV	C	T	CDS: B4U62_10360, Gene: B4U62_10360
2073046	SNV	A	G	CDS: B4U62_10360, Gene: B4U62_10360
2073049	SNV	T	C	CDS: B4U62_10360, Gene: B4U62_10360
2073055	SNV	G	A	CDS: B4U62_10360, Gene: B4U62_10360
2073058	SNV	T	A	CDS: B4U62_10360, Gene: B4U62_10360
2073061	SNV	T	C	CDS: B4U62_10360, Gene: B4U62_10360
2073076	SNV	T	C	CDS: B4U62_10360, Gene: B4U62_10360
2073079	SNV	T	C	CDS: B4U62_10360, Gene: B4U62_10360
2073090	SNV	C	T	CDS: B4U62_10360, Gene: B4U62_10360
2073106	SNV	T	C	CDS: B4U62_10360, Gene: B4U62_10360
2073154	SNV	G	A	CDS: B4U62_10360, Gene: B4U62_10360
2073187	SNV	G	T	CDS: B4U62_10360, Gene: B4U62_10360
2073196	SNV	A	G	CDS: B4U62_10360, Gene: B4U62_10360
2073207	SNV	T	C	CDS: B4U62_10360, Gene: B4U62_10360
2073232	SNV	T	C	CDS: B4U62_10360, Gene: B4U62_10360
2073235	SNV	C	T	CDS: B4U62_10360, Gene: B4U62_10360
2073264	SNV	C	T	CDS: B4U62_10360, Gene: B4U62_10360
2073268	SNV	A	G	CDS: B4U62_10360, Gene: B4U62_10360
2073286	SNV	T	C	CDS: B4U62_10360, Gene: B4U62_10360
2073291	SNV	G	A	CDS: B4U62_10360, Gene: B4U62_10360
2073325	SNV	C	A	CDS: B4U62_10360, Gene: B4U62_10360
2073338	SNV	G	T	CDS: B4U62_10360, Gene: B4U62_10360
2073346	SNV	C	G	CDS: B4U62_10360, Gene: B4U62_10360
2073373	SNV	A	G	CDS: B4U62_10360, Gene: B4U62_10360
2073376	SNV	G	A	CDS: B4U62_10360, Gene: B4U62_10360
2073379	SNV	A	T	CDS: B4U62_10360, Gene: B4U62_10360
2073381	SNV	G	A	CDS: B4U62_10360, Gene: B4U62_10360
2073413	SNV	C	T	CDS: B4U62_10360, Gene: B4U62_10360
2073439	SNV	A	T	CDS: B4U62_10360, Gene: B4U62_10360
2073448	SNV	G	A	CDS: B4U62_10360, Gene: B4U62_10360
2073451	SNV	T	G	CDS: B4U62_10360, Gene: B4U62_10360
2073457	SNV	T	C	CDS: B4U62_10360, Gene: B4U62_10360
2073471	MNV	GG	AA	CDS: B4U62_10360, Gene: B4U62_10360
2073474	SNV	T	C	CDS: B4U62_10360, Gene: B4U62_10360
2073478	SNV	T	A	CDS: B4U62_10360, Gene: B4U62_10360
2073481	SNV	T	G	CDS: B4U62_10360, Gene: B4U62_10360
2073484	SNV	C	T	CDS: B4U62_10360, Gene: B4U62_10360
2073490	SNV	C	T	CDS: B4U62_10360, Gene: B4U62_10360
2073496	MNV	TT	CC	CDS: B4U62_10360, Gene: B4U62_10360
2073505	SNV	C	A	CDS: B4U62_10360, Gene: B4U62_10360
2073507	SNV	C	T	CDS: B4U62_10360, Gene: B4U62_10360
2073514	SNV	C	T	CDS: B4U62_10360, Gene: B4U62_10360
2073538	SNV	G	A	CDS: B4U62_10360, Gene: B4U62_10360
2073557	SNV	A	G	CDS: B4U62_10360, Gene: B4U62_10360
2073574	SNV	C	T	CDS: B4U62_10360, Gene: B4U62_10360
2073603	Deletion	T	-
2073605	MNV	GA	TT
2073608	Insertion	-	T
2073611	Deletion	T	-
2073632	SNV	G	A
2073634	SNV	A	C
2073636	SNV	T	A
2073640	SNV	A	T
2073643	SNV	G	C
2073667	Insertion	-	T
2073674	SNV	T	C
2116784	SNV	A	G
2152361	SNV	C	A	CDS: B4U62_10820, Gene: B4U62_10820
2152376	SNV	G	A	CDS: B4U62_10820, Gene: B4U62_10820
2152382	SNV	C	T	CDS: B4U62_10820, Gene: B4U62_10820
2154750	Insertion	-	C	CDS: B4U62_10860, Gene: B4U62_10860
2171672	SNV	T	C	CDS: B4U62_11040, Gene: B4U62_11040
2172948	Deletion	G	-
2172955	SNV	T	A
2173276	SNV	A	G	CDS: B4U62_11050, Gene: B4U62_11050
2173290	MNV	TT	CA	CDS: B4U62_11050, Gene: B4U62_11050
2173308	SNV	C	T	CDS: B4U62_11050, Gene: B4U62_11050
2173366	SNV	A	G	CDS: B4U62_11050, Gene: B4U62_11050
2173369	SNV	T	C	CDS: B4U62_11050, Gene: B4U62_11050
2173378	SNV	T	C	CDS: B4U62_11050, Gene: B4U62_11050
2173380	SNV	T	C	CDS: B4U62_11050, Gene: B4U62_11050
2173404	SNV	A	G	CDS: B4U62_11050, Gene: B4U62_11050
2173416	SNV	A	T	CDS: B4U62_11050, Gene: B4U62_11050
2173465	SNV	C	T	CDS: B4U62_11050, Gene: B4U62_11050
2173593	SNV	G	A	CDS: B4U62_11055, Gene: B4U62_11055
2173626	SNV	C	T	CDS: B4U62_11055, Gene: B4U62_11055
2173644	SNV	A	C	CDS: B4U62_11055, Gene: B4U62_11055
2173647	SNV	T	A	CDS: B4U62_11055, Gene: B4U62_11055
2173649	MNV	CC	TG	CDS: B4U62_11055, Gene: B4U62_11055
2173653	SNV	C	T	CDS: B4U62_11055, Gene: B4U62_11055
2173658	SNV	T	G	CDS: B4U62_11055, Gene: B4U62_11055
2173661	SNV	T	C	CDS: B4U62_11055, Gene: B4U62_11055
2173683	SNV	G	A	CDS: B4U62_11055, Gene: B4U62_11055
2173708	MNV	GC	AT	CDS: B4U62_11055, Gene: B4U62_11055
2173741	SNV	C	T	CDS: B4U62_11055, Gene: B4U62_11055
2173758	SNV	G	A	CDS: B4U62_11055, Gene: B4U62_11055
2173806	SNV	G	A	CDS: B4U62_11055, Gene: B4U62_11055
2173827	SNV	A	G	CDS: B4U62_11055, Gene: B4U62_11055
2173835	SNV	G	A	CDS: B4U62_11055, Gene: B4U62_11055
2173839	SNV	A	G	CDS: B4U62_11055, Gene: B4U62_11055
2173848	SNV	T	C	CDS: B4U62_11055, Gene: B4U62_11055
2173851	SNV	A	G	CDS: B4U62_11055, Gene: B4U62_11055
2173857	SNV	C	T	CDS: B4U62_11055, Gene: B4U62_11055
2173866	SNV	T	C	CDS: B4U62_11055, Gene: B4U62_11055
2173873	SNV	T	G	CDS: B4U62_11055, Gene: B4U62_11055
2173923	SNV	A	G	CDS: B4U62_11055, Gene: B4U62_11055
2173985	SNV	T	C	CDS: B4U62_11055, Gene: B4U62_11055
2174003	SNV	C	T	CDS: B4U62_11060, Gene: B4U62_11060
2174008	SNV	C	T	CDS: B4U62_11060, Gene: B4U62_11060
2174030	SNV	G	A	CDS: B4U62_11060, Gene: B4U62_11060
2174036	SNV	G	A	CDS: B4U62_11060, Gene: B4U62_11060
2174039	SNV	A	G	CDS: B4U62_11060, Gene: B4U62_11060
2174051	SNV	T	C	CDS: B4U62_11060, Gene: B4U62_11060
2174059	SNV	T	C	CDS: B4U62_11060, Gene: B4U62_11060
2174072	SNV	A	G	CDS: B4U62_11060, Gene: B4U62_11060
2174136	SNV	T	C	CDS: B4U62_11060, Gene: B4U62_11060
2174147	SNV	C	T	CDS: B4U62_11065, Gene: B4U62_11065
2174190	SNV	A	G	CDS: B4U62_11065, Gene: B4U62_11065
2174241	SNV	T	C	CDS: B4U62_11065, Gene: B4U62_11065
2174250	SNV	G	A	CDS: B4U62_11065, Gene: B4U62_11065
2174268	SNV	C	T	CDS: B4U62_11065, Gene: B4U62_11065
2174271	SNV	C	A	CDS: B4U62_11065, Gene: B4U62_11065
2174280	SNV	T	A	CDS: B4U62_11065, Gene: B4U62_11065
2174283	SNV	G	A	CDS: B4U62_11065, Gene: B4U62_11065
2174286	SNV	T	G	CDS: B4U62_11065, Gene: B4U62_11065
2174315	SNV	C	T	CDS: B4U62_11065, Gene: B4U62_11065
2174361	SNV	A	C
2175638	SNV	G	T	CDS: B4U62_11085, Gene: B4U62_11085
2175646	SNV	A	T	CDS: B4U62_11085, Gene: B4U62_11085
2175662	SNV	C	T	CDS: B4U62_11085, Gene: B4U62_11085
2175697	SNV	T	A	CDS: B4U62_11085, Gene: B4U62_11085
2175778	SNV	T	C	CDS: B4U62_11085, Gene: B4U62_11085
2175804	SNV	T	C	CDS: B4U62_11085, Gene: B4U62_11085
2175829	SNV	T	G	CDS: B4U62_11085, Gene: B4U62_11085
2175887	SNV	A	G	CDS: B4U62_11085, Gene: B4U62_11085
2175898	SNV	A	T	CDS: B4U62_11085, Gene: B4U62_11085
2175918	SNV	C	T	CDS: B4U62_11085, Gene: B4U62_11085
2176345	SNV	G	A	CDS: B4U62_11085, Gene: B4U62_11085
2176453	SNV	A	T	CDS: B4U62_11085, Gene: B4U62_11085
2176767	SNV	C	T	CDS: B4U62_11085, Gene: B4U62_11085
2177302	MNV	TG	CT	CDS: B4U62_11085, Gene: B4U62_11085
2177331	SNV	T	C	CDS: B4U62_11085, Gene: B4U62_11085
2177344	SNV	A	T	CDS: B4U62_11085, Gene: B4U62_11085
2177386	SNV	C	T	CDS: B4U62_11085, Gene: B4U62_11085
2177425	SNV	C	G	CDS: B4U62_11085, Gene: B4U62_11085
2177479	SNV	T	C	CDS: B4U62_11085, Gene: B4U62_11085
2177491	SNV	T	C	CDS: B4U62_11085, Gene: B4U62_11085
2177530	SNV	A	G	CDS: B4U62_11085, Gene: B4U62_11085
2177566	SNV	T	G	CDS: B4U62_11085, Gene: B4U62_11085
2177575	SNV	C	T	CDS: B4U62_11085, Gene: B4U62_11085
2177599	SNV	A	T	CDS: B4U62_11085, Gene: B4U62_11085
2177829	SNV	A	G	CDS: B4U62_11085, Gene: B4U62_11085
2177866	SNV	C	T	CDS: B4U62_11085, Gene: B4U62_11085
2177884	SNV	T	C	CDS: B4U62_11085, Gene: B4U62_11085
2177923	MNV	CT	TG	CDS: B4U62_11085, Gene: B4U62_11085
2177926	SNV	C	T	CDS: B4U62_11085, Gene: B4U62_11085
2178010	SNV	T	C	CDS: B4U62_11085, Gene: B4U62_11085
2178070	SNV	C	T	CDS: B4U62_11085, Gene: B4U62_11085
2178091	SNV	T	A	CDS: B4U62_11085, Gene: B4U62_11085
2178148	SNV	T	A	CDS: B4U62_11085, Gene: B4U62_11085
2178217	SNV	A	G	CDS: B4U62_11085, Gene: B4U62_11085
2178220	SNV	G	A	CDS: B4U62_11085, Gene: B4U62_11085
2178226	SNV	T	A	CDS: B4U62_11085, Gene: B4U62_11085
2178280	SNV	A	G	CDS: B4U62_11085, Gene: B4U62_11085
2178345	SNV	A	G	CDS: B4U62_11085, Gene: B4U62_11085
2178355	MNV	AT	GC	CDS: B4U62_11085, Gene: B4U62_11085
2178391	SNV	T	C	CDS: B4U62_11085, Gene: B4U62_11085
2178406	SNV	G	A	CDS: B4U62_11085, Gene: B4U62_11085
2178448	SNV	T	C	CDS: B4U62_11085, Gene: B4U62_11085
2178509	SNV	G	A	CDS: B4U62_11085, Gene: B4U62_11085
2178697	SNV	G	A	CDS: B4U62_11085, Gene: B4U62_11085
2178709	SNV	G	A	CDS: B4U62_11085, Gene: B4U62_11085
2178814	SNV	T	G	CDS: B4U62_11085, Gene: B4U62_11085
2178853	SNV	C	T	CDS: B4U62_11085, Gene: B4U62_11085
2179102	SNV	G	T	CDS: B4U62_11085, Gene: B4U62_11085
2179125	SNV	C	T	CDS: B4U62_11085, Gene: B4U62_11085
2179234	SNV	C	A	CDS: B4U62_11085, Gene: B4U62_11085
2179327	SNV	G	A	CDS: B4U62_11085, Gene: B4U62_11085
2179437	SNV	A	G	CDS: B4U62_11085, Gene: B4U62_11085
2179456	SNV	T	C	CDS: B4U62_11085, Gene: B4U62_11085
2179495	SNV	G	A	CDS: B4U62_11085, Gene: B4U62_11085
2179498	SNV	T	A	CDS: B4U62_11085, Gene: B4U62_11085
2179501	SNV	A	T	CDS: B4U62_11085, Gene: B4U62_11085
2179504	SNV	C	T	CDS: B4U62_11085, Gene: B4U62_11085
2179516	MNV	CC	TT	CDS: B4U62_11085, Gene: B4U62_11085
2179522	SNV	T	A	CDS: B4U62_11085, Gene: B4U62_11085
2179540	SNV	T	A	CDS: B4U62_11085, Gene: B4U62_11085
2179657	SNV	G	A	CDS: B4U62_11090, Gene: B4U62_11090
2179678	SNV	C	T	CDS: B4U62_11090, Gene: B4U62_11090
2179711	SNV	A	G	CDS: B4U62_11090, Gene: B4U62_11090
2179866	SNV	C	T	CDS: B4U62_11090, Gene: B4U62_11090
2180026	SNV	C	A	CDS: B4U62_11090, Gene: B4U62_11090
2180107	SNV	A	G	CDS: B4U62_11090, Gene: B4U62_11090
2180134	SNV	G	A	CDS: B4U62_11090, Gene: B4U62_11090
2180239	SNV	T	C	CDS: B4U62_11090, Gene: B4U62_11090
2180248	SNV	G	A	CDS: B4U62_11090, Gene: B4U62_11090
2180279	SNV	C	T	CDS: B4U62_11090, Gene: B4U62_11090
2180287	SNV	T	C	CDS: B4U62_11090, Gene: B4U62_11090
2180308	MNV	CA	AG	CDS: B4U62_11090, Gene: B4U62_11090
2180324	SNV	A	G	CDS: B4U62_11090, Gene: B4U62_11090
2180331	SNV	G	T	CDS: B4U62_11090, Gene: B4U62_11090
2180374	SNV	T	A	CDS: B4U62_11090, Gene: B4U62_11090
2180386	SNV	T	C	CDS: B4U62_11090, Gene: B4U62_11090
2180402	SNV	C	T	CDS: B4U62_11090, Gene: B4U62_11090
2180419	SNV	G	A	CDS: B4U62_11090, Gene: B4U62_11090
2180425	SNV	A	T	CDS: B4U62_11090, Gene: B4U62_11090
2180466	SNV	C	T	CDS: B4U62_11090, Gene: B4U62_11090
2180540	SNV	C	T	CDS: B4U62_11090, Gene: B4U62_11090
2180599	SNV	T	C	CDS: B4U62_11090, Gene: B4U62_11090
2180602	SNV	T	A	CDS: B4U62_11090, Gene: B4U62_11090
2180680	SNV	A	T	CDS: B4U62_11090, Gene: B4U62_11090
2180722	SNV	C	T	CDS: B4U62_11090, Gene: B4U62_11090
2180733	SNV	T	C	CDS: B4U62_11090, Gene: B4U62_11090
2181001	SNV	G	A	CDS: B4U62_11090, Gene: B4U62_11090
2181119	SNV	C	T	CDS: B4U62_11090, Gene: B4U62_11090
2181121	SNV	G	A	CDS: B4U62_11090, Gene: B4U62_11090
2182200	SNV	G	A	CDS: B4U62_11095, Gene: B4U62_11095
2182218	SNV	C	T	CDS: B4U62_11095, Gene: B4U62_11095
2182347	SNV	G	A	CDS: B4U62_11095, Gene: B4U62_11095
2182356	SNV	A	G	CDS: B4U62_11095, Gene: B4U62_11095
2182389	SNV	T	C	CDS: B4U62_11095, Gene: B4U62_11095
2182478	SNV	G	A	CDS: B4U62_11100, Gene: B4U62_11100
2182512	SNV	T	A	CDS: B4U62_11100, Gene: B4U62_11100
2182539	SNV	G	A	CDS: B4U62_11100, Gene: B4U62_11100
2182542	SNV	G	A	CDS: B4U62_11100, Gene: B4U62_11100
2182629	SNV	A	G	CDS: B4U62_11100, Gene: B4U62_11100
2182701	SNV	G	A	CDS: B4U62_11100, Gene: B4U62_11100
2182776	SNV	T	C	CDS: B4U62_11100, Gene: B4U62_11100
2182778	SNV	G	A	CDS: B4U62_11100, Gene: B4U62_11100
2182824	SNV	T	C	CDS: B4U62_11100, Gene: B4U62_11100
2182836	SNV	T	C	CDS: B4U62_11100, Gene: B4U62_11100
2182875	SNV	A	C	CDS: B4U62_11100, Gene: B4U62_11100
2182878	SNV	G	A	CDS: B4U62_11100, Gene: B4U62_11100
2185749	SNV	A	G	CDS: B4U62_11115, Gene: B4U62_11115
2185870	SNV	G	C	CDS: B4U62_11115, Gene: B4U62_11115
2185895	SNV	C	T	CDS: B4U62_11115, Gene: B4U62_11115
2185959	SNV	A	G	CDS: B4U62_11115, Gene: B4U62_11115
2186019	SNV	G	A	CDS: B4U62_11115, Gene: B4U62_11115
2186094	SNV	G	T	CDS: B4U62_11115, Gene: B4U62_11115
2186125	SNV	A	T	CDS: B4U62_11115, Gene: B4U62_11115
2186130	SNV	G	A	CDS: B4U62_11115, Gene: B4U62_11115
2186204	SNV	T	C	CDS: B4U62_11115, Gene: B4U62_11115
2186208	SNV	G	A	CDS: B4U62_11115, Gene: B4U62_11115
2186211	SNV	T	G	CDS: B4U62_11115, Gene: B4U62_11115
2186220	SNV	C	A	CDS: B4U62_11115, Gene: B4U62_11115
2186223	SNV	G	A	CDS: B4U62_11115, Gene: B4U62_11115
2186228	MNV	CA	TG	CDS: B4U62_11115, Gene: B4U62_11115
2186235	SNV	C	T	CDS: B4U62_11115, Gene: B4U62_11115
2186238	SNV	G	A	CDS: B4U62_11115, Gene: B4U62_11115
2186244	SNV	C	T	CDS: B4U62_11115, Gene: B4U62_11115
2186252	MNV	CT	TA	CDS: B4U62_11115, Gene: B4U62_11115
2186262	SNV	A	T	CDS: B4U62_11115, Gene: B4U62_11115
2186265	SNV	A	G	CDS: B4U62_11115, Gene: B4U62_11115
2186272	SNV	T	G	CDS: B4U62_11115, Gene: B4U62_11115
2186283	SNV	C	T	CDS: B4U62_11115, Gene: B4U62_11115
2186286	SNV	G	C	CDS: B4U62_11115, Gene: B4U62_11115
2186292	SNV	G	T	CDS: B4U62_11115, Gene: B4U62_11115
2186298	SNV	A	C	CDS: B4U62_11115, Gene: B4U62_11115
2186316	SNV	A	T	CDS: B4U62_11115, Gene: B4U62_11115
2186319	SNV	T	C	CDS: B4U62_11115, Gene: B4U62_11115
2186325	SNV	C	T	CDS: B4U62_11115, Gene: B4U62_11115
2186348	SNV	G	A	CDS: B4U62_11115, Gene: B4U62_11115
2186411	SNV	C	T	CDS: B4U62_11115, Gene: B4U62_11115
2186415	MNV	TGA	ATC	CDS: B4U62_11115, Gene: B4U62_11115
2186424	SNV	A	G	CDS: B4U62_11115, Gene: B4U62_11115
2186447	SNV	T	C	CDS: B4U62_11115, Gene: B4U62_11115
2186451	SNV	A	G
2186453	MNV	TTT	AAA
2186462	SNV	T	G
2186468	SNV	A	T
2186470	Replacement	T	CA
2186477	MNV	TT	AA	CDS: B4U62_11120, Gene: B4U62_11120
2186480	Deletion	G	-	CDS: B4U62_11120, Gene: B4U62_11120
2187416	MNV	GC	TT	CDS: B4U62_11130, Gene: B4U62_11130
2187426	SNV	C	T	CDS: B4U62_11130, Gene: B4U62_11130
2187428	SNV	A	G	CDS: B4U62_11130, Gene: B4U62_11130
2187452	SNV	A	T	CDS: B4U62_11130, Gene: B4U62_11130
2187456	SNV	G	T	CDS: B4U62_11130, Gene: B4U62_11130
2187459	SNV	A	G	CDS: B4U62_11130, Gene: B4U62_11130
2187465	SNV	C	T	CDS: B4U62_11130, Gene: B4U62_11130
2187468	SNV	C	T	CDS: B4U62_11130, Gene: B4U62_11130
2187480	SNV	C	G	CDS: B4U62_11130, Gene: B4U62_11130
2187525	SNV	C	T	CDS: B4U62_11130, Gene: B4U62_11130
2187534	SNV	T	A	CDS: B4U62_11130, Gene: B4U62_11130
2187546	SNV	T	A	CDS: B4U62_11130, Gene: B4U62_11130
2187549	SNV	C	T	CDS: B4U62_11130, Gene: B4U62_11130
2187621	SNV	G	A	CDS: B4U62_11130, Gene: B4U62_11130
2187624	SNV	A	G	CDS: B4U62_11130, Gene: B4U62_11130
2187627	SNV	A	G	CDS: B4U62_11130, Gene: B4U62_11130
2187636	SNV	C	A	CDS: B4U62_11130, Gene: B4U62_11130
2187642	SNV	A	G	CDS: B4U62_11130, Gene: B4U62_11130
2187648	SNV	A	G	CDS: B4U62_11130, Gene: B4U62_11130
2187650	MNV	TG	CA	CDS: B4U62_11130, Gene: B4U62_11130
2187654	SNV	C	G	CDS: B4U62_11130, Gene: B4U62_11130
2187663	SNV	C	T	CDS: B4U62_11130, Gene: B4U62_11130
2187669	SNV	C	T	CDS: B4U62_11130, Gene: B4U62_11130
2187919	SNV	A	G	CDS: B4U62_11135, Gene: B4U62_11135
2187938	SNV	A	T	CDS: B4U62_11135, Gene: B4U62_11135
2187998	Insertion	-	C	CDS: B4U62_11135, Gene: B4U62_11135
2191417	SNV	T	C	CDS: B4U62_11155, Gene: B4U62_11155
2191421	SNV	A	T	CDS: B4U62_11155, Gene: B4U62_11155
2191498	SNV	C	T	CDS: B4U62_11155, Gene: B4U62_11155
2191506	SNV	G	T	CDS: B4U62_11155, Gene: B4U62_11155
2191543	SNV	A	G	CDS: B4U62_11155, Gene: B4U62_11155
2191583	SNV	G	A	CDS: B4U62_11155, Gene: B4U62_11155
2191611	SNV	G	A
2192110	SNV	T	C	CDS: B4U62_11160, Gene: B4U62_11160
2192143	SNV	C	T	CDS: B4U62_11160, Gene: B4U62_11160
2192158	SNV	G	A	CDS: B4U62_11160, Gene: B4U62_11160
2192179	SNV	C	T	CDS: B4U62_11160, Gene: B4U62_11160
2192194	SNV	C	T	CDS: B4U62_11160, Gene: B4U62_11160
2192242	SNV	A	C	CDS: B4U62_11160, Gene: B4U62_11160
2192272	SNV	G	A	CDS: B4U62_11160, Gene: B4U62_11160
2192275	SNV	T	A	CDS: B4U62_11160, Gene: B4U62_11160
2192281	SNV	T	C	CDS: B4U62_11160, Gene: B4U62_11160
2192290	SNV	T	C	CDS: B4U62_11160, Gene: B4U62_11160
2192293	SNV	A	G	CDS: B4U62_11160, Gene: B4U62_11160
2192302	SNV	C	T	CDS: B4U62_11160, Gene: B4U62_11160
2192317	SNV	C	G	CDS: B4U62_11160, Gene: B4U62_11160
2192557	SNV	T	C	CDS: B4U62_11165, Gene: B4U62_11165
2192563	SNV	C	T	CDS: B4U62_11165, Gene: B4U62_11165
2192573	SNV	A	T	CDS: B4U62_11165, Gene: B4U62_11165
2192594	SNV	G	A	CDS: B4U62_11165, Gene: B4U62_11165
2192602	SNV	G	A	CDS: B4U62_11165, Gene: B4U62_11165
2192617	SNV	T	A	CDS: B4U62_11165, Gene: B4U62_11165
2192629	SNV	C	T	CDS: B4U62_11165, Gene: B4U62_11165
2192635	SNV	T	C	CDS: B4U62_11165, Gene: B4U62_11165
2192671	SNV	T	C	CDS: B4U62_11165, Gene: B4U62_11165
2192689	SNV	T	C	CDS: B4U62_11165, Gene: B4U62_11165
2192694	MNV	AT	GG	CDS: B4U62_11165, Gene: B4U62_11165
2192722	SNV	C	T	CDS: B4U62_11165, Gene: B4U62_11165
2192727	SNV	A	G	CDS: B4U62_11165, Gene: B4U62_11165
2192737	SNV	A	T	CDS: B4U62_11165, Gene: B4U62_11165
2192743	SNV	T	A	CDS: B4U62_11165, Gene: B4U62_11165
2192779	SNV	G	A	CDS: B4U62_11165, Gene: B4U62_11165
2192782	SNV	T	C	CDS: B4U62_11165, Gene: B4U62_11165
2192791	SNV	A	G	CDS: B4U62_11165, Gene: B4U62_11165
2192794	MNV	GG	AA	CDS: B4U62_11165, Gene: B4U62_11165
2192815	SNV	T	A	CDS: B4U62_11165, Gene: B4U62_11165
2192818	SNV	A	C	CDS: B4U62_11165, Gene: B4U62_11165
2192821	SNV	G	A	CDS: B4U62_11165, Gene: B4U62_11165
2192826	SNV	C	T	CDS: B4U62_11165, Gene: B4U62_11165
2192839	SNV	T	A	CDS: B4U62_11165, Gene: B4U62_11165
2192842	SNV	T	A	CDS: B4U62_11165, Gene: B4U62_11165
2192851	SNV	C	T	CDS: B4U62_11165, Gene: B4U62_11165
2192855	SNV	C	T	CDS: B4U62_11165, Gene: B4U62_11165
2192902	SNV	C	T	CDS: B4U62_11165, Gene: B4U62_11165
2192950	SNV	T	C	CDS: B4U62_11165, Gene: B4U62_11165
2192965	SNV	T	C	CDS: B4U62_11165, Gene: B4U62_11165
2192968	SNV	G	A	CDS: B4U62_11165, Gene: B4U62_11165
2192974	SNV	C	T	CDS: B4U62_11165, Gene: B4U62_11165
2192977	SNV	A	T	CDS: B4U62_11165, Gene: B4U62_11165
2192980	SNV	T	C	CDS: B4U62_11165, Gene: B4U62_11165
2193032	SNV	T	G	CDS: B4U62_11165, Gene: B4U62_11165
2193052	SNV	T	C	CDS: B4U62_11165, Gene: B4U62_11165
2193058	SNV	A	C	CDS: B4U62_11165, Gene: B4U62_11165
2193070	MNV	AACT	CGGC	CDS: B4U62_11165, Gene: B4U62_11165
2193076	SNV	G	A	CDS: B4U62_11165, Gene: B4U62_11165
2193079	SNV	C	T	CDS: B4U62_11165, Gene: B4U62_11165
2193082	SNV	C	T	CDS: B4U62_11165, Gene: B4U62_11165
2193097	MNV	TA	AC	CDS: B4U62_11165, Gene: B4U62_11165
2193112	SNV	T	A	CDS: B4U62_11165, Gene: B4U62_11165
2193127	SNV	C	T	CDS: B4U62_11165, Gene: B4U62_11165
2193130	SNV	A	G	CDS: B4U62_11165, Gene: B4U62_11165
2193136	SNV	C	A	CDS: B4U62_11165, Gene: B4U62_11165
2193145	SNV	C	G	CDS: B4U62_11165, Gene: B4U62_11165
2193187	SNV	A	T	CDS: B4U62_11165, Gene: B4U62_11165
2193196	SNV	T	C	CDS: B4U62_11165, Gene: B4U62_11165
2193231	SNV	C	T
2193233	SNV	T	C
2193242	SNV	C	A
2193248	Deletion	T	-
2193250	SNV	T	A
2193256	MNV	TTC	GAA
2193261	Insertion	-	G
2193267	SNV	T	C
2193277	SNV	G	T
2193285	SNV	T	A	CDS: B4U62_11170, Gene: B4U62_11170
2193289	MNV	AT	TA	CDS: B4U62_11170, Gene: B4U62_11170
2193294	SNV	T	C	CDS: B4U62_11170, Gene: B4U62_11170
2193298	SNV	T	A	CDS: B4U62_11170, Gene: B4U62_11170
2193326	SNV	G	C	CDS: B4U62_11170, Gene: B4U62_11170
2193370	SNV	A	G	CDS: B4U62_11170, Gene: B4U62_11170
2193390	SNV	C	T	CDS: B4U62_11170, Gene: B4U62_11170
2193415	SNV	C	T	CDS: B4U62_11170, Gene: B4U62_11170
2193436	SNV	G	A	CDS: B4U62_11170, Gene: B4U62_11170
2193475	SNV	G	T	CDS: B4U62_11170, Gene: B4U62_11170
2193502	SNV	C	A	CDS: B4U62_11170, Gene: B4U62_11170
2193508	SNV	T	C	CDS: B4U62_11170, Gene: B4U62_11170
2193520	SNV	C	T	CDS: B4U62_11170, Gene: B4U62_11170
2193529	SNV	G	A	CDS: B4U62_11170, Gene: B4U62_11170
2193533	SNV	T	G	CDS: B4U62_11170, Gene: B4U62_11170
2193535	SNV	A	C	CDS: B4U62_11170, Gene: B4U62_11170
2193541	SNV	G	A	CDS: B4U62_11170, Gene: B4U62_11170
2193559	SNV	C	T	CDS: B4U62_11170, Gene: B4U62_11170
2193565	SNV	T	C	CDS: B4U62_11170, Gene: B4U62_11170
2194834	SNV	C	T	CDS: B4U62_11190, Gene: B4U62_11190
2194837	SNV	C	T	CDS: B4U62_11190, Gene: B4U62_11190
2194855	SNV	G	T	CDS: B4U62_11190, Gene: B4U62_11190
2194911	SNV	C	G	CDS: B4U62_11190, Gene: B4U62_11190
2195429	SNV	G	C	CDS: B4U62_11195, Gene: B4U62_11195
2195803	SNV	C	T	CDS: B4U62_11200, Gene: B4U62_11200
2195812	SNV	C	T	CDS: B4U62_11200, Gene: B4U62_11200
2195817	SNV	T	C
2195842	SNV	T	C
2196413	MNV	GT	AA
2196417	SNV	C	T
2196428	SNV	T	C	CDS: B4U62_11210, Gene: B4U62_11210
2196431	SNV	G	C	CDS: B4U62_11210, Gene: B4U62_11210
2196438	SNV	A	G	CDS: B4U62_11210, Gene: B4U62_11210
2196457	MNV	CT	TG	CDS: B4U62_11210, Gene: B4U62_11210
2196478	SNV	C	T	CDS: B4U62_11210, Gene: B4U62_11210
2196484	SNV	G	A	CDS: B4U62_11210, Gene: B4U62_11210
2196492	MNV	GT	AC	CDS: B4U62_11210, Gene: B4U62_11210
2196508	SNV	A	G	CDS: B4U62_11210, Gene: B4U62_11210
2196645	SNV	T	C	CDS: B4U62_11210, Gene: B4U62_11210
2196679	SNV	A	G	CDS: B4U62_11210, Gene: B4U62_11210
2196703	SNV	G	A	CDS: B4U62_11210, Gene: B4U62_11210
2196705	SNV	A	C	CDS: B4U62_11210, Gene: B4U62_11210
2196721	SNV	A	G	CDS: B4U62_11210, Gene: B4U62_11210
2196826	SNV	G	A	CDS: B4U62_11210, Gene: B4U62_11210
2196865	SNV	T	C	CDS: B4U62_11210, Gene: B4U62_11210
2196879	SNV	C	T	CDS: B4U62_11210, Gene: B4U62_11210
2196898	SNV	A	G	CDS: B4U62_11210, Gene: B4U62_11210
2196970	SNV	A	G	CDS: B4U62_11210, Gene: B4U62_11210
2196982	SNV	G	A	CDS: B4U62_11210, Gene: B4U62_11210
2197025	SNV	T	C	CDS: B4U62_11210, Gene: B4U62_11210
2197063	SNV	A	G	CDS: B4U62_11210, Gene: B4U62_11210
2197083	SNV	C	T	CDS: B4U62_11210, Gene: B4U62_11210
2197099	SNV	C	T	CDS: B4U62_11210, Gene: B4U62_11210
2197106	SNV	C	A	CDS: B4U62_11210, Gene: B4U62_11210
2197124	SNV	C	G
2197148	SNV	T	A
2197165	SNV	C	A	CDS: B4U62_11215, Gene: B4U62_11215
2197228	SNV	C	T	CDS: B4U62_11215, Gene: B4U62_11215
2197266	SNV	T	C	CDS: B4U62_11215, Gene: B4U62_11215
2197424	SNV	A	C	CDS: B4U62_11220, Gene: B4U62_11220
2197427	SNV	T	C	CDS: B4U62_11220, Gene: B4U62_11220
2197433	SNV	T	A	CDS: B4U62_11220, Gene: B4U62_11220
2197435	MNV	GC	TT	CDS: B4U62_11220, Gene: B4U62_11220
2197442	SNV	T	C	CDS: B4U62_11220, Gene: B4U62_11220
2197451	SNV	A	T	CDS: B4U62_11220, Gene: B4U62_11220
2197458	SNV	T	C	CDS: B4U62_11220, Gene: B4U62_11220
2197460	SNV	G	A	CDS: B4U62_11220, Gene: B4U62_11220
2197468	MNV	TT	AC	CDS: B4U62_11220, Gene: B4U62_11220
2197471	MNV	AG	GA	CDS: B4U62_11220, Gene: B4U62_11220
2197475	SNV	G	A	CDS: B4U62_11220, Gene: B4U62_11220
2197478	SNV	T	C	CDS: B4U62_11220, Gene: B4U62_11220
2197519	MNV	CC	TT	CDS: B4U62_11220, Gene: B4U62_11220
2197565	SNV	T	C	CDS: B4U62_11220, Gene: B4U62_11220
2197586	SNV	C	A	CDS: B4U62_11220, Gene: B4U62_11220
2197593	SNV	C	T	CDS: B4U62_11220, Gene: B4U62_11220
2197627	SNV	T	C	CDS: B4U62_11220, Gene: B4U62_11220
2197640	SNV	T	C	CDS: B4U62_11220, Gene: B4U62_11220
2197645	SNV	T	C	CDS: B4U62_11220, Gene: B4U62_11220
2197700	SNV	T	C	CDS: B4U62_11220, Gene: B4U62_11220
2197712	SNV	G	T	CDS: B4U62_11220, Gene: B4U62_11220
2197733	SNV	A	G	CDS: B4U62_11220, Gene: B4U62_11220
2197736	MNV	GTG	AAA	CDS: B4U62_11220, Gene: B4U62_11220
2197757	SNV	C	T	CDS: B4U62_11220, Gene: B4U62_11220
2197811	MNV	AT	GG	CDS: B4U62_11220, Gene: B4U62_11220
2197817	SNV	G	C	CDS: B4U62_11220, Gene: B4U62_11220
2197819	SNV	T	C	CDS: B4U62_11220, Gene: B4U62_11220
2197823	SNV	C	T	CDS: B4U62_11220, Gene: B4U62_11220
2197826	MNV	AG	TA	CDS: B4U62_11220, Gene: B4U62_11220
2197835	SNV	T	C	CDS: B4U62_11220, Gene: B4U62_11220
2197838	SNV	T	C	CDS: B4U62_11220, Gene: B4U62_11220
2197844	SNV	T	C	CDS: B4U62_11220, Gene: B4U62_11220
2197848	SNV	G	T	CDS: B4U62_11220, Gene: B4U62_11220
2197856	SNV	C	T	CDS: B4U62_11220, Gene: B4U62_11220
2197871	SNV	A	G	CDS: B4U62_11220, Gene: B4U62_11220
2197878	SNV	G	T	CDS: B4U62_11220, Gene: B4U62_11220
2197880	SNV	T	G	CDS: B4U62_11220, Gene: B4U62_11220
2198886	SNV	T	A	CDS: B4U62_11235, Gene: B4U62_11235
2198906	SNV	G	A	CDS: B4U62_11235, Gene: B4U62_11235
2198913	SNV	A	T	CDS: B4U62_11235, Gene: B4U62_11235
2198919	SNV	G	A	CDS: B4U62_11235, Gene: B4U62_11235
2198922	SNV	T	C	CDS: B4U62_11235, Gene: B4U62_11235
2198927	SNV	A	G	CDS: B4U62_11235, Gene: B4U62_11235
2198937	SNV	G	A	CDS: B4U62_11235, Gene: B4U62_11235
2198949	SNV	G	A	CDS: B4U62_11235, Gene: B4U62_11235
2198952	SNV	A	G	CDS: B4U62_11235, Gene: B4U62_11235
2198955	SNV	T	G	CDS: B4U62_11235, Gene: B4U62_11235
2198961	SNV	T	G	CDS: B4U62_11235, Gene: B4U62_11235
2198977	SNV	T	A	CDS: B4U62_11235, Gene: B4U62_11235
2198985	SNV	A	G	CDS: B4U62_11235, Gene: B4U62_11235
2198997	SNV	C	T	CDS: B4U62_11235, Gene: B4U62_11235
2199000	SNV	A	G	CDS: B4U62_11235, Gene: B4U62_11235
2199002	SNV	T	G	CDS: B4U62_11235, Gene: B4U62_11235
2199006	SNV	A	G	CDS: B4U62_11235, Gene: B4U62_11235
2199008	SNV	T	C	CDS: B4U62_11235, Gene: B4U62_11235
2199039	SNV	C	T	CDS: B4U62_11235, Gene: B4U62_11235
2199066	SNV	A	G	CDS: B4U62_11235, Gene: B4U62_11235
2199071	SNV	T	C	CDS: B4U62_11235, Gene: B4U62_11235
2199087	SNV	T	C	CDS: B4U62_11235, Gene: B4U62_11235
2199139	SNV	T	A
2199146	SNV	C	A
2202476	SNV	A	C	CDS: B4U62_11285, Gene: B4U62_11285
2211919	SNV	T	A	CDS: B4U62_11365, Gene: B4U62_11365
2211943	SNV	G	A	CDS: B4U62_11365, Gene: B4U62_11365
2212007	SNV	T	C	CDS: B4U62_11365, Gene: B4U62_11365
2212024	SNV	C	T	CDS: B4U62_11365, Gene: B4U62_11365
2212033	SNV	C	T	CDS: B4U62_11365, Gene: B4U62_11365
2212076	SNV	A	T	CDS: B4U62_11370, Gene: B4U62_11370
2212088	SNV	C	T	CDS: B4U62_11370, Gene: B4U62_11370
2212115	SNV	A	G	CDS: B4U62_11370, Gene: B4U62_11370
2212133	SNV	G	A	CDS: B4U62_11370, Gene: B4U62_11370
2212154	SNV	T	C	CDS: B4U62_11370, Gene: B4U62_11370
2212166	MNV	TT	AC	CDS: B4U62_11370, Gene: B4U62_11370
2212169	SNV	A	G	CDS: B4U62_11370, Gene: B4U62_11370
2212196	SNV	A	G	CDS: B4U62_11370, Gene: B4U62_11370
2212208	SNV	T	C	CDS: B4U62_11370, Gene: B4U62_11370
2212216	SNV	C	A	CDS: B4U62_11370, Gene: B4U62_11370
2212220	SNV	A	G	CDS: B4U62_11370, Gene: B4U62_11370
2212229	SNV	C	A	CDS: B4U62_11370, Gene: B4U62_11370
2212260	SNV	T	G	CDS: B4U62_11370, Gene: B4U62_11370
2212333	SNV	A	G	CDS: B4U62_11375, Gene: B4U62_11375
2212475	SNV	A	G	CDS: B4U62_11375, Gene: B4U62_11375
2212499	SNV	A	G	CDS: B4U62_11375, Gene: B4U62_11375
2212559	SNV	G	C
2212589	SNV	A	G
2212610	SNV	A	G	CDS: B4U62_11380, Gene: B4U62_11380
2212612	MNV	AC	TT	CDS: B4U62_11380, Gene: B4U62_11380
2212625	SNV	A	G	CDS: B4U62_11380, Gene: B4U62_11380
2212631	SNV	C	T	CDS: B4U62_11380, Gene: B4U62_11380
2212643	SNV	A	T	CDS: B4U62_11380, Gene: B4U62_11380
2212664	SNV	T	A	CDS: B4U62_11380, Gene: B4U62_11380
2214980	Deletion	G	-
2214983	Insertion	-	C
2214985	SNV	T	C
2215009	SNV	C	T	CDS: B4U62_11400, Gene: B4U62_11400
2215011	SNV	G	T	CDS: B4U62_11400, Gene: B4U62_11400
2215013	MNV	GTG	TCC	CDS: B4U62_11400, Gene: B4U62_11400
2215091	SNV	T	C	CDS: B4U62_11400, Gene: B4U62_11400
2215093	MNV	AC	GT	CDS: B4U62_11400, Gene: B4U62_11400
2215097	SNV	A	C	CDS: B4U62_11400, Gene: B4U62_11400
2215142	SNV	A	G	CDS: B4U62_11400, Gene: B4U62_11400
2215145	SNV	T	C	CDS: B4U62_11400, Gene: B4U62_11400
2215169	SNV	A	G	CDS: B4U62_11400, Gene: B4U62_11400
2215181	SNV	G	T	CDS: B4U62_11400, Gene: B4U62_11400
2215210	SNV	A	G	CDS: B4U62_11400, Gene: B4U62_11400
2219354	SNV	C	G	CDS: B4U62_11420, Gene: B4U62_11420
2219358	SNV	T	C	CDS: B4U62_11420, Gene: B4U62_11420
2219361	SNV	T	A	CDS: B4U62_11420, Gene: B4U62_11420
2219454	SNV	C	T	CDS: B4U62_11420, Gene: B4U62_11420
2219463	MNV	TGTT	AACA	CDS: B4U62_11420, Gene: B4U62_11420
2219473	SNV	T	C	CDS: B4U62_11420, Gene: B4U62_11420
2219493	SNV	T	A	CDS: B4U62_11420, Gene: B4U62_11420
2219501	SNV	A	C	CDS: B4U62_11420, Gene: B4U62_11420
2219580	SNV	C	A	CDS: B4U62_11425, Gene: B4U62_11425
2219594	SNV	T	C	CDS: B4U62_11425, Gene: B4U62_11425
2219621	SNV	A	T	CDS: B4U62_11425, Gene: B4U62_11425
2219642	SNV	C	T	CDS: B4U62_11425, Gene: B4U62_11425
2219644	MNV	CC	TT	CDS: B4U62_11425, Gene: B4U62_11425
2219649	SNV	C	G	CDS: B4U62_11425, Gene: B4U62_11425
2219672	SNV	G	A	CDS: B4U62_11425, Gene: B4U62_11425
2219725	SNV	A	G	CDS: B4U62_11425, Gene: B4U62_11425
2219745	SNV	G	A	CDS: B4U62_11425, Gene: B4U62_11425
2219777	Deletion	G	-	CDS: B4U62_11425, Gene: B4U62_11425
2219802	SNV	C	T
2219821	SNV	G	T	CDS: B4U62_11430, Gene: B4U62_11430
2219895	Deletion	TT	-	CDS: B4U62_11430, Gene: B4U62_11430
2219908	SNV	C	T	CDS: B4U62_11430, Gene: B4U62_11430
2219971	SNV	C	T	CDS: B4U62_11430, Gene: B4U62_11430
2219980	SNV	T	C	CDS: B4U62_11430, Gene: B4U62_11430
2220033	SNV	T	C
2222623	SNV	C	T	CDS: B4U62_11450, Gene: B4U62_11450
2222635	SNV	A	G	CDS: B4U62_11450, Gene: B4U62_11450
2222659	SNV	C	T	CDS: B4U62_11450, Gene: B4U62_11450
2222739	SNV	G	A	CDS: B4U62_11450, Gene: B4U62_11450
2222835	SNV	A	T	CDS: B4U62_11450, Gene: B4U62_11450
2222863	SNV	T	C	CDS: B4U62_11450, Gene: B4U62_11450
2222915	SNV	C	T	CDS: B4U62_11450, Gene: B4U62_11450
2223059	SNV	A	C	CDS: B4U62_11450, Gene: B4U62_11450
2223064	SNV	A	C	CDS: B4U62_11450, Gene: B4U62_11450
2223070	SNV	A	G	CDS: B4U62_11450, Gene: B4U62_11450
2223215	SNV	T	C	CDS: B4U62_11450, Gene: B4U62_11450
2223688	SNV	G	T	CDS: B4U62_11450, Gene: B4U62_11450
2223862	SNV	T	C	CDS: B4U62_11450, Gene: B4U62_11450
2223865	SNV	C	T	CDS: B4U62_11450, Gene: B4U62_11450
2223922	SNV	A	G	CDS: B4U62_11450, Gene: B4U62_11450
2223944	SNV	C	A	CDS: B4U62_11450, Gene: B4U62_11450
2223967	SNV	C	T	CDS: B4U62_11450, Gene: B4U62_11450
2223989	SNV	T	C	CDS: B4U62_11450, Gene: B4U62_11450
2224008	SNV	G	A	CDS: B4U62_11450, Gene: B4U62_11450
2224021	SNV	A	T	CDS: B4U62_11450, Gene: B4U62_11450
2224024	MNV	TT	CA	CDS: B4U62_11450, Gene: B4U62_11450
2224027	SNV	A	C	CDS: B4U62_11450, Gene: B4U62_11450
2224030	SNV	A	C	CDS: B4U62_11450, Gene: B4U62_11450
2224034	SNV	G	A	CDS: B4U62_11450, Gene: B4U62_11450
2224039	MNV	CC	TT	CDS: B4U62_11450, Gene: B4U62_11450
2224064	SNV	T	C	CDS: B4U62_11450, Gene: B4U62_11450
2224095	SNV	T	A	CDS: B4U62_11450, Gene: B4U62_11450
2224102	SNV	G	A	CDS: B4U62_11450, Gene: B4U62_11450
2224108	SNV	T	A	CDS: B4U62_11450, Gene: B4U62_11450
2224114	SNV	G	A	CDS: B4U62_11450, Gene: B4U62_11450
2224127	SNV	A	G	CDS: B4U62_11450, Gene: B4U62_11450
2224129	SNV	T	C	CDS: B4U62_11450, Gene: B4U62_11450
2224141	SNV	A	T	CDS: B4U62_11450, Gene: B4U62_11450
2224267	SNV	G	A	CDS: B4U62_11450, Gene: B4U62_11450
2224278	SNV	C	A	CDS: B4U62_11450, Gene: B4U62_11450
2224280	SNV	G	A	CDS: B4U62_11450, Gene: B4U62_11450
2224483	SNV	T	C	CDS: B4U62_11450, Gene: B4U62_11450
2224526	SNV	G	A	CDS: B4U62_11450, Gene: B4U62_11450
2224530	SNV	A	G	CDS: B4U62_11450, Gene: B4U62_11450
2224567	SNV	C	T	CDS: B4U62_11450, Gene: B4U62_11450
2224642	SNV	C	A	CDS: B4U62_11450, Gene: B4U62_11450
2224648	SNV	C	T	CDS: B4U62_11450, Gene: B4U62_11450
2224652	MNV	TC	AA	CDS: B4U62_11450, Gene: B4U62_11450
2224657	SNV	C	A	CDS: B4U62_11450, Gene: B4U62_11450
2224670	MNV	GCT	AAC	CDS: B4U62_11450, Gene: B4U62_11450
2224699	SNV	C	T	CDS: B4U62_11450, Gene: B4U62_11450
2224707	Insertion	-	T	CDS: B4U62_11450, Gene: B4U62_11450
2224709	SNV	A	G	CDS: B4U62_11450, Gene: B4U62_11450
2224713	MNV	AC	TA	CDS: B4U62_11450, Gene: B4U62_11450
2224718	SNV	G	A	CDS: B4U62_11450, Gene: B4U62_11450
2224721	Deletion	A	-	CDS: B4U62_11450, Gene: B4U62_11450
2224723	SNV	T	G	CDS: B4U62_11450, Gene: B4U62_11450
2224730	SNV	A	G	CDS: B4U62_11450, Gene: B4U62_11450
2224736	SNV	G	A	CDS: B4U62_11450, Gene: B4U62_11450
2224738	SNV	C	G	CDS: B4U62_11450, Gene: B4U62_11450
2224741	SNV	A	T	CDS: B4U62_11450, Gene: B4U62_11450
2224744	SNV	A	C	CDS: B4U62_11450, Gene: B4U62_11450
2224750	SNV	A	G	CDS: B4U62_11450, Gene: B4U62_11450
2224753	SNV	T	C	CDS: B4U62_11450, Gene: B4U62_11450
2224765	SNV	T	C	CDS: B4U62_11450, Gene: B4U62_11450
2224771	SNV	T	C	CDS: B4U62_11450, Gene: B4U62_11450
2224777	SNV	A	G	CDS: B4U62_11450, Gene: B4U62_11450
2224783	SNV	T	C	CDS: B4U62_11450, Gene: B4U62_11450
2224790	SNV	G	A	CDS: B4U62_11450, Gene: B4U62_11450
2224799	MNV	GC	AT	CDS: B4U62_11450, Gene: B4U62_11450
2224811	SNV	C	G	CDS: B4U62_11450, Gene: B4U62_11450
2224816	SNV	A	G	CDS: B4U62_11450, Gene: B4U62_11450
2224819	SNV	T	A	CDS: B4U62_11450, Gene: B4U62_11450
2224822	SNV	T	C	CDS: B4U62_11450, Gene: B4U62_11450
2224845	SNV	A	G	CDS: B4U62_11450, Gene: B4U62_11450
2224847	SNV	C	T	CDS: B4U62_11450, Gene: B4U62_11450
2224850	SNV	T	A	CDS: B4U62_11450, Gene: B4U62_11450
2224864	SNV	T	C	CDS: B4U62_11450, Gene: B4U62_11450
2224870	MNV	CGG	GCA	CDS: B4U62_11450, Gene: B4U62_11450
2224874	SNV	T	C	CDS: B4U62_11450, Gene: B4U62_11450
2224888	SNV	A	T	CDS: B4U62_11450, Gene: B4U62_11450
2224891	SNV	G	A	CDS: B4U62_11450, Gene: B4U62_11450
2224894	SNV	A	T	CDS: B4U62_11450, Gene: B4U62_11450
2224897	MNV	AC	GT	CDS: B4U62_11450, Gene: B4U62_11450
2224900	SNV	T	C	CDS: B4U62_11450, Gene: B4U62_11450
2224909	SNV	G	A	CDS: B4U62_11450, Gene: B4U62_11450
2224912	SNV	A	G	CDS: B4U62_11450, Gene: B4U62_11450
2224915	SNV	A	G	CDS: B4U62_11450, Gene: B4U62_11450
2224923	SNV	A	T	CDS: B4U62_11450, Gene: B4U62_11450
2224933	MNV	AC	TT	CDS: B4U62_11450, Gene: B4U62_11450
2225155	MNV	TG	GA
2225163	Deletion	G	-
2225168	MNV	TA	CT
2225171	SNV	C	G
2225173	Insertion	-	C
2225180	MNV	CT	GA
2225194	MNV	TGT	CAC
2225200	SNV	T	G
2225202	SNV	T	A
2225211	SNV	G	A
2225213	SNV	T	G
2225220	SNV	T	C
2225224	SNV	G	A
2225228	SNV	A	C
2225230	SNV	T	C
2225234	SNV	G	T
2225245	SNV	T	C
2225257	SNV	C	A
2225285	SNV	T	G
2225290	SNV	C	A
2225293	SNV	T	C
2225497	Deletion	T	-	CDS: B4U62_11455, Gene: B4U62_11455
2225533	SNV	C	T	CDS: B4U62_11455, Gene: B4U62_11455
2225539	SNV	T	A	CDS: B4U62_11455, Gene: B4U62_11455
2225557	SNV	C	G	CDS: B4U62_11455, Gene: B4U62_11455
2225560	MNV	GA	AT	CDS: B4U62_11455, Gene: B4U62_11455
2225566	SNV	A	C	CDS: B4U62_11455, Gene: B4U62_11455
2225584	SNV	G	A	CDS: B4U62_11455, Gene: B4U62_11455
2225587	SNV	T	A	CDS: B4U62_11455, Gene: B4U62_11455
2225602	SNV	A	C	CDS: B4U62_11455, Gene: B4U62_11455
2225605	SNV	T	C	CDS: B4U62_11455, Gene: B4U62_11455
2225609	SNV	C	G	CDS: B4U62_11455, Gene: B4U62_11455
2225611	SNV	A	T	CDS: B4U62_11455, Gene: B4U62_11455
2225620	SNV	A	T	CDS: B4U62_11455, Gene: B4U62_11455
2225623	SNV	T	C	CDS: B4U62_11455, Gene: B4U62_11455
2225629	SNV	C	T	CDS: B4U62_11455, Gene: B4U62_11455
2225824	MNV	CC	TT
2225831	Insertion	-	T
2225834	MNV	TT	CA
2225893	SNV	A	C
2225902	SNV	C	T
2225904	SNV	A	G
2225907	SNV	T	C
2225911	SNV	T	C
2225930	SNV	C	T
2225932	SNV	A	T
2225938	SNV	A	G
2225951	SNV	C	T
2225973	SNV	T	C
2225975	SNV	C	A
2226006	SNV	G	A
2226014	SNV	T	A
2226054	SNV	G	T
2226056	SNV	T	A
2226077	SNV	C	A
2226087	SNV	A	G
2226094	SNV	G	A
2226127	SNV	T	A
2226139	SNV	T	C
2226141	SNV	T	G
2226165	SNV	C	G
2226173	SNV	C	T
2226182	SNV	A	G
2226186	SNV	G	A
2226189	Replacement	TC	G
2226204	SNV	T	G
2226213	SNV	C	T
2226237	SNV	T	G
2226266	SNV	A	C
2226272	Deletion	TT	-
2226276	MNV	AA	TG
2226279	SNV	C	G
2226282	Deletion	CGA	-
2226286	SNV	G	C
2226288	MNV	TT	CA
2226292	Deletion	TA	-
2226299	Deletion	T	-
2226301	MNV	AA	CT
2226337	Deletion	A	-
2226387	SNV	G	C
2226428	Replacement	C	AT
2226439	SNV	T	G
2226449	SNV	G	A
2226453	SNV	C	T
2226456	Insertion	-	A
2226467	SNV	A	G
2226508	SNV	A	G
2226535	SNV	A	C
2226592	SNV	C	T
2226886	Deletion	T	-
2226893	SNV	G	C
2226895	SNV	A	G
2226901	Deletion	A	-
2226906	SNV	C	G
2226926	SNV	T	C
2226929	MNV	TT	AA
2226933	SNV	G	A
2226943	SNV	A	T
2226946	Insertion	-	T
2226969	SNV	A	G
2227009	SNV	A	T
2227049	SNV	A	C
2227093	SNV	A	G
2227150	SNV	T	C
2227153	SNV	A	C
2227373	SNV	T	C	CDS: B4U62_11460, Gene: B4U62_11460
2227421	SNV	C	T	CDS: B4U62_11460, Gene: B4U62_11460
2227430	SNV	T	C	CDS: B4U62_11460, Gene: B4U62_11460
2227463	SNV	A	G	CDS: B4U62_11460, Gene: B4U62_11460
2227466	SNV	T	C	CDS: B4U62_11460, Gene: B4U62_11460
2227510	SNV	G	A	CDS: B4U62_11460, Gene: B4U62_11460
2227523	SNV	A	C
2227525	SNV	A	G
2227656	SNV	C	A	CDS: B4U62_11465, Gene: B4U62_11465
2227662	SNV	G	A	CDS: B4U62_11465, Gene: B4U62_11465
2227668	SNV	T	C	CDS: B4U62_11465, Gene: B4U62_11465
2227671	SNV	T	A	CDS: B4U62_11465, Gene: B4U62_11465
2227722	SNV	A	G	CDS: B4U62_11465, Gene: B4U62_11465
2227725	SNV	A	G	CDS: B4U62_11465, Gene: B4U62_11465
2227738	MNV	CG	AA	CDS: B4U62_11465, Gene: B4U62_11465
2227745	SNV	G	A	CDS: B4U62_11465, Gene: B4U62_11465
2227751	SNV	A	C	CDS: B4U62_11465, Gene: B4U62_11465
2227851	SNV	C	T	CDS: B4U62_11465, Gene: B4U62_11465
2227857	SNV	C	T	CDS: B4U62_11465, Gene: B4U62_11465
2227866	SNV	C	T	CDS: B4U62_11465, Gene: B4U62_11465
2227878	SNV	G	T	CDS: B4U62_11465, Gene: B4U62_11465
2227955	SNV	A	G	CDS: B4U62_11465, Gene: B4U62_11465
2228139	SNV	C	T	CDS: B4U62_11465, Gene: B4U62_11465
2228241	MNV	TT	AC	CDS: B4U62_11465, Gene: B4U62_11465
2228364	SNV	A	C	CDS: B4U62_11465, Gene: B4U62_11465
2246600	SNV	G	A
2246610	SNV	T	C
2246612	SNV	C	T
2246615	MNV	GTT	AAC
2246637	Deletion	A	-
2246641	SNV	A	T
2246643	SNV	C	A
2249084	MNV	TG	AA	CDS: B4U62_11610, Gene: B4U62_11610
2249091	SNV	A	T	CDS: B4U62_11610, Gene: B4U62_11610
2249093	SNV	G	T	CDS: B4U62_11610, Gene: B4U62_11610
2249096	MNV	TG	AT	CDS: B4U62_11610, Gene: B4U62_11610
2249100	MNV	AT	GC	CDS: B4U62_11610, Gene: B4U62_11610
2249106	SNV	A	C	CDS: B4U62_11610, Gene: B4U62_11610
2249108	SNV	G	T	CDS: B4U62_11610, Gene: B4U62_11610
2249116	MNV	AC	GT	CDS: B4U62_11610, Gene: B4U62_11610
2249133	SNV	C	T
2249136	SNV	A	G
2249140	SNV	G	A
2249147	MNV	TC	AT
2249153	SNV	T	C
2249218	SNV	G	A	CDS: B4U62_11615, Gene: B4U62_11615
2249236	SNV	C	T	CDS: B4U62_11615, Gene: B4U62_11615
2249272	SNV	C	T	CDS: B4U62_11615, Gene: B4U62_11615
2249308	SNV	A	G	CDS: B4U62_11615, Gene: B4U62_11615
2249311	SNV	C	T	CDS: B4U62_11615, Gene: B4U62_11615
2249353	SNV	T	A	CDS: B4U62_11615, Gene: B4U62_11615
2249357	SNV	A	G	CDS: B4U62_11615, Gene: B4U62_11615
2249362	MNV	CA	TG	CDS: B4U62_11615, Gene: B4U62_11615
2249403	SNV	A	G	CDS: B4U62_11615, Gene: B4U62_11615
2249440	SNV	A	G	CDS: B4U62_11615, Gene: B4U62_11615
2249449	SNV	G	A	CDS: B4U62_11615, Gene: B4U62_11615
2249461	SNV	G	A	CDS: B4U62_11615, Gene: B4U62_11615
2249470	SNV	A	G	CDS: B4U62_11615, Gene: B4U62_11615
2249479	SNV	G	A	CDS: B4U62_11615, Gene: B4U62_11615
2249491	SNV	T	C	CDS: B4U62_11615, Gene: B4U62_11615
2249497	SNV	A	G	CDS: B4U62_11615, Gene: B4U62_11615
2249509	SNV	C	T	CDS: B4U62_11615, Gene: B4U62_11615
2249557	SNV	A	T	CDS: B4U62_11615, Gene: B4U62_11615
2249623	SNV	G	A	CDS: B4U62_11615, Gene: B4U62_11615
2249635	SNV	A	T	CDS: B4U62_11615, Gene: B4U62_11615
2249647	SNV	C	T	CDS: B4U62_11615, Gene: B4U62_11615
2249656	SNV	G	A	CDS: B4U62_11615, Gene: B4U62_11615
2249704	SNV	C	T	CDS: B4U62_11615, Gene: B4U62_11615
2249902	SNV	G	A	CDS: B4U62_11615, Gene: B4U62_11615
2249920	SNV	T	C	CDS: B4U62_11615, Gene: B4U62_11615
2250026	MNV	GT	AC	CDS: B4U62_11615, Gene: B4U62_11615
2250040	SNV	G	A	CDS: B4U62_11615, Gene: B4U62_11615
2250062	SNV	G	C	CDS: B4U62_11615, Gene: B4U62_11615
2250067	MNV	CA	TG	CDS: B4U62_11615, Gene: B4U62_11615
2250070	SNV	T	C	CDS: B4U62_11615, Gene: B4U62_11615
2250073	MNV	AA	CG	CDS: B4U62_11615, Gene: B4U62_11615
2250076	SNV	C	T	CDS: B4U62_11615, Gene: B4U62_11615
2250078	SNV	A	G	CDS: B4U62_11615, Gene: B4U62_11615
2250091	SNV	A	T	CDS: B4U62_11615, Gene: B4U62_11615
2250097	SNV	T	G	CDS: B4U62_11615, Gene: B4U62_11615
2250109	SNV	T	C	CDS: B4U62_11615, Gene: B4U62_11615
2250118	SNV	T	C	CDS: B4U62_11615, Gene: B4U62_11615
2250121	SNV	A	G	CDS: B4U62_11615, Gene: B4U62_11615
2250130	SNV	C	T	CDS: B4U62_11615, Gene: B4U62_11615
2250133	SNV	C	A	CDS: B4U62_11615, Gene: B4U62_11615
2250136	SNV	C	T	CDS: B4U62_11615, Gene: B4U62_11615
2250148	MNV	TG	GT	CDS: B4U62_11615, Gene: B4U62_11615
2250153	SNV	A	G	CDS: B4U62_11615, Gene: B4U62_11615
2250343	SNV	A	G	CDS: B4U62_11615, Gene: B4U62_11615
2250346	SNV	T	A	CDS: B4U62_11615, Gene: B4U62_11615
2250350	SNV	C	G	CDS: B4U62_11615, Gene: B4U62_11615
2250352	SNV	A	G	CDS: B4U62_11615, Gene: B4U62_11615
2250358	SNV	T	A	CDS: B4U62_11615, Gene: B4U62_11615
2250361	MNV	TG	AA	CDS: B4U62_11615, Gene: B4U62_11615
2250365	SNV	T	C	CDS: B4U62_11615, Gene: B4U62_11615
2250373	SNV	T	C	CDS: B4U62_11615, Gene: B4U62_11615
2250376	SNV	A	C	CDS: B4U62_11615, Gene: B4U62_11615
2250388	SNV	A	G	CDS: B4U62_11615, Gene: B4U62_11615
2250394	SNV	A	T	CDS: B4U62_11615, Gene: B4U62_11615
2250397	SNV	T	C	CDS: B4U62_11615, Gene: B4U62_11615
2250400	SNV	T	A	CDS: B4U62_11615, Gene: B4U62_11615
2250403	SNV	T	C	CDS: B4U62_11615, Gene: B4U62_11615
2250412	SNV	A	T	CDS: B4U62_11615, Gene: B4U62_11615
2250421	SNV	T	C	CDS: B4U62_11615, Gene: B4U62_11615
2250424	MNV	GA	AC	CDS: B4U62_11615, Gene: B4U62_11615
2250427	SNV	A	T	CDS: B4U62_11615, Gene: B4U62_11615
2250448	SNV	G	A	CDS: B4U62_11615, Gene: B4U62_11615
2250451	SNV	C	G	CDS: B4U62_11615, Gene: B4U62_11615
2250454	SNV	C	T	CDS: B4U62_11615, Gene: B4U62_11615
2250458	SNV	T	C	CDS: B4U62_11615, Gene: B4U62_11615
2250460	SNV	A	T	CDS: B4U62_11615, Gene: B4U62_11615
2250463	SNV	G	C	CDS: B4U62_11615, Gene: B4U62_11615
2250469	SNV	T	C	CDS: B4U62_11615, Gene: B4U62_11615
2250472	SNV	C	T	CDS: B4U62_11615, Gene: B4U62_11615
2250475	SNV	A	G	CDS: B4U62_11615, Gene: B4U62_11615
2250481	SNV	T	A	CDS: B4U62_11615, Gene: B4U62_11615
2250487	SNV	T	C	CDS: B4U62_11615, Gene: B4U62_11615
2250493	SNV	T	A	CDS: B4U62_11615, Gene: B4U62_11615
2250505	SNV	C	T	CDS: B4U62_11615, Gene: B4U62_11615
2250524	SNV	C	T	CDS: B4U62_11615, Gene: B4U62_11615
2250529	SNV	G	T	CDS: B4U62_11615, Gene: B4U62_11615
2250532	SNV	A	C	CDS: B4U62_11615, Gene: B4U62_11615
2250539	SNV	C	T	CDS: B4U62_11615, Gene: B4U62_11615
2250541	SNV	C	A	CDS: B4U62_11615, Gene: B4U62_11615
2250547	SNV	T	C	CDS: B4U62_11615, Gene: B4U62_11615
2250559	SNV	A	T	CDS: B4U62_11615, Gene: B4U62_11615
2250568	SNV	A	T	CDS: B4U62_11615, Gene: B4U62_11615
2250575	SNV	A	G	CDS: B4U62_11615, Gene: B4U62_11615
2250577	SNV	T	C	CDS: B4U62_11615, Gene: B4U62_11615
2250586	MNV	AT	GC	CDS: B4U62_11615, Gene: B4U62_11615
2250595	SNV	G	A	CDS: B4U62_11615, Gene: B4U62_11615
2250598	SNV	T	A	CDS: B4U62_11615, Gene: B4U62_11615
2250604	SNV	T	C	CDS: B4U62_11615, Gene: B4U62_11615
2253142	MNV	CAA	TTC	CDS: B4U62_11615, Gene: B4U62_11615
2253152	MNV	ACC	GTA	CDS: B4U62_11615, Gene: B4U62_11615
2253157	SNV	G	A	CDS: B4U62_11615, Gene: B4U62_11615
2253250	SNV	T	A	CDS: B4U62_11615, Gene: B4U62_11615
2253280	SNV	C	T	CDS: B4U62_11615, Gene: B4U62_11615
2253361	SNV	C	T	CDS: B4U62_11615, Gene: B4U62_11615
2253409	SNV	T	C	CDS: B4U62_11615, Gene: B4U62_11615
2253433	SNV	A	T	CDS: B4U62_11615, Gene: B4U62_11615
2253436	SNV	A	C	CDS: B4U62_11615, Gene: B4U62_11615
2253451	SNV	T	C	CDS: B4U62_11615, Gene: B4U62_11615
2253598	SNV	A	G	CDS: B4U62_11615, Gene: B4U62_11615
2253673	SNV	A	G	CDS: B4U62_11615, Gene: B4U62_11615
2253808	SNV	T	C	CDS: B4U62_11615, Gene: B4U62_11615
2253817	SNV	G	C	CDS: B4U62_11615, Gene: B4U62_11615
2253823	SNV	A	C	CDS: B4U62_11615, Gene: B4U62_11615
2253895	SNV	A	G	CDS: B4U62_11615, Gene: B4U62_11615
2253904	SNV	T	C	CDS: B4U62_11615, Gene: B4U62_11615
2254090	SNV	A	T	CDS: B4U62_11615, Gene: B4U62_11615
2254094	SNV	G	A	CDS: B4U62_11615, Gene: B4U62_11615
2254141	SNV	T	C	CDS: B4U62_11615, Gene: B4U62_11615
2254234	SNV	T	A	CDS: B4U62_11615, Gene: B4U62_11615
2254270	SNV	A	G	CDS: B4U62_11615, Gene: B4U62_11615
2254285	SNV	T	C	CDS: B4U62_11615, Gene: B4U62_11615
2254312	SNV	C	T	CDS: B4U62_11615, Gene: B4U62_11615
2254324	Deletion	C	-	CDS: B4U62_11615, Gene: B4U62_11615
2254327	Insertion	-	A	CDS: B4U62_11615, Gene: B4U62_11615
2254375	SNV	T	C	CDS: B4U62_11615, Gene: B4U62_11615
2254405	SNV	A	G	CDS: B4U62_11615, Gene: B4U62_11615
2254426	SNV	A	T	CDS: B4U62_11615, Gene: B4U62_11615
2254435	SNV	G	A	CDS: B4U62_11615, Gene: B4U62_11615
2254448	SNV	A	C	CDS: B4U62_11615, Gene: B4U62_11615
2254477	SNV	A	C	CDS: B4U62_11615, Gene: B4U62_11615
2254507	SNV	G	T	CDS: B4U62_11615, Gene: B4U62_11615
2254513	SNV	G	A	CDS: B4U62_11615, Gene: B4U62_11615
2254561	SNV	T	A	CDS: B4U62_11615, Gene: B4U62_11615
2254597	SNV	A	C	CDS: B4U62_11615, Gene: B4U62_11615
2254621	SNV	G	A	CDS: B4U62_11615, Gene: B4U62_11615
2254627	SNV	G	A	CDS: B4U62_11615, Gene: B4U62_11615
2254651	SNV	C	T	CDS: B4U62_11615, Gene: B4U62_11615
2254672	SNV	A	G	CDS: B4U62_11615, Gene: B4U62_11615
2254681	SNV	T	C	CDS: B4U62_11615, Gene: B4U62_11615
2254702	SNV	A	G	CDS: B4U62_11615, Gene: B4U62_11615
2254754	SNV	G	T	CDS: B4U62_11615, Gene: B4U62_11615
2254756	SNV	C	T	CDS: B4U62_11615, Gene: B4U62_11615
2254762	SNV	C	T	CDS: B4U62_11615, Gene: B4U62_11615
2254789	SNV	A	G	CDS: B4U62_11615, Gene: B4U62_11615
2254801	SNV	A	G	CDS: B4U62_11615, Gene: B4U62_11615
2254813	SNV	G	A	CDS: B4U62_11615, Gene: B4U62_11615
2254816	SNV	A	G	CDS: B4U62_11615, Gene: B4U62_11615
2254831	SNV	A	G	CDS: B4U62_11615, Gene: B4U62_11615
2254849	SNV	G	C	CDS: B4U62_11615, Gene: B4U62_11615
2254852	SNV	G	A	CDS: B4U62_11615, Gene: B4U62_11615
2254858	SNV	C	T	CDS: B4U62_11615, Gene: B4U62_11615
2254861	SNV	T	C	CDS: B4U62_11615, Gene: B4U62_11615
2254864	SNV	G	A	CDS: B4U62_11615, Gene: B4U62_11615
2254876	SNV	A	G	CDS: B4U62_11615, Gene: B4U62_11615
2254878	SNV	A	G	CDS: B4U62_11615, Gene: B4U62_11615
2254990	SNV	G	A	CDS: B4U62_11615, Gene: B4U62_11615
2255005	SNV	C	T	CDS: B4U62_11615, Gene: B4U62_11615
2255065	SNV	T	G	CDS: B4U62_11615, Gene: B4U62_11615
2255083	SNV	G	C	CDS: B4U62_11615, Gene: B4U62_11615
2255098	SNV	T	A	CDS: B4U62_11615, Gene: B4U62_11615
2255104	MNV	CTT	TAA	CDS: B4U62_11615, Gene: B4U62_11615
2255110	SNV	C	T	CDS: B4U62_11615, Gene: B4U62_11615
2255119	SNV	A	C	CDS: B4U62_11615, Gene: B4U62_11615
2255127	Replacement	CT	A	CDS: B4U62_11615, Gene: B4U62_11615
2255131	SNV	T	C	CDS: B4U62_11615, Gene: B4U62_11615
2255134	SNV	C	A	CDS: B4U62_11615, Gene: B4U62_11615
2255137	SNV	G	A	CDS: B4U62_11615, Gene: B4U62_11615
2255145	SNV	T	A	CDS: B4U62_11615, Gene: B4U62_11615
2255332	SNV	G	C	CDS: B4U62_11615, Gene: B4U62_11615
2255335	SNV	C	T	CDS: B4U62_11615, Gene: B4U62_11615
2255347	SNV	C	T	CDS: B4U62_11615, Gene: B4U62_11615
2255350	SNV	A	T	CDS: B4U62_11615, Gene: B4U62_11615
2255359	SNV	G	A	CDS: B4U62_11615, Gene: B4U62_11615
2255362	SNV	G	A	CDS: B4U62_11615, Gene: B4U62_11615
2255368	SNV	C	T	CDS: B4U62_11615, Gene: B4U62_11615
2255374	SNV	T	C	CDS: B4U62_11615, Gene: B4U62_11615
2255377	SNV	A	G	CDS: B4U62_11615, Gene: B4U62_11615
2255384	SNV	A	G	CDS: B4U62_11615, Gene: B4U62_11615
2255386	SNV	T	C	CDS: B4U62_11615, Gene: B4U62_11615
2255389	SNV	T	G	CDS: B4U62_11615, Gene: B4U62_11615
2255407	SNV	C	A	CDS: B4U62_11615, Gene: B4U62_11615
2255410	SNV	T	C	CDS: B4U62_11615, Gene: B4U62_11615
2255422	SNV	G	A	CDS: B4U62_11615, Gene: B4U62_11615
2255429	SNV	A	C	CDS: B4U62_11615, Gene: B4U62_11615
2255435	SNV	A	G	CDS: B4U62_11615, Gene: B4U62_11615
2255440	SNV	A	T	CDS: B4U62_11615, Gene: B4U62_11615
2255449	SNV	C	T	CDS: B4U62_11615, Gene: B4U62_11615
2255461	SNV	G	A	CDS: B4U62_11615, Gene: B4U62_11615
2255473	SNV	G	A	CDS: B4U62_11615, Gene: B4U62_11615
2255476	MNV	TT	CA	CDS: B4U62_11615, Gene: B4U62_11615
2255479	SNV	T	C	CDS: B4U62_11615, Gene: B4U62_11615
2255485	SNV	T	C	CDS: B4U62_11615, Gene: B4U62_11615
2255501	SNV	G	A	CDS: B4U62_11615, Gene: B4U62_11615
2258834	SNV	A	T	CDS: B4U62_11625, Gene: B4U62_11625
2258837	SNV	G	A	CDS: B4U62_11625, Gene: B4U62_11625
2258852	SNV	C	T	CDS: B4U62_11625, Gene: B4U62_11625
2258856	MNV	AAT	CCA	CDS: B4U62_11625, Gene: B4U62_11625
2258861	MNV	GG	TA	CDS: B4U62_11625, Gene: B4U62_11625
2258864	SNV	T	C	CDS: B4U62_11625, Gene: B4U62_11625
2258870	SNV	T	A	CDS: B4U62_11625, Gene: B4U62_11625
2258879	SNV	T	C	CDS: B4U62_11625, Gene: B4U62_11625
2258890	SNV	G	A	CDS: B4U62_11625, Gene: B4U62_11625
2258900	SNV	C	T	CDS: B4U62_11625, Gene: B4U62_11625
2258918	SNV	G	A	CDS: B4U62_11625, Gene: B4U62_11625
2258922	SNV	G	A	CDS: B4U62_11625, Gene: B4U62_11625
2258939	SNV	G	A	CDS: B4U62_11625, Gene: B4U62_11625
2258942	SNV	A	G	CDS: B4U62_11625, Gene: B4U62_11625
2258944	SNV	A	C	CDS: B4U62_11625, Gene: B4U62_11625
2258954	SNV	C	T	CDS: B4U62_11625, Gene: B4U62_11625
2258966	MNV	AA	CC	CDS: B4U62_11625, Gene: B4U62_11625
2258987	SNV	A	G	CDS: B4U62_11625, Gene: B4U62_11625
2259006	SNV	G	A	CDS: B4U62_11625, Gene: B4U62_11625
2259038	SNV	G	A	CDS: B4U62_11625, Gene: B4U62_11625
2259056	SNV	A	T	CDS: B4U62_11625, Gene: B4U62_11625
2259062	SNV	G	C	CDS: B4U62_11625, Gene: B4U62_11625
2259065	SNV	T	C	CDS: B4U62_11625, Gene: B4U62_11625
2259068	SNV	T	G	CDS: B4U62_11625, Gene: B4U62_11625
2259074	SNV	C	T	CDS: B4U62_11625, Gene: B4U62_11625
2259077	SNV	T	A	CDS: B4U62_11625, Gene: B4U62_11625
2259089	MNV	TA	CG	CDS: B4U62_11625, Gene: B4U62_11625
2259097	SNV	C	T	CDS: B4U62_11625, Gene: B4U62_11625
2259101	SNV	G	A	CDS: B4U62_11625, Gene: B4U62_11625
2259104	SNV	C	T	CDS: B4U62_11625, Gene: B4U62_11625
2259135	SNV	A	T	CDS: B4U62_11625, Gene: B4U62_11625
2259138	SNV	C	T	CDS: B4U62_11625, Gene: B4U62_11625
2259150	SNV	G	C	CDS: B4U62_11625, Gene: B4U62_11625
2259158	SNV	T	A	CDS: B4U62_11625, Gene: B4U62_11625
2259166	SNV	C	T	CDS: B4U62_11625, Gene: B4U62_11625
2259179	SNV	C	T	CDS: B4U62_11625, Gene: B4U62_11625
2259186	SNV	A	C	CDS: B4U62_11625, Gene: B4U62_11625
2259188	SNV	T	A	CDS: B4U62_11625, Gene: B4U62_11625
2259194	SNV	C	T	CDS: B4U62_11625, Gene: B4U62_11625
2259200	SNV	T	C	CDS: B4U62_11625, Gene: B4U62_11625
2259206	SNV	A	G	CDS: B4U62_11625, Gene: B4U62_11625
2259210	SNV	A	G	CDS: B4U62_11625, Gene: B4U62_11625
2259217	SNV	C	T	CDS: B4U62_11625, Gene: B4U62_11625
2259227	SNV	C	T	CDS: B4U62_11625, Gene: B4U62_11625
2259232	MNV	TC	CA	CDS: B4U62_11625, Gene: B4U62_11625
2259239	SNV	G	A	CDS: B4U62_11625, Gene: B4U62_11625
2259251	MNV	TA	CT	CDS: B4U62_11625, Gene: B4U62_11625
2259263	SNV	T	A	CDS: B4U62_11625, Gene: B4U62_11625
2259267	SNV	T	A	CDS: B4U62_11625, Gene: B4U62_11625
2259284	SNV	G	A	CDS: B4U62_11625, Gene: B4U62_11625
2259291	MNV	CC	AA	CDS: B4U62_11625, Gene: B4U62_11625
2259303	MNV	CAA	ATG	CDS: B4U62_11625, Gene: B4U62_11625
2259308	SNV	A	G	CDS: B4U62_11625, Gene: B4U62_11625
2259311	SNV	A	T	CDS: B4U62_11625, Gene: B4U62_11625
2259602	SNV	G	A	CDS: B4U62_11630, Gene: B4U62_11630
2259610	SNV	T	A	CDS: B4U62_11630, Gene: B4U62_11630
2259614	SNV	T	C	CDS: B4U62_11630, Gene: B4U62_11630
2259617	SNV	A	C	CDS: B4U62_11630, Gene: B4U62_11630
2259622	SNV	C	T	CDS: B4U62_11630, Gene: B4U62_11630
2259626	SNV	C	T	CDS: B4U62_11630, Gene: B4U62_11630
2259629	SNV	A	G	CDS: B4U62_11630, Gene: B4U62_11630
2259641	SNV	G	A	CDS: B4U62_11630, Gene: B4U62_11630
2259650	SNV	A	G	CDS: B4U62_11630, Gene: B4U62_11630
2259659	SNV	T	C	CDS: B4U62_11630, Gene: B4U62_11630
2259667	Deletion	C	-	CDS: B4U62_11630, Gene: B4U62_11630
2259669	SNV	G	A	CDS: B4U62_11630, Gene: B4U62_11630
2259672	SNV	G	A	CDS: B4U62_11630, Gene: B4U62_11630
2259674	Replacement	C	GT	CDS: B4U62_11630, Gene: B4U62_11630
2259692	SNV	G	A	CDS: B4U62_11630, Gene: B4U62_11630
2259704	SNV	A	T	CDS: B4U62_11630, Gene: B4U62_11630
2259707	SNV	A	G	CDS: B4U62_11630, Gene: B4U62_11630
2259713	SNV	C	A	CDS: B4U62_11630, Gene: B4U62_11630
2259719	SNV	C	T	CDS: B4U62_11630, Gene: B4U62_11630
2259746	SNV	A	T	CDS: B4U62_11630, Gene: B4U62_11630
2259763	SNV	C	T	CDS: B4U62_11630, Gene: B4U62_11630
2259782	SNV	G	A	CDS: B4U62_11630, Gene: B4U62_11630
2259785	SNV	A	T	CDS: B4U62_11630, Gene: B4U62_11630
2259797	SNV	T	C	CDS: B4U62_11630, Gene: B4U62_11630
2259809	SNV	A	T	CDS: B4U62_11630, Gene: B4U62_11630
2259812	SNV	T	C	CDS: B4U62_11630, Gene: B4U62_11630
2259956	SNV	A	G	CDS: B4U62_11630, Gene: B4U62_11630
2259974	SNV	C	T	CDS: B4U62_11630, Gene: B4U62_11630
2260019	SNV	C	T	CDS: B4U62_11630, Gene: B4U62_11630
2260133	SNV	A	G	CDS: B4U62_11630, Gene: B4U62_11630
2260187	SNV	T	C	CDS: B4U62_11630, Gene: B4U62_11630
2260196	SNV	C	G	CDS: B4U62_11630, Gene: B4U62_11630
2260211	SNV	A	G	CDS: B4U62_11630, Gene: B4U62_11630
2260337	MNV	CC	TT
2260463	SNV	G	A	CDS: B4U62_11635, Gene: B4U62_11635
2260570	SNV	C	T	CDS: B4U62_11635, Gene: B4U62_11635
2260574	SNV	A	T	CDS: B4U62_11635, Gene: B4U62_11635
2260638	SNV	G	A	CDS: B4U62_11635, Gene: B4U62_11635
2260640	SNV	G	T	CDS: B4U62_11635, Gene: B4U62_11635
2260658	SNV	T	C	CDS: B4U62_11635, Gene: B4U62_11635
2260688	SNV	T	A	CDS: B4U62_11635, Gene: B4U62_11635
2260733	SNV	A	C	CDS: B4U62_11635, Gene: B4U62_11635
2260751	SNV	T	G	CDS: B4U62_11635, Gene: B4U62_11635
2264015	SNV	A	G	CDS: B4U62_11650, Gene: B4U62_11650
2264119	SNV	C	T	CDS: B4U62_11650, Gene: B4U62_11650
2264122	SNV	T	C	CDS: B4U62_11650, Gene: B4U62_11650
2264132	SNV	A	T	CDS: B4U62_11650, Gene: B4U62_11650
2264135	SNV	A	T	CDS: B4U62_11650, Gene: B4U62_11650
2264139	SNV	T	G	CDS: B4U62_11650, Gene: B4U62_11650
2264153	SNV	A	T	CDS: B4U62_11650, Gene: B4U62_11650
2264159	SNV	C	T	CDS: B4U62_11650, Gene: B4U62_11650
2264165	SNV	T	C	CDS: B4U62_11650, Gene: B4U62_11650
2264177	SNV	T	A	CDS: B4U62_11650, Gene: B4U62_11650
2264225	SNV	T	C	CDS: B4U62_11650, Gene: B4U62_11650
2264292	SNV	A	G	CDS: B4U62_11650, Gene: B4U62_11650
2264390	SNV	T	C	CDS: B4U62_11650, Gene: B4U62_11650
2264408	SNV	C	A	CDS: B4U62_11650, Gene: B4U62_11650
2264427	SNV	G	A	CDS: B4U62_11650, Gene: B4U62_11650
2264429	SNV	C	T	CDS: B4U62_11650, Gene: B4U62_11650
2264435	SNV	A	T	CDS: B4U62_11650, Gene: B4U62_11650
2264444	SNV	T	A	CDS: B4U62_11650, Gene: B4U62_11650
2264450	SNV	C	T	CDS: B4U62_11650, Gene: B4U62_11650
2264462	SNV	G	A	CDS: B4U62_11650, Gene: B4U62_11650
2264480	SNV	T	A	CDS: B4U62_11650, Gene: B4U62_11650
2264498	SNV	T	C	CDS: B4U62_11650, Gene: B4U62_11650
2264509	SNV	G	A	CDS: B4U62_11650, Gene: B4U62_11650
2264552	SNV	C	A	CDS: B4U62_11650, Gene: B4U62_11650
2264555	SNV	T	A	CDS: B4U62_11650, Gene: B4U62_11650
2264558	SNV	C	T	CDS: B4U62_11650, Gene: B4U62_11650
2264579	SNV	A	C	CDS: B4U62_11650, Gene: B4U62_11650
2264591	SNV	A	G	CDS: B4U62_11650, Gene: B4U62_11650
2264594	SNV	T	C	CDS: B4U62_11650, Gene: B4U62_11650
2264600	SNV	G	A	CDS: B4U62_11650, Gene: B4U62_11650
2264606	SNV	G	A	CDS: B4U62_11650, Gene: B4U62_11650
2264609	SNV	T	C	CDS: B4U62_11650, Gene: B4U62_11650
2264612	SNV	A	T	CDS: B4U62_11650, Gene: B4U62_11650
2264617	SNV	C	A	CDS: B4U62_11650, Gene: B4U62_11650
2264621	SNV	C	T	CDS: B4U62_11650, Gene: B4U62_11650
2264636	MNV	TT	AA
2264649	SNV	G	A
2264653	SNV	A	G
2264660	SNV	A	T
2264662	Deletion	T	-
2264667	SNV	T	A
2270471	MNV	GT	TG	CDS: B4U62_11695, Gene: B4U62_11695
2270490	SNV	T	A	CDS: B4U62_11695, Gene: B4U62_11695
2270511	SNV	C	A	CDS: B4U62_11695, Gene: B4U62_11695
2270523	SNV	A	C	CDS: B4U62_11695, Gene: B4U62_11695
2270526	SNV	G	T	CDS: B4U62_11695, Gene: B4U62_11695
2270559	SNV	A	C	CDS: B4U62_11695, Gene: B4U62_11695
2270562	SNV	G	A	CDS: B4U62_11695, Gene: B4U62_11695
2270603	SNV	G	A	CDS: B4U62_11695, Gene: B4U62_11695
2270607	SNV	C	T	CDS: B4U62_11695, Gene: B4U62_11695
2270631	SNV	C	T	CDS: B4U62_11695, Gene: B4U62_11695
2270640	SNV	G	A	CDS: B4U62_11695, Gene: B4U62_11695
2270648	SNV	C	T	CDS: B4U62_11695, Gene: B4U62_11695
2270658	SNV	A	T	CDS: B4U62_11695, Gene: B4U62_11695
2270661	SNV	C	T	CDS: B4U62_11695, Gene: B4U62_11695
2270681	SNV	T	C	CDS: B4U62_11695, Gene: B4U62_11695
2270685	SNV	A	T	CDS: B4U62_11695, Gene: B4U62_11695
2270697	SNV	G	A	CDS: B4U62_11695, Gene: B4U62_11695
2270706	SNV	A	T	CDS: B4U62_11695, Gene: B4U62_11695
2270709	SNV	A	G	CDS: B4U62_11695, Gene: B4U62_11695
2270722	SNV	C	T	CDS: B4U62_11695, Gene: B4U62_11695
2270727	SNV	A	G	CDS: B4U62_11695, Gene: B4U62_11695
2270748	SNV	A	T	CDS: B4U62_11695, Gene: B4U62_11695
2270769	SNV	C	A	CDS: B4U62_11695, Gene: B4U62_11695
2270784	SNV	C	T	CDS: B4U62_11695, Gene: B4U62_11695
2270790	SNV	T	A	CDS: B4U62_11695, Gene: B4U62_11695
2270796	SNV	A	G	CDS: B4U62_11695, Gene: B4U62_11695
2270812	SNV	A	G	CDS: B4U62_11695, Gene: B4U62_11695
2270817	SNV	A	G	CDS: B4U62_11695, Gene: B4U62_11695
2270820	SNV	A	G	CDS: B4U62_11695, Gene: B4U62_11695
2270847	SNV	T	C	CDS: B4U62_11695, Gene: B4U62_11695
2270850	SNV	A	G	CDS: B4U62_11695, Gene: B4U62_11695
2270856	SNV	C	T	CDS: B4U62_11695, Gene: B4U62_11695
2270861	SNV	G	A	CDS: B4U62_11695, Gene: B4U62_11695
2270868	SNV	C	A	CDS: B4U62_11695, Gene: B4U62_11695
2270883	SNV	A	T	CDS: B4U62_11695, Gene: B4U62_11695
2270890	SNV	G	A	CDS: B4U62_11695, Gene: B4U62_11695
2270892	SNV	G	A	CDS: B4U62_11695, Gene: B4U62_11695
2270922	SNV	G	A	CDS: B4U62_11695, Gene: B4U62_11695
2270934	SNV	A	C	CDS: B4U62_11695, Gene: B4U62_11695
2270946	SNV	C	A	CDS: B4U62_11695, Gene: B4U62_11695
2270952	SNV	A	T	CDS: B4U62_11695, Gene: B4U62_11695
2270970	SNV	A	G	CDS: B4U62_11695, Gene: B4U62_11695
2270976	SNV	G	A	CDS: B4U62_11695, Gene: B4U62_11695
2271263	MNV	AA	GG	CDS: B4U62_11695, Gene: B4U62_11695
2271270	SNV	T	C	CDS: B4U62_11695, Gene: B4U62_11695
2271297	SNV	T	C	CDS: B4U62_11695, Gene: B4U62_11695
2271372	SNV	C	T	CDS: B4U62_11695, Gene: B4U62_11695
2271375	SNV	A	G	CDS: B4U62_11695, Gene: B4U62_11695
2271378	SNV	A	G	CDS: B4U62_11695, Gene: B4U62_11695
2271396	SNV	C	T	CDS: B4U62_11695, Gene: B4U62_11695
2271405	SNV	T	C	CDS: B4U62_11695, Gene: B4U62_11695
2271456	SNV	C	T	CDS: B4U62_11695, Gene: B4U62_11695
2271477	SNV	A	G	CDS: B4U62_11695, Gene: B4U62_11695
2271480	SNV	T	C	CDS: B4U62_11695, Gene: B4U62_11695
2271528	SNV	T	C	CDS: B4U62_11695, Gene: B4U62_11695
2271537	SNV	T	C	CDS: B4U62_11695, Gene: B4U62_11695
2271564	SNV	C	T	CDS: B4U62_11695, Gene: B4U62_11695
2271582	SNV	G	A	CDS: B4U62_11695, Gene: B4U62_11695
2271604	SNV	A	C	CDS: B4U62_11695, Gene: B4U62_11695
2271663	SNV	A	T	CDS: B4U62_11695, Gene: B4U62_11695
2271754	SNV	G	A	CDS: B4U62_11700, Gene: B4U62_11700
2271761	SNV	T	C	CDS: B4U62_11700, Gene: B4U62_11700
2271763	SNV	T	G	CDS: B4U62_11700, Gene: B4U62_11700
2271778	SNV	T	A	CDS: B4U62_11700, Gene: B4U62_11700
2271822	SNV	G	T	CDS: B4U62_11700, Gene: B4U62_11700
2271826	SNV	A	G	CDS: B4U62_11700, Gene: B4U62_11700
2271836	MNV	TG	CT	CDS: B4U62_11700, Gene: B4U62_11700
2271847	SNV	G	A	CDS: B4U62_11700, Gene: B4U62_11700
2271876	SNV	T	G	CDS: B4U62_11700, Gene: B4U62_11700
2271898	SNV	A	G	CDS: B4U62_11700, Gene: B4U62_11700
2271913	SNV	C	T	CDS: B4U62_11700, Gene: B4U62_11700
2271952	SNV	C	T	CDS: B4U62_11700, Gene: B4U62_11700
2271958	SNV	C	T	CDS: B4U62_11700, Gene: B4U62_11700
2271978	SNV	T	G	CDS: B4U62_11700, Gene: B4U62_11700
2272006	SNV	T	C	CDS: B4U62_11700, Gene: B4U62_11700
2272019	SNV	C	A
2272021	SNV	C	T
2272056	SNV	C	T
2272063	SNV	C	T
2272070	SNV	G	T
2272383	SNV	G	A	CDS: B4U62_11705, Gene: B4U62_11705
2272397	SNV	G	A	CDS: B4U62_11705, Gene: B4U62_11705
2272404	SNV	A	G	CDS: B4U62_11705, Gene: B4U62_11705
2272407	SNV	G	C	CDS: B4U62_11705, Gene: B4U62_11705
2272418	SNV	T	A	CDS: B4U62_11705, Gene: B4U62_11705
2272430	SNV	G	A	CDS: B4U62_11705, Gene: B4U62_11705
2272454	SNV	A	T	CDS: B4U62_11705, Gene: B4U62_11705
2272467	SNV	A	G	CDS: B4U62_11705, Gene: B4U62_11705
2272469	SNV	T	A	CDS: B4U62_11705, Gene: B4U62_11705
2272472	SNV	A	G	CDS: B4U62_11705, Gene: B4U62_11705
2272497	SNV	T	C	CDS: B4U62_11705, Gene: B4U62_11705
2272512	SNV	C	T	CDS: B4U62_11705, Gene: B4U62_11705
2272514	SNV	C	T	CDS: B4U62_11705, Gene: B4U62_11705
2272520	SNV	G	A	CDS: B4U62_11705, Gene: B4U62_11705
2272522	Insertion	-	A	CDS: B4U62_11705, Gene: B4U62_11705
2272526	SNV	T	C
2272534	SNV	T	A
2272539	Replacement	ATT	TCCAC
2272552	Deletion	A	-
2272555	MNV	GT	TA
2272558	SNV	T	C
2272562	Replacement	TT	A
2272567	SNV	T	C	CDS: B4U62_11710, Gene: B4U62_11710
2272572	SNV	A	T	CDS: B4U62_11710, Gene: B4U62_11710
2272579	SNV	C	T	CDS: B4U62_11710, Gene: B4U62_11710
2272581	SNV	A	G	CDS: B4U62_11710, Gene: B4U62_11710
2273527	SNV	T	A
2273537	SNV	G	A
2273572	SNV	A	T
2273593	SNV	G	A
2273610	SNV	T	A
2273615	Insertion	-	G
2273820	Insertion	-	T
2273829	SNV	G	A
2273831	Insertion	-	CAAT
2273832	Insertion	-	A
2273835	Insertion	-	GT
2273840	SNV	C	T
2273843	SNV	C	G
2273845	Replacement	AA	G
2273849	Insertion	-	C
2273852	SNV	T	A
2273857	Insertion	-	TT
2273875	Replacement	A	CC
2273877	MNV	TT	CA
2273881	SNV	A	T
2273892	SNV	A	T
2276533	SNV	G	A	CDS: B4U62_11735, Gene: B4U62_11735
2276548	SNV	C	T	CDS: B4U62_11735, Gene: B4U62_11735
2276575	SNV	G	A	CDS: B4U62_11735, Gene: B4U62_11735
2276578	SNV	T	C	CDS: B4U62_11735, Gene: B4U62_11735
2276588	SNV	C	T	CDS: B4U62_11735, Gene: B4U62_11735
2276595	SNV	G	A	CDS: B4U62_11735, Gene: B4U62_11735
2276619	SNV	C	T	CDS: B4U62_11735, Gene: B4U62_11735
2276629	SNV	T	C	CDS: B4U62_11735, Gene: B4U62_11735
2276631	SNV	C	T	CDS: B4U62_11735, Gene: B4U62_11735
2276653	SNV	G	A	CDS: B4U62_11735, Gene: B4U62_11735
2276656	SNV	C	A	CDS: B4U62_11735, Gene: B4U62_11735
2276683	SNV	T	C	CDS: B4U62_11735, Gene: B4U62_11735
2276692	SNV	A	G	CDS: B4U62_11735, Gene: B4U62_11735
2276698	SNV	C	A	CDS: B4U62_11735, Gene: B4U62_11735
2276765	SNV	G	C	CDS: B4U62_11735, Gene: B4U62_11735
2276770	SNV	A	G	CDS: B4U62_11735, Gene: B4U62_11735
2276779	SNV	T	A	CDS: B4U62_11735, Gene: B4U62_11735
2276787	SNV	G	T	CDS: B4U62_11735, Gene: B4U62_11735
2276830	SNV	C	G	CDS: B4U62_11735, Gene: B4U62_11735
2276840	SNV	C	T	CDS: B4U62_11735, Gene: B4U62_11735
2276854	SNV	T	A	CDS: B4U62_11735, Gene: B4U62_11735
2276857	SNV	G	A	CDS: B4U62_11735, Gene: B4U62_11735
2276882	SNV	T	C	CDS: B4U62_11735, Gene: B4U62_11735
2276914	SNV	T	C	CDS: B4U62_11735, Gene: B4U62_11735
2276923	MNV	TT	AG	CDS: B4U62_11735, Gene: B4U62_11735
2276926	SNV	T	C	CDS: B4U62_11735, Gene: B4U62_11735
2276929	SNV	A	T	CDS: B4U62_11735, Gene: B4U62_11735
2276932	SNV	C	T	CDS: B4U62_11735, Gene: B4U62_11735
2276944	SNV	T	C	CDS: B4U62_11735, Gene: B4U62_11735
2276955	SNV	C	T	CDS: B4U62_11735, Gene: B4U62_11735
2277316	SNV	T	G	CDS: B4U62_11735, Gene: B4U62_11735
2277324	MNV	TG	CA	CDS: B4U62_11735, Gene: B4U62_11735
2277331	SNV	G	A	CDS: B4U62_11735, Gene: B4U62_11735
2277336	MNV	GG	AA	CDS: B4U62_11735, Gene: B4U62_11735
2277343	SNV	T	A	CDS: B4U62_11735, Gene: B4U62_11735
2277346	MNV	AG	GT	CDS: B4U62_11735, Gene: B4U62_11735
2277355	SNV	C	T	CDS: B4U62_11735, Gene: B4U62_11735
2277361	MNV	TT	CC	CDS: B4U62_11735, Gene: B4U62_11735
2277370	SNV	C	A	CDS: B4U62_11735, Gene: B4U62_11735
2277372	SNV	C	T	CDS: B4U62_11735, Gene: B4U62_11735
2277379	SNV	C	T	CDS: B4U62_11735, Gene: B4U62_11735
2277403	SNV	G	A	CDS: B4U62_11735, Gene: B4U62_11735
2277427	SNV	C	T	CDS: B4U62_11735, Gene: B4U62_11735
2277454	SNV	T	A
2277466	SNV	T	C
2277469	MNV	AG	TT
2277472	SNV	C	T
2279916	SNV	T	A
2279921	SNV	T	A
2279931	SNV	A	T
2279959	SNV	T	G
2279962	SNV	T	C
2279993	Insertion	-	A
2280020	MNV	AT	GA	CDS: B4U62_11755, Gene: B4U62_11755
2280056	SNV	G	A	CDS: B4U62_11755, Gene: B4U62_11755
2280125	SNV	G	A	CDS: B4U62_11755, Gene: B4U62_11755
2280131	SNV	G	A	CDS: B4U62_11755, Gene: B4U62_11755
2280178	SNV	A	G	CDS: B4U62_11755, Gene: B4U62_11755
2280278	SNV	C	T	CDS: B4U62_11755, Gene: B4U62_11755
2280284	SNV	A	C	CDS: B4U62_11755, Gene: B4U62_11755
2280297	SNV	A	G	CDS: B4U62_11755, Gene: B4U62_11755
2280299	SNV	A	T	CDS: B4U62_11755, Gene: B4U62_11755
2280302	SNV	C	T	CDS: B4U62_11755, Gene: B4U62_11755
2280314	SNV	A	T	CDS: B4U62_11755, Gene: B4U62_11755
2280350	SNV	G	A	CDS: B4U62_11755, Gene: B4U62_11755
2280359	SNV	A	T	CDS: B4U62_11755, Gene: B4U62_11755
2280362	SNV	A	G	CDS: B4U62_11755, Gene: B4U62_11755
2280368	SNV	T	C	CDS: B4U62_11755, Gene: B4U62_11755
2280371	SNV	A	G	CDS: B4U62_11755, Gene: B4U62_11755
2280398	SNV	G	A	CDS: B4U62_11755, Gene: B4U62_11755
2280401	SNV	T	G	CDS: B4U62_11755, Gene: B4U62_11755
2280404	SNV	A	G	CDS: B4U62_11755, Gene: B4U62_11755
2280407	SNV	T	C	CDS: B4U62_11755, Gene: B4U62_11755
2280410	SNV	C	T	CDS: B4U62_11755, Gene: B4U62_11755
2280419	SNV	T	C	CDS: B4U62_11755, Gene: B4U62_11755
2280515	SNV	G	A	CDS: B4U62_11755, Gene: B4U62_11755
2280530	SNV	A	T	CDS: B4U62_11755, Gene: B4U62_11755
2280533	SNV	T	C	CDS: B4U62_11755, Gene: B4U62_11755
2280536	SNV	G	A	CDS: B4U62_11755, Gene: B4U62_11755
2280548	SNV	T	C	CDS: B4U62_11755, Gene: B4U62_11755
2280569	SNV	A	G	CDS: B4U62_11755, Gene: B4U62_11755
2280588	SNV	C	A	CDS: B4U62_11755, Gene: B4U62_11755
2280620	SNV	T	C	CDS: B4U62_11755, Gene: B4U62_11755
2280654	SNV	A	G	CDS: B4U62_11755, Gene: B4U62_11755
2280657	SNV	A	G	CDS: B4U62_11755, Gene: B4U62_11755
2280673	SNV	C	A	CDS: B4U62_11755, Gene: B4U62_11755
2280692	SNV	A	T	CDS: B4U62_11755, Gene: B4U62_11755
2280695	SNV	A	T	CDS: B4U62_11755, Gene: B4U62_11755
2280697	SNV	C	A	CDS: B4U62_11755, Gene: B4U62_11755
2280707	SNV	A	T	CDS: B4U62_11755, Gene: B4U62_11755
2280755	SNV	T	A	CDS: B4U62_11755, Gene: B4U62_11755
2280763	SNV	A	C	CDS: B4U62_11755, Gene: B4U62_11755
2280765	SNV	A	T	CDS: B4U62_11755, Gene: B4U62_11755
2280773	Deletion	AGGAAC	-	CDS: B4U62_11755, Gene: B4U62_11755
2280887	SNV	T	A	CDS: B4U62_11755, Gene: B4U62_11755
2283744	SNV	A	G
2283753	Replacement	CC	AGT
2283763	SNV	T	C
2283766	SNV	A	T
2283769	SNV	C	A
2283773	Replacement	AA	C
2283793	SNV	A	G
2283797	SNV	T	C
2283807	MNV	TG	GT
2283812	SNV	T	C
2283814	SNV	T	A
2283821	MNV	AG	CA
2283830	SNV	G	A
2283832	SNV	T	C
2359364	Insertion	-	C
2375818	Insertion	-	C	CDS: B4U62_12305, Gene: B4U62_12305
2513723	Insertion	-	C	CDS: B4U62_13085, Gene: B4U62_13085
2617970	Insertion	-	C	CDS: B4U62_13705, Gene: B4U62_13705
2699637	Insertion	-	T	CDS: B4U62_14220, Gene: B4U62_14220
2708081	Insertion	-	C
2728707	Insertion	-	C	CDS: B4U62_14415, Gene: B4U62_14415
2732622	Insertion	-	C	CDS: B4U62_14440, Gene: B4U62_14440
2879914	Insertion	-	T	CDS: engB, Gene: engB
2962455	Insertion	-	C
3059499	Insertion	-	C
3239933	Insertion	-	G
3405883	Insertion	-	T	CDS: B4U62_17925, Gene: B4U62_17925
3496579	Insertion	-	C	CDS: B4U62_18390, Gene: B4U62_18390
3579860	Insertion	-	T	CDS: B4U62_18780, Gene: B4U62_18780
3897602	Insertion	-	A	CDS: B4U62_20435, Gene: B4U62_20435
Reference Position	Type	Reference	Allele	Overlapping annotations

## Sheet: P2.9-15.2
Reference Position	Type	Reference	Allele	Overlapping annotations
60025	MNV	AA	TT
113158	Insertion	-	G	CDS: B4U62_00615, Gene: B4U62_00615
328613	SNV	A	C	CDS: B4U62_01800, Gene: B4U62_01800
421833	SNV	G	A	CDS: B4U62_02145, Gene: B4U62_02145
636292	SNV	G	A	Gene: B4U62_03370, rRNA: rRNA
723746	Insertion	-	G	CDS: B4U62_03795, Gene: B4U62_03795
726444	Insertion	-	C	CDS: B4U62_03805, Gene: B4U62_03805
752248	Insertion	-	C	CDS: B4U62_03905, Gene: B4U62_03905
787741	Insertion	-	G
882407	Insertion	-	G	CDS: B4U62_04535, Gene: B4U62_04535
1047227	Insertion	-	A	CDS: B4U62_05450, Gene: B4U62_05450
1096562	Deletion	AAAAGCCTGCG	-
1273433	Insertion	-	G	CDS: B4U62_06655, Gene: B4U62_06655
1293850	Deletion	A	-	CDS: B4U62_06775, Gene: B4U62_06775
1293854	SNV	T	A	CDS: B4U62_06775, Gene: B4U62_06775
1293859	SNV	G	A	CDS: B4U62_06775, Gene: B4U62_06775
1293861	MNV	CT	TC	CDS: B4U62_06775, Gene: B4U62_06775
1293865	SNV	T	C	CDS: B4U62_06775, Gene: B4U62_06775
1293907	SNV	C	T	CDS: B4U62_06775, Gene: B4U62_06775
1293911	MNV	CTGCGGG	TATTTTA	CDS: B4U62_06775, Gene: B4U62_06775
1293922	SNV	C	T	CDS: B4U62_06775, Gene: B4U62_06775
1293931	SNV	A	T	CDS: B4U62_06775, Gene: B4U62_06775
1293935	SNV	A	T	CDS: B4U62_06775, Gene: B4U62_06775
1293937	SNV	T	A	CDS: B4U62_06775, Gene: B4U62_06775
1293940	SNV	G	A	CDS: B4U62_06775, Gene: B4U62_06775
1293946	SNV	A	G	CDS: B4U62_06775, Gene: B4U62_06775
1293949	SNV	C	T	CDS: B4U62_06775, Gene: B4U62_06775
1293952	SNV	T	A	CDS: B4U62_06775, Gene: B4U62_06775
1293958	SNV	G	A	CDS: B4U62_06775, Gene: B4U62_06775
1293961	SNV	G	C	CDS: B4U62_06775, Gene: B4U62_06775
1293964	SNV	T	G	CDS: B4U62_06775, Gene: B4U62_06775
1293974	SNV	T	A	CDS: B4U62_06775, Gene: B4U62_06775
1293976	Insertion	-	C	CDS: B4U62_06775, Gene: B4U62_06775
1293979	Deletion	T	-	CDS: B4U62_06775, Gene: B4U62_06775
1309997	Insertion	-	G	CDS: B4U62_06855, Gene: B4U62_06855
1311226	Insertion	-	G	CDS: B4U62_06855, Gene: B4U62_06855
1328307	Insertion	-	C	CDS: B4U62_06970, Gene: B4U62_06970
1467632	Insertion	-	T
1902256	SNV	G	T	CDS: B4U62_09610, Gene: B4U62_09610
1902358	SNV	A	G	CDS: B4U62_09610, Gene: B4U62_09610
1902382	SNV	C	G	CDS: B4U62_09610, Gene: B4U62_09610
1902466	SNV	G	A	CDS: B4U62_09610, Gene: B4U62_09610
1902490	SNV	T	G	CDS: B4U62_09610, Gene: B4U62_09610
1902493	SNV	T	C	CDS: B4U62_09610, Gene: B4U62_09610
1902501	SNV	A	C	CDS: B4U62_09610, Gene: B4U62_09610
1902505	SNV	T	A	CDS: B4U62_09610, Gene: B4U62_09610
1902508	SNV	A	G	CDS: B4U62_09610, Gene: B4U62_09610
1902513	MNV	TG	AA	CDS: B4U62_09610, Gene: B4U62_09610
1902523	SNV	C	A	CDS: B4U62_09610, Gene: B4U62_09610
1902556	SNV	A	C	CDS: B4U62_09610, Gene: B4U62_09610
1902661	SNV	T	C	CDS: B4U62_09610, Gene: B4U62_09610
1902664	SNV	A	G	CDS: B4U62_09610, Gene: B4U62_09610
1902706	SNV	A	T	CDS: B4U62_09610, Gene: B4U62_09610
1902754	SNV	C	T	CDS: B4U62_09610, Gene: B4U62_09610
1902760	SNV	A	G	CDS: B4U62_09610, Gene: B4U62_09610
1902763	SNV	T	A	CDS: B4U62_09610, Gene: B4U62_09610
1902766	SNV	G	T	CDS: B4U62_09610, Gene: B4U62_09610
1902769	SNV	A	G	CDS: B4U62_09610, Gene: B4U62_09610
1902802	SNV	T	C	CDS: B4U62_09610, Gene: B4U62_09610
1902808	SNV	A	G	CDS: B4U62_09610, Gene: B4U62_09610
1902814	SNV	A	G	CDS: B4U62_09610, Gene: B4U62_09610
1902838	SNV	T	C	CDS: B4U62_09610, Gene: B4U62_09610
1902949	SNV	T	C	CDS: B4U62_09610, Gene: B4U62_09610
1902952	SNV	A	G	CDS: B4U62_09610, Gene: B4U62_09610
1903016	SNV	G	A	CDS: B4U62_09610, Gene: B4U62_09610
1903025	SNV	A	G	CDS: B4U62_09610, Gene: B4U62_09610
1903039	SNV	G	A	CDS: B4U62_09610, Gene: B4U62_09610
1903099	SNV	T	C
2058059	Insertion	-	T	CDS: B4U62_10280, Gene: B4U62_10280
2058069	SNV	T	C	CDS: B4U62_10280, Gene: B4U62_10280
2058081	SNV	C	T	CDS: B4U62_10280, Gene: B4U62_10280
2058090	SNV	C	A	CDS: B4U62_10280, Gene: B4U62_10280
2058096	MNV	TC	CA	CDS: B4U62_10280, Gene: B4U62_10280
2058102	SNV	G	A	CDS: B4U62_10280, Gene: B4U62_10280
2058110	MNV	GA	TC	CDS: B4U62_10280, Gene: B4U62_10280
2058189	SNV	G	T	CDS: B4U62_10280, Gene: B4U62_10280
2058246	SNV	C	T	CDS: B4U62_10280, Gene: B4U62_10280
2058249	SNV	G	A	CDS: B4U62_10280, Gene: B4U62_10280
2058251	SNV	T	C	CDS: B4U62_10280, Gene: B4U62_10280
2058255	SNV	A	G	CDS: B4U62_10280, Gene: B4U62_10280
2058263	SNV	T	C	CDS: B4U62_10280, Gene: B4U62_10280
2058273	SNV	T	A	CDS: B4U62_10280, Gene: B4U62_10280
2058290	SNV	T	C	CDS: B4U62_10280, Gene: B4U62_10280
2058299	SNV	G	A	CDS: B4U62_10280, Gene: B4U62_10280
2059729	SNV	T	A	CDS: B4U62_10290, Gene: B4U62_10290
2059732	SNV	T	G	CDS: B4U62_10290, Gene: B4U62_10290
2059745	SNV	T	A	CDS: B4U62_10290, Gene: B4U62_10290
2059751	SNV	T	C	CDS: B4U62_10290, Gene: B4U62_10290
2059753	SNV	T	C	CDS: B4U62_10290, Gene: B4U62_10290
2059774	SNV	A	T	CDS: B4U62_10290, Gene: B4U62_10290
2059776	SNV	T	C	CDS: B4U62_10290, Gene: B4U62_10290
2059783	SNV	C	T	CDS: B4U62_10290, Gene: B4U62_10290
2059791	SNV	T	C	CDS: B4U62_10290, Gene: B4U62_10290
2059797	MNV	TT	CC	CDS: B4U62_10290, Gene: B4U62_10290
2059801	SNV	A	C	CDS: B4U62_10290, Gene: B4U62_10290
2059833	SNV	T	C	CDS: B4U62_10290, Gene: B4U62_10290
2059865	SNV	A	T	CDS: B4U62_10290, Gene: B4U62_10290
2059867	SNV	T	C	CDS: B4U62_10290, Gene: B4U62_10290
2059871	SNV	G	T	CDS: B4U62_10290, Gene: B4U62_10290
2059875	SNV	A	C	CDS: B4U62_10290, Gene: B4U62_10290
2059886	SNV	A	G	CDS: B4U62_10290, Gene: B4U62_10290
2059923	SNV	T	A
2059925	Insertion	-	T
2059971	SNV	A	T
2059982	SNV	G	A
2059990	SNV	C	T
2060004	Insertion	-	G
2060014	SNV	A	G
2060017	SNV	A	T
2060037	SNV	G	T
2060055	SNV	T	G	CDS: B4U62_10295, Gene: B4U62_10295
2060064	SNV	T	C	CDS: B4U62_10295, Gene: B4U62_10295
2060091	SNV	G	T	CDS: B4U62_10295, Gene: B4U62_10295
2060096	SNV	A	C	CDS: B4U62_10295, Gene: B4U62_10295
2060099	MNV	CAC	TGT	CDS: B4U62_10295, Gene: B4U62_10295
2060103	SNV	A	T	CDS: B4U62_10295, Gene: B4U62_10295
2060106	MNV	TGC	CTT	CDS: B4U62_10295, Gene: B4U62_10295
2060111	MNV	TA	CT	CDS: B4U62_10295, Gene: B4U62_10295
2060120	SNV	C	T	CDS: B4U62_10295, Gene: B4U62_10295
2060159	MNV	GC	AT	CDS: B4U62_10295, Gene: B4U62_10295
2060174	SNV	T	G	CDS: B4U62_10295, Gene: B4U62_10295
2060188	SNV	A	G	CDS: B4U62_10295, Gene: B4U62_10295
2060192	SNV	T	A	CDS: B4U62_10295, Gene: B4U62_10295
2060196	SNV	T	A	CDS: B4U62_10295, Gene: B4U62_10295
2060226	SNV	A	G	CDS: B4U62_10295, Gene: B4U62_10295
2060233	SNV	T	C	CDS: B4U62_10295, Gene: B4U62_10295
2060247	SNV	T	A	CDS: B4U62_10295, Gene: B4U62_10295
2060288	SNV	A	C	CDS: B4U62_10300, Gene: B4U62_10300
2061519	SNV	T	A
2061521	SNV	A	T
2061524	SNV	C	A
2061530	SNV	T	A
2061534	Insertion	-	A
2061535	SNV	T	A
2061542	SNV	G	A
2061552	Deletion	C	-
2061554	SNV	A	T
2061558	MNV	AC	GG
2061561	SNV	C	G
2061565	MNV	AGC	TTA
2061569	Replacement	A	GG
2061574	SNV	A	G
2061615	SNV	T	A
2061627	SNV	T	C
2061632	SNV	C	T
2061638	Replacement	CA	T
2061645	Replacement	A	GT
2061648	MNV	CT	AA
2061653	SNV	T	C
2061666	MNV	AC	GT
2061678	SNV	G	T
2061685	SNV	G	T
2061691	MNV	AC	GT
2061701	SNV	T	C
2061706	SNV	A	C
2061713	Insertion	-	C
2061715	SNV	T	C
2061721	SNV	T	C
2061724	SNV	A	C
2061728	SNV	A	T
2061732	SNV	T	C
2061734	MNV	CC	TT
2061741	SNV	A	G
2061744	MNV	CA	TT
2061759	SNV	C	T
2061761	SNV	G	A
2061766	SNV	T	C
2061782	SNV	A	G
2061792	SNV	T	C
2061811	SNV	A	T
2061814	SNV	T	C
2061830	Insertion	-	T	CDS: B4U62_10310, Gene: B4U62_10310
2061838	SNV	T	C	CDS: B4U62_10310, Gene: B4U62_10310
2061840	SNV	A	T	CDS: B4U62_10310, Gene: B4U62_10310
2061870	SNV	T	C	CDS: B4U62_10310, Gene: B4U62_10310
2061880	SNV	A	G	CDS: B4U62_10310, Gene: B4U62_10310
2061889	SNV	G	A	CDS: B4U62_10310, Gene: B4U62_10310
2061905	SNV	G	A	CDS: B4U62_10310, Gene: B4U62_10310
2061910	SNV	A	G	CDS: B4U62_10310, Gene: B4U62_10310
2061928	SNV	T	A	CDS: B4U62_10310, Gene: B4U62_10310
2061934	SNV	G	A	CDS: B4U62_10310, Gene: B4U62_10310
2061937	SNV	T	A	CDS: B4U62_10310, Gene: B4U62_10310
2061950	SNV	T	A	CDS: B4U62_10310, Gene: B4U62_10310
2061955	SNV	C	T	CDS: B4U62_10310, Gene: B4U62_10310
2061958	SNV	T	C	CDS: B4U62_10310, Gene: B4U62_10310
2061967	SNV	T	C	CDS: B4U62_10310, Gene: B4U62_10310
2062029	SNV	C	A
2062033	SNV	A	C
2062046	SNV	G	A
2062049	SNV	T	C
2062071	SNV	T	A
2063827	SNV	C	T	CDS: B4U62_10325, Gene: B4U62_10325
2063836	SNV	T	A	CDS: B4U62_10325, Gene: B4U62_10325
2063851	SNV	A	T	CDS: B4U62_10325, Gene: B4U62_10325
2063860	SNV	A	G	CDS: B4U62_10325, Gene: B4U62_10325
2063866	SNV	G	A	CDS: B4U62_10325, Gene: B4U62_10325
2063878	SNV	G	A	CDS: B4U62_10325, Gene: B4U62_10325
2063959	SNV	A	T	CDS: B4U62_10325, Gene: B4U62_10325
2063965	SNV	T	C	CDS: B4U62_10325, Gene: B4U62_10325
2064016	SNV	A	C	CDS: B4U62_10325, Gene: B4U62_10325
2064019	MNV	TC	GT	CDS: B4U62_10325, Gene: B4U62_10325
2064025	SNV	T	C	CDS: B4U62_10325, Gene: B4U62_10325
2064035	SNV	C	T	CDS: B4U62_10325, Gene: B4U62_10325
2064070	SNV	A	G	CDS: B4U62_10325, Gene: B4U62_10325
2064076	SNV	C	T	CDS: B4U62_10325, Gene: B4U62_10325
2064079	SNV	T	C	CDS: B4U62_10325, Gene: B4U62_10325
2064091	SNV	C	A	CDS: B4U62_10325, Gene: B4U62_10325
2064103	SNV	T	C	CDS: B4U62_10325, Gene: B4U62_10325
2064145	SNV	G	A	CDS: B4U62_10325, Gene: B4U62_10325
2064153	MNV	AA	GG	CDS: B4U62_10325, Gene: B4U62_10325
2064160	SNV	T	C	CDS: B4U62_10325, Gene: B4U62_10325
2064187	SNV	T	C	CDS: B4U62_10325, Gene: B4U62_10325
2064207	MNV	TC	CT	CDS: B4U62_10325, Gene: B4U62_10325
2064265	SNV	A	G	CDS: B4U62_10325, Gene: B4U62_10325
2064268	SNV	A	G	CDS: B4U62_10325, Gene: B4U62_10325
2064286	SNV	C	T	CDS: B4U62_10325, Gene: B4U62_10325
2064342	SNV	A	G	CDS: B4U62_10325, Gene: B4U62_10325
2064367	SNV	A	G	CDS: B4U62_10325, Gene: B4U62_10325
2064370	SNV	T	C	CDS: B4U62_10325, Gene: B4U62_10325
2064418	SNV	T	C	CDS: B4U62_10325, Gene: B4U62_10325
2064897	SNV	A	G
2064916	SNV	G	T
2064930	SNV	C	T
2064942	SNV	C	T
2064947	SNV	C	T
2064960	SNV	G	A
2064963	SNV	C	A
2064969	SNV	A	G
2065020	SNV	C	A
2065048	SNV	T	A
2065065	SNV	T	A
2065101	SNV	G	A	CDS: B4U62_10335, Gene: B4U62_10335
2065103	SNV	C	T	CDS: B4U62_10335, Gene: B4U62_10335
2065114	SNV	C	T	CDS: B4U62_10335, Gene: B4U62_10335
2065124	SNV	G	A	CDS: B4U62_10335, Gene: B4U62_10335
2065126	SNV	G	C	CDS: B4U62_10335, Gene: B4U62_10335
2065133	SNV	A	T	CDS: B4U62_10335, Gene: B4U62_10335
2065157	MNV	GA	AG	CDS: B4U62_10335, Gene: B4U62_10335
2065160	SNV	C	A	CDS: B4U62_10335, Gene: B4U62_10335
2065165	SNV	T	A	CDS: B4U62_10335, Gene: B4U62_10335
2065199	SNV	G	T	CDS: B4U62_10335, Gene: B4U62_10335
2065212	SNV	G	C	CDS: B4U62_10335, Gene: B4U62_10335
2065244	SNV	A	T	CDS: B4U62_10335, Gene: B4U62_10335
2065269	SNV	G	A	CDS: B4U62_10335, Gene: B4U62_10335
2065274	SNV	A	G	CDS: B4U62_10335, Gene: B4U62_10335
2065290	SNV	A	G	CDS: B4U62_10335, Gene: B4U62_10335
2065293	SNV	G	C	CDS: B4U62_10335, Gene: B4U62_10335
2065304	SNV	T	A	CDS: B4U62_10335, Gene: B4U62_10335
2065313	SNV	C	A	CDS: B4U62_10335, Gene: B4U62_10335
2065316	SNV	G	A	CDS: B4U62_10335, Gene: B4U62_10335
2069291	SNV	T	A
2069295	SNV	T	C	CDS: B4U62_10345, Gene: B4U62_10345
2069309	SNV	A	G	CDS: B4U62_10345, Gene: B4U62_10345
2069320	SNV	T	C	CDS: B4U62_10345, Gene: B4U62_10345
2069327	SNV	A	G	CDS: B4U62_10345, Gene: B4U62_10345
2069335	SNV	G	A	CDS: B4U62_10345, Gene: B4U62_10345
2069520	SNV	G	T	CDS: B4U62_10345, Gene: B4U62_10345
2069618	SNV	A	G
2069637	SNV	C	G
2069654	SNV	T	C
2069674	SNV	A	G
2069715	SNV	A	G
2069733	SNV	T	C
2069755	SNV	T	A
2069785	SNV	C	T
2069789	SNV	C	A
2069814	SNV	T	A
2069824	SNV	G	A
2069826	SNV	G	A
2069843	SNV	G	A
2069858	SNV	G	T
2069863	Deletion	T	-
2069875	SNV	G	A
2069881	SNV	G	A
2072300	MNV	TTAT	CCCC	CDS: B4U62_10360, Gene: B4U62_10360
2072308	SNV	T	C	CDS: B4U62_10360, Gene: B4U62_10360
2072310	SNV	G	T	CDS: B4U62_10360, Gene: B4U62_10360
2072317	SNV	C	G	CDS: B4U62_10360, Gene: B4U62_10360
2072319	MNV	TA	CG	CDS: B4U62_10360, Gene: B4U62_10360
2072323	SNV	C	T	CDS: B4U62_10360, Gene: B4U62_10360
2072332	SNV	G	A	CDS: B4U62_10360, Gene: B4U62_10360
2072407	SNV	C	T	CDS: B4U62_10360, Gene: B4U62_10360
2072443	SNV	T	G	CDS: B4U62_10360, Gene: B4U62_10360
2072446	SNV	A	T	CDS: B4U62_10360, Gene: B4U62_10360
2072451	SNV	C	A	CDS: B4U62_10360, Gene: B4U62_10360
2072475	SNV	T	C	CDS: B4U62_10360, Gene: B4U62_10360
2072512	SNV	T	C	CDS: B4U62_10360, Gene: B4U62_10360
2072527	SNV	C	T	CDS: B4U62_10360, Gene: B4U62_10360
2072560	SNV	G	A	CDS: B4U62_10360, Gene: B4U62_10360
2072563	SNV	A	G	CDS: B4U62_10360, Gene: B4U62_10360
2072566	SNV	G	A	CDS: B4U62_10360, Gene: B4U62_10360
2072584	SNV	C	A	CDS: B4U62_10360, Gene: B4U62_10360
2072588	MNV	GC	AT	CDS: B4U62_10360, Gene: B4U62_10360
2072596	SNV	A	C	CDS: B4U62_10360, Gene: B4U62_10360
2072635	SNV	G	A	CDS: B4U62_10360, Gene: B4U62_10360
2072647	SNV	G	A	CDS: B4U62_10360, Gene: B4U62_10360
2072671	SNV	G	A	CDS: B4U62_10360, Gene: B4U62_10360
2072677	SNV	A	G	CDS: B4U62_10360, Gene: B4U62_10360
2072680	SNV	A	T	CDS: B4U62_10360, Gene: B4U62_10360
2072701	SNV	A	G	CDS: B4U62_10360, Gene: B4U62_10360
2072710	SNV	G	A	CDS: B4U62_10360, Gene: B4U62_10360
2072713	SNV	T	C	CDS: B4U62_10360, Gene: B4U62_10360
2072723	SNV	C	T	CDS: B4U62_10360, Gene: B4U62_10360
2072730	SNV	G	A	CDS: B4U62_10360, Gene: B4U62_10360
2072737	SNV	C	T	CDS: B4U62_10360, Gene: B4U62_10360
2072754	SNV	C	T	CDS: B4U62_10360, Gene: B4U62_10360
2072766	SNV	C	T	CDS: B4U62_10360, Gene: B4U62_10360
2072772	SNV	T	C	CDS: B4U62_10360, Gene: B4U62_10360
2072788	SNV	G	A	CDS: B4U62_10360, Gene: B4U62_10360
2072791	SNV	C	A	CDS: B4U62_10360, Gene: B4U62_10360
2072818	SNV	T	C	CDS: B4U62_10360, Gene: B4U62_10360
2072833	SNV	T	A	CDS: B4U62_10360, Gene: B4U62_10360
2073043	SNV	A	G	CDS: B4U62_10360, Gene: B4U62_10360
2073046	SNV	A	G	CDS: B4U62_10360, Gene: B4U62_10360
2073049	SNV	T	C	CDS: B4U62_10360, Gene: B4U62_10360
2073055	SNV	G	A	CDS: B4U62_10360, Gene: B4U62_10360
2073058	SNV	T	A	CDS: B4U62_10360, Gene: B4U62_10360
2073061	SNV	T	C	CDS: B4U62_10360, Gene: B4U62_10360
2073076	SNV	T	C	CDS: B4U62_10360, Gene: B4U62_10360
2073079	SNV	T	C	CDS: B4U62_10360, Gene: B4U62_10360
2073090	SNV	C	T	CDS: B4U62_10360, Gene: B4U62_10360
2073106	SNV	T	C	CDS: B4U62_10360, Gene: B4U62_10360
2073154	SNV	G	A	CDS: B4U62_10360, Gene: B4U62_10360
2073187	SNV	G	T	CDS: B4U62_10360, Gene: B4U62_10360
2073196	SNV	A	G	CDS: B4U62_10360, Gene: B4U62_10360
2073207	SNV	T	C	CDS: B4U62_10360, Gene: B4U62_10360
2073232	SNV	T	C	CDS: B4U62_10360, Gene: B4U62_10360
2073235	SNV	C	T	CDS: B4U62_10360, Gene: B4U62_10360
2073264	SNV	C	T	CDS: B4U62_10360, Gene: B4U62_10360
2073268	SNV	A	G	CDS: B4U62_10360, Gene: B4U62_10360
2073286	SNV	T	C	CDS: B4U62_10360, Gene: B4U62_10360
2073291	SNV	G	A	CDS: B4U62_10360, Gene: B4U62_10360
2073325	SNV	C	A	CDS: B4U62_10360, Gene: B4U62_10360
2073338	SNV	G	T	CDS: B4U62_10360, Gene: B4U62_10360
2073346	SNV	C	G	CDS: B4U62_10360, Gene: B4U62_10360
2073373	SNV	A	G	CDS: B4U62_10360, Gene: B4U62_10360
2073376	SNV	G	A	CDS: B4U62_10360, Gene: B4U62_10360
2073379	SNV	A	T	CDS: B4U62_10360, Gene: B4U62_10360
2073381	SNV	G	A	CDS: B4U62_10360, Gene: B4U62_10360
2073413	SNV	C	T	CDS: B4U62_10360, Gene: B4U62_10360
2073439	SNV	A	T	CDS: B4U62_10360, Gene: B4U62_10360
2073448	SNV	G	A	CDS: B4U62_10360, Gene: B4U62_10360
2073451	SNV	T	G	CDS: B4U62_10360, Gene: B4U62_10360
2073457	SNV	T	C	CDS: B4U62_10360, Gene: B4U62_10360
2073471	MNV	GG	AA	CDS: B4U62_10360, Gene: B4U62_10360
2073474	SNV	T	C	CDS: B4U62_10360, Gene: B4U62_10360
2073478	SNV	T	A	CDS: B4U62_10360, Gene: B4U62_10360
2073481	SNV	T	G	CDS: B4U62_10360, Gene: B4U62_10360
2073484	SNV	C	T	CDS: B4U62_10360, Gene: B4U62_10360
2073490	SNV	C	T	CDS: B4U62_10360, Gene: B4U62_10360
2073496	MNV	TT	CC	CDS: B4U62_10360, Gene: B4U62_10360
2073505	SNV	C	A	CDS: B4U62_10360, Gene: B4U62_10360
2073507	SNV	C	T	CDS: B4U62_10360, Gene: B4U62_10360
2073514	SNV	C	T	CDS: B4U62_10360, Gene: B4U62_10360
2073538	SNV	G	A	CDS: B4U62_10360, Gene: B4U62_10360
2073557	SNV	A	G	CDS: B4U62_10360, Gene: B4U62_10360
2073574	SNV	C	T	CDS: B4U62_10360, Gene: B4U62_10360
2073603	Deletion	T	-
2073605	MNV	GA	TT
2073608	Insertion	-	T
2073611	Deletion	T	-
2073632	SNV	G	A
2073634	SNV	A	C
2073636	SNV	T	A
2073640	SNV	A	T
2073643	SNV	G	C
2073667	Insertion	-	T
2073674	SNV	T	C
2116784	SNV	A	G
2152361	SNV	C	A	CDS: B4U62_10820, Gene: B4U62_10820
2152376	SNV	G	A	CDS: B4U62_10820, Gene: B4U62_10820
2152382	SNV	C	T	CDS: B4U62_10820, Gene: B4U62_10820
2152422	SNV	G	C	CDS: B4U62_10820, Gene: B4U62_10820
2152424	SNV	G	T	CDS: B4U62_10820, Gene: B4U62_10820
2152433	SNV	A	T	CDS: B4U62_10820, Gene: B4U62_10820
2152442	SNV	T	C	CDS: B4U62_10820, Gene: B4U62_10820
2152471	MNV	CT	AC	CDS: B4U62_10820, Gene: B4U62_10820
2152478	SNV	T	A	CDS: B4U62_10820, Gene: B4U62_10820
2152499	SNV	T	C	CDS: B4U62_10820, Gene: B4U62_10820
2152501	MNV	TC	CT	CDS: B4U62_10820, Gene: B4U62_10820
2152505	SNV	C	T	CDS: B4U62_10820, Gene: B4U62_10820
2152523	SNV	C	T	CDS: B4U62_10820, Gene: B4U62_10820
2152526	SNV	A	G	CDS: B4U62_10820, Gene: B4U62_10820
2152530	SNV	G	T	CDS: B4U62_10820, Gene: B4U62_10820
2152532	SNV	A	C	CDS: B4U62_10820, Gene: B4U62_10820
2152534	SNV	G	A	CDS: B4U62_10820, Gene: B4U62_10820
2152538	SNV	A	T	CDS: B4U62_10820, Gene: B4U62_10820
2152543	SNV	T	C	CDS: B4U62_10820, Gene: B4U62_10820
2152562	SNV	T	C	CDS: B4U62_10820, Gene: B4U62_10820
2152568	SNV	T	C	CDS: B4U62_10820, Gene: B4U62_10820
2152571	SNV	C	A	CDS: B4U62_10820, Gene: B4U62_10820
2152589	SNV	C	A	CDS: B4U62_10820, Gene: B4U62_10820
2152601	SNV	G	A	CDS: B4U62_10820, Gene: B4U62_10820
2154750	Insertion	-	C	CDS: B4U62_10860, Gene: B4U62_10860
2155318	SNV	A	T
2155321	MNV	AA	TC
2155325	Deletion	C	-	CDS: B4U62_10875, Gene: B4U62_10875
2156354	MNV	ACT	GTA	CDS: B4U62_10880, Gene: B4U62_10880
2156363	SNV	A	T	CDS: B4U62_10880, Gene: B4U62_10880
2156375	SNV	T	C	CDS: B4U62_10880, Gene: B4U62_10880
2156381	MNV	TC	GA	CDS: B4U62_10880, Gene: B4U62_10880
2156384	SNV	A	C	CDS: B4U62_10880, Gene: B4U62_10880
2156390	MNV	CG	GC	CDS: B4U62_10880, Gene: B4U62_10880
2156399	SNV	T	A	CDS: B4U62_10880, Gene: B4U62_10880
2156402	Insertion	-	T	CDS: B4U62_10880, Gene: B4U62_10880
2156403	SNV	T	G	CDS: B4U62_10880, Gene: B4U62_10880
2156405	Deletion	T	-	CDS: B4U62_10880, Gene: B4U62_10880
2156408	SNV	T	A	CDS: B4U62_10880, Gene: B4U62_10880
2156423	SNV	T	A	CDS: B4U62_10880, Gene: B4U62_10880
2156438	SNV	T	A	CDS: B4U62_10880, Gene: B4U62_10880
2156454	SNV	T	C	CDS: B4U62_10880, Gene: B4U62_10880
2156459	SNV	T	C	CDS: B4U62_10880, Gene: B4U62_10880
2156467	SNV	A	G	CDS: B4U62_10880, Gene: B4U62_10880
2156472	MNV	GGC	AAT	CDS: B4U62_10880, Gene: B4U62_10880
2156477	SNV	T	C	CDS: B4U62_10880, Gene: B4U62_10880
2156491	SNV	T	G
2156497	Deletion	G	-
2156504	SNV	A	T
2156506	SNV	T	C
2156516	Deletion	T	-
2156523	SNV	A	T
2156525	Insertion	-	C
2156527	SNV	T	C
2156530	Insertion	-	T
2156532	SNV	T	C
2156983	MNV	TT	CA	CDS: B4U62_10885, Gene: B4U62_10885
2156987	SNV	C	T	CDS: B4U62_10885, Gene: B4U62_10885
2156995	MNV	AC	GA	CDS: B4U62_10885, Gene: B4U62_10885
2156998	SNV	A	T	CDS: B4U62_10885, Gene: B4U62_10885
2157002	SNV	A	T	CDS: B4U62_10885, Gene: B4U62_10885
2157005	SNV	C	T	CDS: B4U62_10885, Gene: B4U62_10885
2157008	MNV	AG	CT	CDS: B4U62_10885, Gene: B4U62_10885
2157029	SNV	G	A	CDS: B4U62_10885, Gene: B4U62_10885
2157033	SNV	T	C	CDS: B4U62_10885, Gene: B4U62_10885
2157040	MNV	GA	AT	CDS: B4U62_10885, Gene: B4U62_10885
2157047	SNV	T	C	CDS: B4U62_10885, Gene: B4U62_10885
2157051	SNV	T	G	CDS: B4U62_10885, Gene: B4U62_10885
2157060	MNV	AAAG	TGCA	CDS: B4U62_10885, Gene: B4U62_10885
2157073	SNV	T	A	CDS: B4U62_10885, Gene: B4U62_10885
2157076	SNV	G	T	CDS: B4U62_10885, Gene: B4U62_10885
2157091	MNV	CT	TC	CDS: B4U62_10885, Gene: B4U62_10885
2157100	SNV	T	C	CDS: B4U62_10885, Gene: B4U62_10885
2157106	SNV	G	T	CDS: B4U62_10885, Gene: B4U62_10885
2157110	SNV	G	A	CDS: B4U62_10885, Gene: B4U62_10885
2157113	SNV	G	T	CDS: B4U62_10885, Gene: B4U62_10885
2157115	SNV	T	C	CDS: B4U62_10885, Gene: B4U62_10885
2157135	SNV	A	G	CDS: B4U62_10885, Gene: B4U62_10885
2157137	SNV	T	C	CDS: B4U62_10885, Gene: B4U62_10885
2157183	Insertion	-	T
2157184	MNV	AA	GT
2157189	Deletion	G	-
2157191	SNV	A	T
2157508	SNV	T	A	CDS: B4U62_10890, Gene: B4U62_10890
2157513	SNV	C	G	CDS: B4U62_10890, Gene: B4U62_10890
2157519	SNV	A	C	CDS: B4U62_10890, Gene: B4U62_10890
2157530	Insertion	-	G	CDS: B4U62_10890, Gene: B4U62_10890
2157532	Deletion	G	-	CDS: B4U62_10890, Gene: B4U62_10890
2157535	SNV	T	C	CDS: B4U62_10890, Gene: B4U62_10890
2157538	SNV	A	T	CDS: B4U62_10890, Gene: B4U62_10890
2157541	SNV	G	A	CDS: B4U62_10890, Gene: B4U62_10890
2157544	SNV	A	G	CDS: B4U62_10890, Gene: B4U62_10890
2157547	SNV	T	A	CDS: B4U62_10890, Gene: B4U62_10890
2157562	SNV	A	T	CDS: B4U62_10890, Gene: B4U62_10890
2157566	SNV	T	A	CDS: B4U62_10890, Gene: B4U62_10890
2157571	SNV	T	A	CDS: B4U62_10890, Gene: B4U62_10890
2157577	SNV	G	A	CDS: B4U62_10890, Gene: B4U62_10890
2157582	MNV	TG	CA	CDS: B4U62_10890, Gene: B4U62_10890
2157586	SNV	T	G	CDS: B4U62_10890, Gene: B4U62_10890
2157592	MNV	AC	TA	CDS: B4U62_10890, Gene: B4U62_10890
2157610	SNV	A	G	CDS: B4U62_10890, Gene: B4U62_10890
2157622	SNV	T	C	CDS: B4U62_10890, Gene: B4U62_10890
2157641	MNV	GC	AT	CDS: B4U62_10890, Gene: B4U62_10890
2157645	SNV	C	T	CDS: B4U62_10890, Gene: B4U62_10890
2157650	MNV	GGA	AAT	CDS: B4U62_10890, Gene: B4U62_10890
2157654	SNV	T	A	CDS: B4U62_10890, Gene: B4U62_10890
2157664	SNV	A	G	CDS: B4U62_10890, Gene: B4U62_10890
2157666	SNV	G	C	CDS: B4U62_10890, Gene: B4U62_10890
2157671	SNV	C	T	CDS: B4U62_10890, Gene: B4U62_10890
2157683	SNV	A	C	CDS: B4U62_10890, Gene: B4U62_10890
2157690	SNV	T	C	CDS: B4U62_10890, Gene: B4U62_10890
2157694	SNV	G	A	CDS: B4U62_10890, Gene: B4U62_10890
2157696	SNV	T	C	CDS: B4U62_10890, Gene: B4U62_10890
2157700	SNV	C	T	CDS: B4U62_10890, Gene: B4U62_10890
2157706	SNV	C	A	CDS: B4U62_10890, Gene: B4U62_10890
2157708	SNV	T	C	CDS: B4U62_10890, Gene: B4U62_10890
2157715	SNV	C	T
2157737	SNV	A	G
2157753	SNV	A	C
2157768	SNV	C	G
2157772	SNV	T	C
2157774	SNV	T	C
2157779	SNV	G	A
2157792	SNV	A	T
2157806	SNV	G	C
2157834	SNV	C	T
2157837	SNV	T	A
2157843	SNV	G	A
2157858	SNV	T	C
2157861	SNV	T	C	CDS: B4U62_10895, Gene: B4U62_10895
2157866	SNV	T	A	CDS: B4U62_10895, Gene: B4U62_10895
2157871	Deletion	C	-	CDS: B4U62_10895, Gene: B4U62_10895
2157879	Deletion	A	-	CDS: B4U62_10895, Gene: B4U62_10895
2157882	SNV	A	T	CDS: B4U62_10895, Gene: B4U62_10895
2157917	SNV	T	C	CDS: B4U62_10895, Gene: B4U62_10895
2157924	SNV	C	T	CDS: B4U62_10895, Gene: B4U62_10895
2157944	SNV	T	C	CDS: B4U62_10895, Gene: B4U62_10895
2157969	SNV	A	G	CDS: B4U62_10895, Gene: B4U62_10895
2157977	SNV	T	C	CDS: B4U62_10895, Gene: B4U62_10895
2158083	SNV	C	T	CDS: B4U62_10895, Gene: B4U62_10895
2158118	SNV	C	T	CDS: B4U62_10895, Gene: B4U62_10895
2158127	SNV	T	A	CDS: B4U62_10895, Gene: B4U62_10895
2158146	SNV	A	T	CDS: B4U62_10895, Gene: B4U62_10895
2158158	SNV	C	A	CDS: B4U62_10900, Gene: B4U62_10900
2158162	SNV	A	G	CDS: B4U62_10900, Gene: B4U62_10900
2158165	SNV	C	T	CDS: B4U62_10900, Gene: B4U62_10900
2158167	Replacement	G	TTTTA	CDS: B4U62_10900, Gene: B4U62_10900
2158197	SNV	T	C	CDS: B4U62_10900, Gene: B4U62_10900
2158203	Insertion	-	A	CDS: B4U62_10900, Gene: B4U62_10900
2158206	Deletion	C	-	CDS: B4U62_10900, Gene: B4U62_10900
2158218	SNV	G	A	CDS: B4U62_10900, Gene: B4U62_10900
2158224	SNV	C	T	CDS: B4U62_10900, Gene: B4U62_10900
2158232	SNV	C	T	CDS: B4U62_10900, Gene: B4U62_10900
2158251	SNV	T	C	CDS: B4U62_10900, Gene: B4U62_10900
2158261	SNV	T	G	CDS: B4U62_10900, Gene: B4U62_10900
2158290	SNV	C	T	CDS: B4U62_10900, Gene: B4U62_10900
2158296	SNV	G	A	CDS: B4U62_10900, Gene: B4U62_10900
2158301	SNV	G	C	CDS: B4U62_10900, Gene: B4U62_10900
2158314	SNV	A	C	CDS: B4U62_10900, Gene: B4U62_10900
2158323	SNV	G	A
2158332	SNV	C	T
2158342	SNV	T	G
2158354	SNV	C	T
2158362	SNV	A	G
2158368	Insertion	-	T
2158378	Insertion	-	TTG
2158379	SNV	A	T
2158381	SNV	A	T
2172817	SNV	T	G	CDS: B4U62_11045, Gene: B4U62_11045
2172819	SNV	T	A	CDS: B4U62_11045, Gene: B4U62_11045
2172821	Insertion	-	T	CDS: B4U62_11045, Gene: B4U62_11045
2172948	Deletion	G	-
2172955	SNV	T	A
2173276	SNV	A	G	CDS: B4U62_11050, Gene: B4U62_11050
2173290	MNV	TT	CA	CDS: B4U62_11050, Gene: B4U62_11050
2173308	SNV	C	T	CDS: B4U62_11050, Gene: B4U62_11050
2173366	SNV	A	G	CDS: B4U62_11050, Gene: B4U62_11050
2173369	SNV	T	C	CDS: B4U62_11050, Gene: B4U62_11050
2173378	SNV	T	C	CDS: B4U62_11050, Gene: B4U62_11050
2173380	SNV	T	C	CDS: B4U62_11050, Gene: B4U62_11050
2173404	SNV	A	G	CDS: B4U62_11050, Gene: B4U62_11050
2173416	SNV	A	T	CDS: B4U62_11050, Gene: B4U62_11050
2173465	SNV	C	T	CDS: B4U62_11050, Gene: B4U62_11050
2173593	SNV	G	A	CDS: B4U62_11055, Gene: B4U62_11055
2173626	SNV	C	T	CDS: B4U62_11055, Gene: B4U62_11055
2173644	SNV	A	C	CDS: B4U62_11055, Gene: B4U62_11055
2173647	SNV	T	A	CDS: B4U62_11055, Gene: B4U62_11055
2173649	MNV	CC	TG	CDS: B4U62_11055, Gene: B4U62_11055
2173653	SNV	C	T	CDS: B4U62_11055, Gene: B4U62_11055
2173658	SNV	T	G	CDS: B4U62_11055, Gene: B4U62_11055
2173661	SNV	T	C	CDS: B4U62_11055, Gene: B4U62_11055
2173683	SNV	G	A	CDS: B4U62_11055, Gene: B4U62_11055
2173708	MNV	GC	AT	CDS: B4U62_11055, Gene: B4U62_11055
2173741	SNV	C	T	CDS: B4U62_11055, Gene: B4U62_11055
2173758	SNV	G	A	CDS: B4U62_11055, Gene: B4U62_11055
2173806	SNV	G	A	CDS: B4U62_11055, Gene: B4U62_11055
2173827	SNV	A	G	CDS: B4U62_11055, Gene: B4U62_11055
2173835	SNV	G	A	CDS: B4U62_11055, Gene: B4U62_11055
2173839	SNV	A	G	CDS: B4U62_11055, Gene: B4U62_11055
2173848	SNV	T	C	CDS: B4U62_11055, Gene: B4U62_11055
2173851	SNV	A	G	CDS: B4U62_11055, Gene: B4U62_11055
2173857	SNV	C	T	CDS: B4U62_11055, Gene: B4U62_11055
2173866	SNV	T	C	CDS: B4U62_11055, Gene: B4U62_11055
2173873	SNV	T	G	CDS: B4U62_11055, Gene: B4U62_11055
2173923	SNV	A	G	CDS: B4U62_11055, Gene: B4U62_11055
2173985	SNV	T	C	CDS: B4U62_11055, Gene: B4U62_11055
2174003	SNV	C	T	CDS: B4U62_11060, Gene: B4U62_11060
2174008	SNV	C	T	CDS: B4U62_11060, Gene: B4U62_11060
2174030	SNV	G	A	CDS: B4U62_11060, Gene: B4U62_11060
2174036	SNV	G	A	CDS: B4U62_11060, Gene: B4U62_11060
2174039	SNV	A	G	CDS: B4U62_11060, Gene: B4U62_11060
2174051	SNV	T	C	CDS: B4U62_11060, Gene: B4U62_11060
2174059	SNV	T	C	CDS: B4U62_11060, Gene: B4U62_11060
2174072	SNV	A	G	CDS: B4U62_11060, Gene: B4U62_11060
2174136	SNV	T	C	CDS: B4U62_11060, CDS: B4U62_11065, Gene: B4U62_11060, Gene: B4U62_11065
2174147	SNV	C	T	CDS: B4U62_11065, Gene: B4U62_11065
2174190	SNV	A	G	CDS: B4U62_11065, Gene: B4U62_11065
2174241	SNV	T	C	CDS: B4U62_11065, Gene: B4U62_11065
2174250	SNV	G	A	CDS: B4U62_11065, Gene: B4U62_11065
2174268	SNV	C	T	CDS: B4U62_11065, Gene: B4U62_11065
2174271	SNV	C	A	CDS: B4U62_11065, Gene: B4U62_11065
2174280	SNV	T	A	CDS: B4U62_11065, Gene: B4U62_11065
2174283	SNV	G	A	CDS: B4U62_11065, Gene: B4U62_11065
2174286	SNV	T	G	CDS: B4U62_11065, Gene: B4U62_11065
2174315	SNV	C	T	CDS: B4U62_11065, Gene: B4U62_11065
2174361	SNV	A	C
2175638	SNV	G	T	CDS: B4U62_11085, Gene: B4U62_11085
2175646	SNV	A	T	CDS: B4U62_11085, Gene: B4U62_11085
2175662	SNV	C	T	CDS: B4U62_11085, Gene: B4U62_11085
2175697	SNV	T	A	CDS: B4U62_11085, Gene: B4U62_11085
2175778	SNV	T	C	CDS: B4U62_11085, Gene: B4U62_11085
2175804	SNV	T	C	CDS: B4U62_11085, Gene: B4U62_11085
2175829	SNV	T	G	CDS: B4U62_11085, Gene: B4U62_11085
2175887	SNV	A	G	CDS: B4U62_11085, Gene: B4U62_11085
2175898	SNV	A	T	CDS: B4U62_11085, Gene: B4U62_11085
2175918	SNV	C	T	CDS: B4U62_11085, Gene: B4U62_11085
2176345	SNV	G	A	CDS: B4U62_11085, Gene: B4U62_11085
2176453	SNV	A	T	CDS: B4U62_11085, Gene: B4U62_11085
2176767	SNV	C	T	CDS: B4U62_11085, Gene: B4U62_11085
2177302	MNV	TG	CT	CDS: B4U62_11085, Gene: B4U62_11085
2177331	SNV	T	C	CDS: B4U62_11085, Gene: B4U62_11085
2177344	SNV	A	T	CDS: B4U62_11085, Gene: B4U62_11085
2177386	SNV	C	T	CDS: B4U62_11085, Gene: B4U62_11085
2177425	SNV	C	G	CDS: B4U62_11085, Gene: B4U62_11085
2177479	SNV	T	C	CDS: B4U62_11085, Gene: B4U62_11085
2177491	SNV	T	C	CDS: B4U62_11085, Gene: B4U62_11085
2177530	SNV	A	G	CDS: B4U62_11085, Gene: B4U62_11085
2177566	SNV	T	G	CDS: B4U62_11085, Gene: B4U62_11085
2177575	SNV	C	T	CDS: B4U62_11085, Gene: B4U62_11085
2177599	SNV	A	T	CDS: B4U62_11085, Gene: B4U62_11085
2177829	SNV	A	G	CDS: B4U62_11085, Gene: B4U62_11085
2177866	SNV	C	T	CDS: B4U62_11085, Gene: B4U62_11085
2177884	SNV	T	C	CDS: B4U62_11085, Gene: B4U62_11085
2177923	MNV	CT	TG	CDS: B4U62_11085, Gene: B4U62_11085
2177926	SNV	C	T	CDS: B4U62_11085, Gene: B4U62_11085
2178010	SNV	T	C	CDS: B4U62_11085, Gene: B4U62_11085
2178070	SNV	C	T	CDS: B4U62_11085, Gene: B4U62_11085
2178091	SNV	T	A	CDS: B4U62_11085, Gene: B4U62_11085
2178148	SNV	T	A	CDS: B4U62_11085, Gene: B4U62_11085
2178217	SNV	A	G	CDS: B4U62_11085, Gene: B4U62_11085
2178220	SNV	G	A	CDS: B4U62_11085, Gene: B4U62_11085
2178226	SNV	T	A	CDS: B4U62_11085, Gene: B4U62_11085
2178280	SNV	A	G	CDS: B4U62_11085, Gene: B4U62_11085
2178345	SNV	A	G	CDS: B4U62_11085, Gene: B4U62_11085
2178355	MNV	AT	GC	CDS: B4U62_11085, Gene: B4U62_11085
2178391	SNV	T	C	CDS: B4U62_11085, Gene: B4U62_11085
2178406	SNV	G	A	CDS: B4U62_11085, Gene: B4U62_11085
2178448	SNV	T	C	CDS: B4U62_11085, Gene: B4U62_11085
2178509	SNV	G	A	CDS: B4U62_11085, Gene: B4U62_11085
2178697	SNV	G	A	CDS: B4U62_11085, Gene: B4U62_11085
2178709	SNV	G	A	CDS: B4U62_11085, Gene: B4U62_11085
2178814	SNV	T	G	CDS: B4U62_11085, Gene: B4U62_11085
2178853	SNV	C	T	CDS: B4U62_11085, Gene: B4U62_11085
2179102	SNV	G	T	CDS: B4U62_11085, Gene: B4U62_11085
2179125	SNV	C	T	CDS: B4U62_11085, Gene: B4U62_11085
2179234	SNV	C	A	CDS: B4U62_11085, Gene: B4U62_11085
2179327	SNV	G	A	CDS: B4U62_11085, Gene: B4U62_11085
2179437	SNV	A	G	CDS: B4U62_11085, Gene: B4U62_11085
2179456	SNV	T	C	CDS: B4U62_11085, Gene: B4U62_11085
2179495	SNV	G	A	CDS: B4U62_11085, Gene: B4U62_11085
2179498	SNV	T	A	CDS: B4U62_11085, Gene: B4U62_11085
2179501	SNV	A	T	CDS: B4U62_11085, Gene: B4U62_11085
2179504	SNV	C	T	CDS: B4U62_11085, Gene: B4U62_11085
2179516	MNV	CC	TT	CDS: B4U62_11085, Gene: B4U62_11085
2179522	SNV	T	A	CDS: B4U62_11085, Gene: B4U62_11085
2179540	SNV	T	A	CDS: B4U62_11085, Gene: B4U62_11085
2179657	SNV	G	A	CDS: B4U62_11090, Gene: B4U62_11090
2179678	SNV	C	T	CDS: B4U62_11090, Gene: B4U62_11090
2179711	SNV	A	G	CDS: B4U62_11090, Gene: B4U62_11090
2179866	SNV	C	T	CDS: B4U62_11090, Gene: B4U62_11090
2180026	SNV	C	A	CDS: B4U62_11090, Gene: B4U62_11090
2180107	SNV	A	G	CDS: B4U62_11090, Gene: B4U62_11090
2180134	SNV	G	A	CDS: B4U62_11090, Gene: B4U62_11090
2180239	SNV	T	C	CDS: B4U62_11090, Gene: B4U62_11090
2180248	SNV	G	A	CDS: B4U62_11090, Gene: B4U62_11090
2180279	SNV	C	T	CDS: B4U62_11090, Gene: B4U62_11090
2180287	SNV	T	C	CDS: B4U62_11090, Gene: B4U62_11090
2180308	MNV	CA	AG	CDS: B4U62_11090, Gene: B4U62_11090
2180324	SNV	A	G	CDS: B4U62_11090, Gene: B4U62_11090
2180331	SNV	G	T	CDS: B4U62_11090, Gene: B4U62_11090
2180374	SNV	T	A	CDS: B4U62_11090, Gene: B4U62_11090
2180386	SNV	T	C	CDS: B4U62_11090, Gene: B4U62_11090
2180402	SNV	C	T	CDS: B4U62_11090, Gene: B4U62_11090
2180419	SNV	G	A	CDS: B4U62_11090, Gene: B4U62_11090
2180425	SNV	A	T	CDS: B4U62_11090, Gene: B4U62_11090
2180466	SNV	C	T	CDS: B4U62_11090, Gene: B4U62_11090
2180540	SNV	C	T	CDS: B4U62_11090, Gene: B4U62_11090
2180599	SNV	T	C	CDS: B4U62_11090, Gene: B4U62_11090
2180602	SNV	T	A	CDS: B4U62_11090, Gene: B4U62_11090
2180680	SNV	A	T	CDS: B4U62_11090, Gene: B4U62_11090
2180722	SNV	C	T	CDS: B4U62_11090, Gene: B4U62_11090
2180733	SNV	T	C	CDS: B4U62_11090, Gene: B4U62_11090
2181001	SNV	G	A	CDS: B4U62_11090, Gene: B4U62_11090
2181119	SNV	C	T	CDS: B4U62_11090, Gene: B4U62_11090
2181121	SNV	G	A	CDS: B4U62_11090, Gene: B4U62_11090
2182200	SNV	G	A	CDS: B4U62_11095, Gene: B4U62_11095
2182218	SNV	C	T	CDS: B4U62_11095, Gene: B4U62_11095
2182347	SNV	G	A	CDS: B4U62_11095, Gene: B4U62_11095
2182356	SNV	A	G	CDS: B4U62_11095, Gene: B4U62_11095
2182389	SNV	T	C	CDS: B4U62_11095, Gene: B4U62_11095
2182478	SNV	G	A	CDS: B4U62_11100, Gene: B4U62_11100
2182512	SNV	T	A	CDS: B4U62_11100, Gene: B4U62_11100
2182539	SNV	G	A	CDS: B4U62_11100, Gene: B4U62_11100
2182542	SNV	G	A	CDS: B4U62_11100, Gene: B4U62_11100
2182629	SNV	A	G	CDS: B4U62_11100, Gene: B4U62_11100
2182701	SNV	G	A	CDS: B4U62_11100, Gene: B4U62_11100
2182776	SNV	T	C	CDS: B4U62_11100, Gene: B4U62_11100
2182778	SNV	G	A	CDS: B4U62_11100, Gene: B4U62_11100
2182824	SNV	T	C	CDS: B4U62_11100, Gene: B4U62_11100
2182836	SNV	T	C	CDS: B4U62_11100, Gene: B4U62_11100
2182875	SNV	A	C	CDS: B4U62_11100, Gene: B4U62_11100
2182878	SNV	G	A	CDS: B4U62_11100, Gene: B4U62_11100
2185749	SNV	A	G	CDS: B4U62_11115, Gene: B4U62_11115
2185870	SNV	G	C	CDS: B4U62_11115, Gene: B4U62_11115
2185895	SNV	C	T	CDS: B4U62_11115, Gene: B4U62_11115
2185959	SNV	A	G	CDS: B4U62_11115, Gene: B4U62_11115
2186019	SNV	G	A	CDS: B4U62_11115, Gene: B4U62_11115
2186094	SNV	G	T	CDS: B4U62_11115, Gene: B4U62_11115
2186125	SNV	A	T	CDS: B4U62_11115, Gene: B4U62_11115
2186130	SNV	G	A	CDS: B4U62_11115, Gene: B4U62_11115
2186204	SNV	T	C	CDS: B4U62_11115, Gene: B4U62_11115
2186208	SNV	G	A	CDS: B4U62_11115, Gene: B4U62_11115
2186211	SNV	T	G	CDS: B4U62_11115, Gene: B4U62_11115
2186220	SNV	C	A	CDS: B4U62_11115, Gene: B4U62_11115
2186223	SNV	G	A	CDS: B4U62_11115, Gene: B4U62_11115
2186228	MNV	CA	TG	CDS: B4U62_11115, Gene: B4U62_11115
2186235	SNV	C	T	CDS: B4U62_11115, Gene: B4U62_11115
2186238	SNV	G	A	CDS: B4U62_11115, Gene: B4U62_11115
2186244	SNV	C	T	CDS: B4U62_11115, Gene: B4U62_11115
2186252	MNV	CT	TA	CDS: B4U62_11115, Gene: B4U62_11115
2186262	SNV	A	T	CDS: B4U62_11115, Gene: B4U62_11115
2186265	SNV	A	G	CDS: B4U62_11115, Gene: B4U62_11115
2186272	SNV	T	G	CDS: B4U62_11115, Gene: B4U62_11115
2186283	SNV	C	T	CDS: B4U62_11115, Gene: B4U62_11115
2186286	SNV	G	C	CDS: B4U62_11115, Gene: B4U62_11115
2186292	SNV	G	T	CDS: B4U62_11115, Gene: B4U62_11115
2186298	SNV	A	C	CDS: B4U62_11115, Gene: B4U62_11115
2186316	SNV	A	T	CDS: B4U62_11115, Gene: B4U62_11115
2186319	SNV	T	C	CDS: B4U62_11115, Gene: B4U62_11115
2186325	SNV	C	T	CDS: B4U62_11115, Gene: B4U62_11115
2186348	SNV	G	A	CDS: B4U62_11115, Gene: B4U62_11115
2186411	SNV	C	T	CDS: B4U62_11115, Gene: B4U62_11115
2186415	MNV	TGA	ATC	CDS: B4U62_11115, Gene: B4U62_11115
2186424	SNV	A	G	CDS: B4U62_11115, Gene: B4U62_11115
2186447	SNV	T	C	CDS: B4U62_11115, Gene: B4U62_11115
2186451	SNV	A	G
2186453	MNV	TTT	AAA
2186462	SNV	T	G
2186468	SNV	A	T
2186470	Replacement	T	CA
2186477	MNV	TT	AA	CDS: B4U62_11120, Gene: B4U62_11120
2186480	Deletion	G	-	CDS: B4U62_11120, Gene: B4U62_11120
2186487	SNV	G	T	CDS: B4U62_11120, Gene: B4U62_11120
2186489	SNV	G	T	CDS: B4U62_11120, Gene: B4U62_11120
2186496	SNV	C	A	CDS: B4U62_11120, Gene: B4U62_11120
2187416	MNV	GC	TT	CDS: B4U62_11130, Gene: B4U62_11130
2187426	SNV	C	T	CDS: B4U62_11130, Gene: B4U62_11130
2187428	SNV	A	G	CDS: B4U62_11130, Gene: B4U62_11130
2187452	SNV	A	T	CDS: B4U62_11130, Gene: B4U62_11130
2187456	SNV	G	T	CDS: B4U62_11130, Gene: B4U62_11130
2187459	SNV	A	G	CDS: B4U62_11130, Gene: B4U62_11130
2187465	SNV	C	T	CDS: B4U62_11130, Gene: B4U62_11130
2187468	SNV	C	T	CDS: B4U62_11130, Gene: B4U62_11130
2187480	SNV	C	G	CDS: B4U62_11130, Gene: B4U62_11130
2187525	SNV	C	T	CDS: B4U62_11130, Gene: B4U62_11130
2187534	SNV	T	A	CDS: B4U62_11130, Gene: B4U62_11130
2187546	SNV	T	A	CDS: B4U62_11130, Gene: B4U62_11130
2187549	SNV	C	T	CDS: B4U62_11130, Gene: B4U62_11130
2187621	SNV	G	A	CDS: B4U62_11130, Gene: B4U62_11130
2187624	SNV	A	G	CDS: B4U62_11130, Gene: B4U62_11130
2187627	SNV	A	G	CDS: B4U62_11130, Gene: B4U62_11130
2187636	SNV	C	A	CDS: B4U62_11130, Gene: B4U62_11130
2187642	SNV	A	G	CDS: B4U62_11130, Gene: B4U62_11130
2187648	SNV	A	G	CDS: B4U62_11130, Gene: B4U62_11130
2187650	MNV	TG	CA	CDS: B4U62_11130, Gene: B4U62_11130
2187654	SNV	C	G	CDS: B4U62_11130, Gene: B4U62_11130
2187663	SNV	C	T	CDS: B4U62_11130, Gene: B4U62_11130
2187669	SNV	C	T	CDS: B4U62_11130, Gene: B4U62_11130
2187919	SNV	A	G	CDS: B4U62_11135, Gene: B4U62_11135
2187938	SNV	A	T	CDS: B4U62_11135, Gene: B4U62_11135
2187998	Insertion	-	C	CDS: B4U62_11135, Gene: B4U62_11135
2191417	SNV	T	C	CDS: B4U62_11155, Gene: B4U62_11155
2191421	SNV	A	T	CDS: B4U62_11155, Gene: B4U62_11155
2191498	SNV	C	T	CDS: B4U62_11155, Gene: B4U62_11155
2191506	SNV	G	T	CDS: B4U62_11155, Gene: B4U62_11155
2191543	SNV	A	G	CDS: B4U62_11155, Gene: B4U62_11155
2191583	SNV	G	A	CDS: B4U62_11155, Gene: B4U62_11155
2191611	SNV	G	A
2192089	SNV	T	G	CDS: B4U62_11160, Gene: B4U62_11160
2192092	SNV	A	G	CDS: B4U62_11160, Gene: B4U62_11160
2192098	SNV	T	A	CDS: B4U62_11160, Gene: B4U62_11160
2192110	SNV	T	C	CDS: B4U62_11160, Gene: B4U62_11160
2192143	SNV	C	T	CDS: B4U62_11160, Gene: B4U62_11160
2192158	SNV	G	A	CDS: B4U62_11160, Gene: B4U62_11160
2192179	SNV	C	T	CDS: B4U62_11160, Gene: B4U62_11160
2192194	SNV	C	T	CDS: B4U62_11160, Gene: B4U62_11160
2192242	SNV	A	C	CDS: B4U62_11160, Gene: B4U62_11160
2192272	SNV	G	A	CDS: B4U62_11160, Gene: B4U62_11160
2192275	SNV	T	A	CDS: B4U62_11160, Gene: B4U62_11160
2192281	SNV	T	C	CDS: B4U62_11160, Gene: B4U62_11160
2192290	SNV	T	C	CDS: B4U62_11160, Gene: B4U62_11160
2192293	SNV	A	G	CDS: B4U62_11160, Gene: B4U62_11160
2192302	SNV	C	T	CDS: B4U62_11160, Gene: B4U62_11160
2192317	SNV	C	G	CDS: B4U62_11160, Gene: B4U62_11160
2192557	SNV	T	C	CDS: B4U62_11165, Gene: B4U62_11165
2192563	SNV	C	T	CDS: B4U62_11165, Gene: B4U62_11165
2192573	SNV	A	T	CDS: B4U62_11165, Gene: B4U62_11165
2192594	SNV	G	A	CDS: B4U62_11165, Gene: B4U62_11165
2192602	SNV	G	A	CDS: B4U62_11165, Gene: B4U62_11165
2192617	SNV	T	A	CDS: B4U62_11165, Gene: B4U62_11165
2192629	SNV	C	T	CDS: B4U62_11165, Gene: B4U62_11165
2192635	SNV	T	C	CDS: B4U62_11165, Gene: B4U62_11165
2192671	SNV	T	C	CDS: B4U62_11165, Gene: B4U62_11165
2192689	SNV	T	C	CDS: B4U62_11165, Gene: B4U62_11165
2192694	MNV	AT	GG	CDS: B4U62_11165, Gene: B4U62_11165
2192722	SNV	C	T	CDS: B4U62_11165, Gene: B4U62_11165
2192727	SNV	A	G	CDS: B4U62_11165, Gene: B4U62_11165
2192737	SNV	A	T	CDS: B4U62_11165, Gene: B4U62_11165
2192743	SNV	T	A	CDS: B4U62_11165, Gene: B4U62_11165
2192779	SNV	G	A	CDS: B4U62_11165, Gene: B4U62_11165
2192782	SNV	T	C	CDS: B4U62_11165, Gene: B4U62_11165
2192791	SNV	A	G	CDS: B4U62_11165, Gene: B4U62_11165
2192794	MNV	GG	AA	CDS: B4U62_11165, Gene: B4U62_11165
2192815	SNV	T	A	CDS: B4U62_11165, Gene: B4U62_11165
2192818	SNV	A	C	CDS: B4U62_11165, Gene: B4U62_11165
2192821	SNV	G	A	CDS: B4U62_11165, Gene: B4U62_11165
2192826	SNV	C	T	CDS: B4U62_11165, Gene: B4U62_11165
2192839	SNV	T	A	CDS: B4U62_11165, Gene: B4U62_11165
2192842	SNV	T	A	CDS: B4U62_11165, Gene: B4U62_11165
2192851	SNV	C	T	CDS: B4U62_11165, Gene: B4U62_11165
2192855	SNV	C	T	CDS: B4U62_11165, Gene: B4U62_11165
2192902	SNV	C	T	CDS: B4U62_11165, Gene: B4U62_11165
2192950	SNV	T	C	CDS: B4U62_11165, Gene: B4U62_11165
2192965	SNV	T	C	CDS: B4U62_11165, Gene: B4U62_11165
2192968	SNV	G	A	CDS: B4U62_11165, Gene: B4U62_11165
2192974	SNV	C	T	CDS: B4U62_11165, Gene: B4U62_11165
2192977	SNV	A	T	CDS: B4U62_11165, Gene: B4U62_11165
2192980	SNV	T	C	CDS: B4U62_11165, Gene: B4U62_11165
2193032	SNV	T	G	CDS: B4U62_11165, Gene: B4U62_11165
2193052	SNV	T	C	CDS: B4U62_11165, Gene: B4U62_11165
2193058	SNV	A	C	CDS: B4U62_11165, Gene: B4U62_11165
2193070	MNV	AACT	CGGC	CDS: B4U62_11165, Gene: B4U62_11165
2193076	SNV	G	A	CDS: B4U62_11165, Gene: B4U62_11165
2193079	SNV	C	T	CDS: B4U62_11165, Gene: B4U62_11165
2193082	SNV	C	T	CDS: B4U62_11165, Gene: B4U62_11165
2193097	MNV	TA	AC	CDS: B4U62_11165, Gene: B4U62_11165
2193112	SNV	T	A	CDS: B4U62_11165, Gene: B4U62_11165
2193127	SNV	C	T	CDS: B4U62_11165, Gene: B4U62_11165
2193130	SNV	A	G	CDS: B4U62_11165, Gene: B4U62_11165
2193136	SNV	C	A	CDS: B4U62_11165, Gene: B4U62_11165
2193145	SNV	C	G	CDS: B4U62_11165, Gene: B4U62_11165
2193187	SNV	A	T	CDS: B4U62_11165, Gene: B4U62_11165
2193196	SNV	T	C	CDS: B4U62_11165, Gene: B4U62_11165
2193231	SNV	C	T
2193233	SNV	T	C
2193242	SNV	C	A
2193248	Deletion	T	-
2193250	SNV	T	A
2193256	MNV	TTC	GAA
2193261	Insertion	-	G
2193267	SNV	T	C
2193277	SNV	G	T
2193285	SNV	T	A	CDS: B4U62_11170, Gene: B4U62_11170
2193289	MNV	AT	TA	CDS: B4U62_11170, Gene: B4U62_11170
2193294	SNV	T	C	CDS: B4U62_11170, Gene: B4U62_11170
2193298	SNV	T	A	CDS: B4U62_11170, Gene: B4U62_11170
2193326	SNV	G	C	CDS: B4U62_11170, Gene: B4U62_11170
2193370	SNV	A	G	CDS: B4U62_11170, Gene: B4U62_11170
2193390	SNV	C	T	CDS: B4U62_11170, Gene: B4U62_11170
2193415	SNV	C	T	CDS: B4U62_11170, Gene: B4U62_11170
2193436	SNV	G	A	CDS: B4U62_11170, Gene: B4U62_11170
2193475	SNV	G	T	CDS: B4U62_11170, Gene: B4U62_11170
2193502	SNV	C	A	CDS: B4U62_11170, Gene: B4U62_11170
2193508	SNV	T	C	CDS: B4U62_11170, Gene: B4U62_11170
2193520	SNV	C	T	CDS: B4U62_11170, Gene: B4U62_11170
2193529	SNV	G	A	CDS: B4U62_11170, Gene: B4U62_11170
2193533	SNV	T	G	CDS: B4U62_11170, Gene: B4U62_11170
2193535	SNV	A	C	CDS: B4U62_11170, Gene: B4U62_11170
2193541	SNV	G	A	CDS: B4U62_11170, Gene: B4U62_11170
2193559	SNV	C	T	CDS: B4U62_11170, Gene: B4U62_11170
2193565	SNV	T	C	CDS: B4U62_11170, Gene: B4U62_11170
2194834	SNV	C	T	CDS: B4U62_11190, Gene: B4U62_11190
2194837	SNV	C	T	CDS: B4U62_11190, Gene: B4U62_11190
2194855	SNV	G	T	CDS: B4U62_11190, Gene: B4U62_11190
2194911	SNV	C	G	CDS: B4U62_11190, Gene: B4U62_11190
2195429	SNV	G	C	CDS: B4U62_11195, Gene: B4U62_11195
2195803	SNV	C	T	CDS: B4U62_11200, Gene: B4U62_11200
2195812	SNV	C	T	CDS: B4U62_11200, Gene: B4U62_11200
2195817	SNV	T	C
2195842	SNV	T	C
2195845	Insertion	-	TA
2195847	SNV	A	T
2195849	SNV	T	G
2195852	MNV	TT	GA
2195858	Insertion	-	T
2196398	SNV	A	T
2196413	MNV	GT	AA
2196417	SNV	C	T
2196428	SNV	T	C	CDS: B4U62_11210, Gene: B4U62_11210
2196431	SNV	G	C	CDS: B4U62_11210, Gene: B4U62_11210
2196438	SNV	A	G	CDS: B4U62_11210, Gene: B4U62_11210
2196457	MNV	CT	TG	CDS: B4U62_11210, Gene: B4U62_11210
2196478	SNV	C	T	CDS: B4U62_11210, Gene: B4U62_11210
2196484	SNV	G	A	CDS: B4U62_11210, Gene: B4U62_11210
2196492	MNV	GT	AC	CDS: B4U62_11210, Gene: B4U62_11210
2196508	SNV	A	G	CDS: B4U62_11210, Gene: B4U62_11210
2196645	SNV	T	C	CDS: B4U62_11210, Gene: B4U62_11210
2196679	SNV	A	G	CDS: B4U62_11210, Gene: B4U62_11210
2196703	SNV	G	A	CDS: B4U62_11210, Gene: B4U62_11210
2196705	SNV	A	C	CDS: B4U62_11210, Gene: B4U62_11210
2196721	SNV	A	G	CDS: B4U62_11210, Gene: B4U62_11210
2196826	SNV	G	A	CDS: B4U62_11210, Gene: B4U62_11210
2196865	SNV	T	C	CDS: B4U62_11210, Gene: B4U62_11210
2196879	SNV	C	T	CDS: B4U62_11210, Gene: B4U62_11210
2196898	SNV	A	G	CDS: B4U62_11210, Gene: B4U62_11210
2196970	SNV	A	G	CDS: B4U62_11210, Gene: B4U62_11210
2196982	SNV	G	A	CDS: B4U62_11210, Gene: B4U62_11210
2197025	SNV	T	C	CDS: B4U62_11210, Gene: B4U62_11210
2197063	SNV	A	G	CDS: B4U62_11210, Gene: B4U62_11210
2197083	SNV	C	T	CDS: B4U62_11210, Gene: B4U62_11210
2197099	SNV	C	T	CDS: B4U62_11210, Gene: B4U62_11210
2197106	SNV	C	A	CDS: B4U62_11210, Gene: B4U62_11210
2197124	SNV	C	G
2197148	SNV	T	A
2197165	SNV	C	A	CDS: B4U62_11215, Gene: B4U62_11215
2197228	SNV	C	T	CDS: B4U62_11215, Gene: B4U62_11215
2197266	SNV	T	C	CDS: B4U62_11215, Gene: B4U62_11215
2197424	SNV	A	C	CDS: B4U62_11220, Gene: B4U62_11220
2197427	SNV	T	C	CDS: B4U62_11220, Gene: B4U62_11220
2197433	SNV	T	A	CDS: B4U62_11220, Gene: B4U62_11220
2197435	MNV	GC	TT	CDS: B4U62_11220, Gene: B4U62_11220
2197442	SNV	T	C	CDS: B4U62_11220, Gene: B4U62_11220
2197451	SNV	A	T	CDS: B4U62_11220, Gene: B4U62_11220
2197458	SNV	T	C	CDS: B4U62_11220, Gene: B4U62_11220
2197460	SNV	G	A	CDS: B4U62_11220, Gene: B4U62_11220
2197468	MNV	TT	AC	CDS: B4U62_11220, Gene: B4U62_11220
2197471	MNV	AG	GA	CDS: B4U62_11220, Gene: B4U62_11220
2197475	SNV	G	A	CDS: B4U62_11220, Gene: B4U62_11220
2197478	SNV	T	C	CDS: B4U62_11220, Gene: B4U62_11220
2197519	MNV	CC	TT	CDS: B4U62_11220, Gene: B4U62_11220
2197565	SNV	T	C	CDS: B4U62_11220, Gene: B4U62_11220
2197586	SNV	C	A	CDS: B4U62_11220, Gene: B4U62_11220
2197593	SNV	C	T	CDS: B4U62_11220, Gene: B4U62_11220
2197627	SNV	T	C	CDS: B4U62_11220, Gene: B4U62_11220
2197640	SNV	T	C	CDS: B4U62_11220, Gene: B4U62_11220
2197645	SNV	T	C	CDS: B4U62_11220, Gene: B4U62_11220
2197700	SNV	T	C	CDS: B4U62_11220, Gene: B4U62_11220
2197712	SNV	G	T	CDS: B4U62_11220, Gene: B4U62_11220
2197733	SNV	A	G	CDS: B4U62_11220, Gene: B4U62_11220
2197736	MNV	GTG	AAA	CDS: B4U62_11220, Gene: B4U62_11220
2197757	SNV	C	T	CDS: B4U62_11220, Gene: B4U62_11220
2197811	MNV	AT	GG	CDS: B4U62_11220, Gene: B4U62_11220
2197817	SNV	G	C	CDS: B4U62_11220, Gene: B4U62_11220
2197819	SNV	T	C	CDS: B4U62_11220, Gene: B4U62_11220
2197823	SNV	C	T	CDS: B4U62_11220, Gene: B4U62_11220
2197826	MNV	AG	TA	CDS: B4U62_11220, Gene: B4U62_11220
2197835	SNV	T	C	CDS: B4U62_11220, Gene: B4U62_11220
2197838	SNV	T	C	CDS: B4U62_11220, Gene: B4U62_11220
2197844	SNV	T	C	CDS: B4U62_11220, Gene: B4U62_11220
2197848	SNV	G	T	CDS: B4U62_11220, Gene: B4U62_11220
2197856	SNV	C	T	CDS: B4U62_11220, Gene: B4U62_11220
2197871	SNV	A	G	CDS: B4U62_11220, Gene: B4U62_11220
2197878	SNV	G	T	CDS: B4U62_11220, Gene: B4U62_11220
2197880	SNV	T	G	CDS: B4U62_11220, Gene: B4U62_11220
2197895	SNV	G	A	CDS: B4U62_11220, Gene: B4U62_11220
2197898	SNV	T	G	CDS: B4U62_11220, Gene: B4U62_11220
2197910	SNV	G	A	CDS: B4U62_11220, Gene: B4U62_11220
2198886	SNV	T	A	CDS: B4U62_11235, Gene: B4U62_11235
2198906	SNV	G	A	CDS: B4U62_11235, Gene: B4U62_11235
2198913	SNV	A	T	CDS: B4U62_11235, Gene: B4U62_11235
2198919	SNV	G	A	CDS: B4U62_11235, Gene: B4U62_11235
2198922	SNV	T	C	CDS: B4U62_11235, Gene: B4U62_11235
2198927	SNV	A	G	CDS: B4U62_11235, Gene: B4U62_11235
2198937	SNV	G	A	CDS: B4U62_11235, Gene: B4U62_11235
2198949	SNV	G	A	CDS: B4U62_11235, Gene: B4U62_11235
2198952	SNV	A	G	CDS: B4U62_11235, Gene: B4U62_11235
2198955	SNV	T	G	CDS: B4U62_11235, Gene: B4U62_11235
2198961	SNV	T	G	CDS: B4U62_11235, Gene: B4U62_11235
2198977	SNV	T	A	CDS: B4U62_11235, Gene: B4U62_11235
2198985	SNV	A	G	CDS: B4U62_11235, Gene: B4U62_11235
2198997	SNV	C	T	CDS: B4U62_11235, Gene: B4U62_11235
2199000	SNV	A	G	CDS: B4U62_11235, Gene: B4U62_11235
2199002	SNV	T	G	CDS: B4U62_11235, Gene: B4U62_11235
2199006	SNV	A	G	CDS: B4U62_11235, Gene: B4U62_11235
2199008	SNV	T	C	CDS: B4U62_11235, Gene: B4U62_11235
2199039	SNV	C	T	CDS: B4U62_11235, Gene: B4U62_11235
2199066	SNV	A	G	CDS: B4U62_11235, Gene: B4U62_11235
2199071	SNV	T	C	CDS: B4U62_11235, Gene: B4U62_11235
2199087	SNV	T	C	CDS: B4U62_11235, Gene: B4U62_11235
2199139	SNV	T	A
2199146	SNV	C	A
2202476	SNV	A	C	CDS: B4U62_11285, Gene: B4U62_11285
2211919	SNV	T	A	CDS: B4U62_11365, Gene: B4U62_11365
2211943	SNV	G	A	CDS: B4U62_11365, Gene: B4U62_11365
2212007	SNV	T	C	CDS: B4U62_11365, Gene: B4U62_11365
2212024	SNV	C	T	CDS: B4U62_11365, Gene: B4U62_11365
2212033	SNV	C	T	CDS: B4U62_11365, Gene: B4U62_11365
2212076	SNV	A	T	CDS: B4U62_11370, Gene: B4U62_11370
2212088	SNV	C	T	CDS: B4U62_11370, Gene: B4U62_11370
2212115	SNV	A	G	CDS: B4U62_11370, Gene: B4U62_11370
2212133	SNV	G	A	CDS: B4U62_11370, Gene: B4U62_11370
2212154	SNV	T	C	CDS: B4U62_11370, Gene: B4U62_11370
2212166	MNV	TT	AC	CDS: B4U62_11370, Gene: B4U62_11370
2212169	SNV	A	G	CDS: B4U62_11370, Gene: B4U62_11370
2212196	SNV	A	G	CDS: B4U62_11370, Gene: B4U62_11370
2212208	SNV	T	C	CDS: B4U62_11370, Gene: B4U62_11370
2212216	SNV	C	A	CDS: B4U62_11370, Gene: B4U62_11370
2212220	SNV	A	G	CDS: B4U62_11370, Gene: B4U62_11370
2212229	SNV	C	A	CDS: B4U62_11370, Gene: B4U62_11370
2212260	SNV	T	G	CDS: B4U62_11370, Gene: B4U62_11370
2212333	SNV	A	G	CDS: B4U62_11375, Gene: B4U62_11375
2212475	SNV	A	G	CDS: B4U62_11375, Gene: B4U62_11375
2212499	SNV	A	G	CDS: B4U62_11375, Gene: B4U62_11375
2212559	SNV	G	C
2212589	SNV	A	G
2212610	SNV	A	G	CDS: B4U62_11380, Gene: B4U62_11380
2212612	MNV	AC	TT	CDS: B4U62_11380, Gene: B4U62_11380
2212625	SNV	A	G	CDS: B4U62_11380, Gene: B4U62_11380
2212631	SNV	C	T	CDS: B4U62_11380, Gene: B4U62_11380
2212643	SNV	A	T	CDS: B4U62_11380, Gene: B4U62_11380
2212664	SNV	T	A	CDS: B4U62_11380, Gene: B4U62_11380
2212679	SNV	C	A	CDS: B4U62_11380, Gene: B4U62_11380
2214969	SNV	T	A
2214971	MNV	CC	GT
2214980	Deletion	G	-
2214983	Insertion	-	C
2214985	SNV	T	C
2215009	SNV	C	T	CDS: B4U62_11400, Gene: B4U62_11400
2215011	SNV	G	T	CDS: B4U62_11400, Gene: B4U62_11400
2215013	MNV	GTG	TCC	CDS: B4U62_11400, Gene: B4U62_11400
2215091	SNV	T	C	CDS: B4U62_11400, Gene: B4U62_11400
2215093	MNV	AC	GT	CDS: B4U62_11400, Gene: B4U62_11400
2215097	SNV	A	C	CDS: B4U62_11400, Gene: B4U62_11400
2215142	SNV	A	G	CDS: B4U62_11400, Gene: B4U62_11400
2215145	SNV	T	C	CDS: B4U62_11400, Gene: B4U62_11400
2215169	SNV	A	G	CDS: B4U62_11400, Gene: B4U62_11400
2215181	SNV	G	T	CDS: B4U62_11400, Gene: B4U62_11400
2215210	SNV	A	G	CDS: B4U62_11400, Gene: B4U62_11400
2215224	SNV	C	T	CDS: B4U62_11400, Gene: B4U62_11400
2219354	SNV	C	G	CDS: B4U62_11420, Gene: B4U62_11420
2219358	SNV	T	C	CDS: B4U62_11420, Gene: B4U62_11420
2219361	SNV	T	A	CDS: B4U62_11420, Gene: B4U62_11420
2219454	SNV	C	T	CDS: B4U62_11420, Gene: B4U62_11420
2219463	MNV	TGTT	AACA	CDS: B4U62_11420, Gene: B4U62_11420
2219473	SNV	T	C	CDS: B4U62_11420, Gene: B4U62_11420
2219493	SNV	T	A	CDS: B4U62_11420, Gene: B4U62_11420
2219501	SNV	A	C	CDS: B4U62_11420, Gene: B4U62_11420
2219580	SNV	C	A	CDS: B4U62_11425, Gene: B4U62_11425
2219594	SNV	T	C	CDS: B4U62_11425, Gene: B4U62_11425
2219621	SNV	A	T	CDS: B4U62_11425, Gene: B4U62_11425
2219642	SNV	C	T	CDS: B4U62_11425, Gene: B4U62_11425
2219644	MNV	CC	TT	CDS: B4U62_11425, Gene: B4U62_11425
2219649	SNV	C	G	CDS: B4U62_11425, Gene: B4U62_11425
2219672	SNV	G	A	CDS: B4U62_11425, Gene: B4U62_11425
2219725	SNV	A	G	CDS: B4U62_11425, Gene: B4U62_11425
2219745	SNV	G	A	CDS: B4U62_11425, Gene: B4U62_11425
2219777	Deletion	G	-	CDS: B4U62_11425, Gene: B4U62_11425
2219802	SNV	C	T
2219821	SNV	G	T	CDS: B4U62_11430, Gene: B4U62_11430
2219895	Deletion	TT	-	CDS: B4U62_11430, Gene: B4U62_11430
2219908	SNV	C	T	CDS: B4U62_11430, Gene: B4U62_11430
2219971	SNV	C	T	CDS: B4U62_11430, Gene: B4U62_11430
2219980	SNV	T	C	CDS: B4U62_11430, Gene: B4U62_11430
2220033	SNV	T	C
2222623	SNV	C	T	CDS: B4U62_11450, Gene: B4U62_11450
2222635	SNV	A	G	CDS: B4U62_11450, Gene: B4U62_11450
2222659	SNV	C	T	CDS: B4U62_11450, Gene: B4U62_11450
2222739	SNV	G	A	CDS: B4U62_11450, Gene: B4U62_11450
2222835	SNV	A	T	CDS: B4U62_11450, Gene: B4U62_11450
2222863	SNV	T	C	CDS: B4U62_11450, Gene: B4U62_11450
2222915	SNV	C	T	CDS: B4U62_11450, Gene: B4U62_11450
2223059	SNV	A	C	CDS: B4U62_11450, Gene: B4U62_11450
2223064	SNV	A	C	CDS: B4U62_11450, Gene: B4U62_11450
2223070	SNV	A	G	CDS: B4U62_11450, Gene: B4U62_11450
2223215	SNV	T	C	CDS: B4U62_11450, Gene: B4U62_11450
2223688	SNV	G	T	CDS: B4U62_11450, Gene: B4U62_11450
2223862	SNV	T	C	CDS: B4U62_11450, Gene: B4U62_11450
2223865	SNV	C	T	CDS: B4U62_11450, Gene: B4U62_11450
2223922	SNV	A	G	CDS: B4U62_11450, Gene: B4U62_11450
2223944	SNV	C	A	CDS: B4U62_11450, Gene: B4U62_11450
2223967	SNV	C	T	CDS: B4U62_11450, Gene: B4U62_11450
2223989	SNV	T	C	CDS: B4U62_11450, Gene: B4U62_11450
2224008	SNV	G	A	CDS: B4U62_11450, Gene: B4U62_11450
2224021	SNV	A	T	CDS: B4U62_11450, Gene: B4U62_11450
2224024	MNV	TT	CA	CDS: B4U62_11450, Gene: B4U62_11450
2224027	SNV	A	C	CDS: B4U62_11450, Gene: B4U62_11450
2224030	SNV	A	C	CDS: B4U62_11450, Gene: B4U62_11450
2224034	SNV	G	A	CDS: B4U62_11450, Gene: B4U62_11450
2224039	MNV	CC	TT	CDS: B4U62_11450, Gene: B4U62_11450
2224064	SNV	T	C	CDS: B4U62_11450, Gene: B4U62_11450
2224095	SNV	T	A	CDS: B4U62_11450, Gene: B4U62_11450
2224102	SNV	G	A	CDS: B4U62_11450, Gene: B4U62_11450
2224108	SNV	T	A	CDS: B4U62_11450, Gene: B4U62_11450
2224114	SNV	G	A	CDS: B4U62_11450, Gene: B4U62_11450
2224127	SNV	A	G	CDS: B4U62_11450, Gene: B4U62_11450
2224129	SNV	T	C	CDS: B4U62_11450, Gene: B4U62_11450
2224141	SNV	A	T	CDS: B4U62_11450, Gene: B4U62_11450
2224267	SNV	G	A	CDS: B4U62_11450, Gene: B4U62_11450
2224278	SNV	C	A	CDS: B4U62_11450, Gene: B4U62_11450
2224280	SNV	G	A	CDS: B4U62_11450, Gene: B4U62_11450
2224483	SNV	T	C	CDS: B4U62_11450, Gene: B4U62_11450
2224526	SNV	G	A	CDS: B4U62_11450, Gene: B4U62_11450
2224530	SNV	A	G	CDS: B4U62_11450, Gene: B4U62_11450
2224567	SNV	C	T	CDS: B4U62_11450, Gene: B4U62_11450
2224642	SNV	C	A	CDS: B4U62_11450, Gene: B4U62_11450
2224648	SNV	C	T	CDS: B4U62_11450, Gene: B4U62_11450
2224652	MNV	TC	AA	CDS: B4U62_11450, Gene: B4U62_11450
2224657	SNV	C	A	CDS: B4U62_11450, Gene: B4U62_11450
2224670	MNV	GCT	AAC	CDS: B4U62_11450, Gene: B4U62_11450
2224699	SNV	C	T	CDS: B4U62_11450, Gene: B4U62_11450
2224707	Insertion	-	T	CDS: B4U62_11450, Gene: B4U62_11450
2224709	SNV	A	G	CDS: B4U62_11450, Gene: B4U62_11450
2224713	MNV	AC	TA	CDS: B4U62_11450, Gene: B4U62_11450
2224718	SNV	G	A	CDS: B4U62_11450, Gene: B4U62_11450
2224721	Deletion	A	-	CDS: B4U62_11450, Gene: B4U62_11450
2224723	SNV	T	G	CDS: B4U62_11450, Gene: B4U62_11450
2224730	SNV	A	G	CDS: B4U62_11450, Gene: B4U62_11450
2224736	SNV	G	A	CDS: B4U62_11450, Gene: B4U62_11450
2224738	SNV	C	G	CDS: B4U62_11450, Gene: B4U62_11450
2224741	SNV	A	T	CDS: B4U62_11450, Gene: B4U62_11450
2224744	SNV	A	C	CDS: B4U62_11450, Gene: B4U62_11450
2224750	SNV	A	G	CDS: B4U62_11450, Gene: B4U62_11450
2224753	SNV	T	C	CDS: B4U62_11450, Gene: B4U62_11450
2224765	SNV	T	C	CDS: B4U62_11450, Gene: B4U62_11450
2224771	SNV	T	C	CDS: B4U62_11450, Gene: B4U62_11450
2224777	SNV	A	G	CDS: B4U62_11450, Gene: B4U62_11450
2224783	SNV	T	C	CDS: B4U62_11450, Gene: B4U62_11450
2224790	SNV	G	A	CDS: B4U62_11450, Gene: B4U62_11450
2224799	MNV	GC	AT	CDS: B4U62_11450, Gene: B4U62_11450
2224811	SNV	C	G	CDS: B4U62_11450, Gene: B4U62_11450
2224816	SNV	A	G	CDS: B4U62_11450, Gene: B4U62_11450
2224819	SNV	T	A	CDS: B4U62_11450, Gene: B4U62_11450
2224822	SNV	T	C	CDS: B4U62_11450, Gene: B4U62_11450
2224845	SNV	A	G	CDS: B4U62_11450, Gene: B4U62_11450
2224847	SNV	C	T	CDS: B4U62_11450, Gene: B4U62_11450
2224850	SNV	T	A	CDS: B4U62_11450, Gene: B4U62_11450
2224864	SNV	T	C	CDS: B4U62_11450, Gene: B4U62_11450
2224870	MNV	CGG	GCA	CDS: B4U62_11450, Gene: B4U62_11450
2224874	SNV	T	C	CDS: B4U62_11450, Gene: B4U62_11450
2224888	SNV	A	T	CDS: B4U62_11450, Gene: B4U62_11450
2224891	SNV	G	A	CDS: B4U62_11450, Gene: B4U62_11450
2224894	SNV	A	T	CDS: B4U62_11450, Gene: B4U62_11450
2224897	MNV	AC	GT	CDS: B4U62_11450, Gene: B4U62_11450
2224900	SNV	T	C	CDS: B4U62_11450, Gene: B4U62_11450
2224909	SNV	G	A	CDS: B4U62_11450, Gene: B4U62_11450
2224912	SNV	A	G	CDS: B4U62_11450, Gene: B4U62_11450
2224915	SNV	A	G	CDS: B4U62_11450, Gene: B4U62_11450
2224923	SNV	A	T	CDS: B4U62_11450, Gene: B4U62_11450
2224933	MNV	AC	TT	CDS: B4U62_11450, Gene: B4U62_11450
2225117	SNV	C	G	CDS: B4U62_11450, Gene: B4U62_11450
2225121	MNV	GT	AA	CDS: B4U62_11450, Gene: B4U62_11450
2225155	MNV	TG	GA
2225163	Deletion	G	-
2225168	MNV	TA	CT
2225171	SNV	C	G
2225173	Insertion	-	C
2225180	MNV	CT	GA
2225194	MNV	TGT	CAC
2225200	SNV	T	G
2225202	SNV	T	A
2225211	SNV	G	A
2225213	SNV	T	G
2225220	SNV	T	C
2225224	SNV	G	A
2225228	SNV	A	C
2225230	SNV	T	C
2225234	SNV	G	T
2225245	SNV	T	C
2225257	SNV	C	A
2225285	SNV	T	G
2225290	SNV	C	A
2225293	SNV	T	C
2225497	Deletion	T	-	CDS: B4U62_11455, Gene: B4U62_11455
2225533	SNV	C	T	CDS: B4U62_11455, Gene: B4U62_11455
2225539	SNV	T	A	CDS: B4U62_11455, Gene: B4U62_11455
2225557	SNV	C	G	CDS: B4U62_11455, Gene: B4U62_11455
2225560	MNV	GA	AT	CDS: B4U62_11455, Gene: B4U62_11455
2225566	SNV	A	C	CDS: B4U62_11455, Gene: B4U62_11455
2225584	SNV	G	A	CDS: B4U62_11455, Gene: B4U62_11455
2225587	SNV	T	A	CDS: B4U62_11455, Gene: B4U62_11455
2225602	SNV	A	C	CDS: B4U62_11455, Gene: B4U62_11455
2225605	SNV	T	C	CDS: B4U62_11455, Gene: B4U62_11455
2225609	SNV	C	G	CDS: B4U62_11455, Gene: B4U62_11455
2225611	SNV	A	T	CDS: B4U62_11455, Gene: B4U62_11455
2225620	SNV	A	T	CDS: B4U62_11455, Gene: B4U62_11455
2225623	SNV	T	C	CDS: B4U62_11455, Gene: B4U62_11455
2225629	SNV	C	T	CDS: B4U62_11455, Gene: B4U62_11455
2225635	SNV	C	G	CDS: B4U62_11455, Gene: B4U62_11455
2225824	MNV	CC	TT
2225831	Insertion	-	T
2225834	MNV	TT	CA
2225893	SNV	A	C
2225902	SNV	C	T
2225904	SNV	A	G
2225907	SNV	T	C
2225911	SNV	T	C
2225930	SNV	C	T
2225932	SNV	A	T
2225938	SNV	A	G
2225951	SNV	C	T
2225973	SNV	T	C
2225975	SNV	C	A
2226006	SNV	G	A
2226014	SNV	T	A
2226054	SNV	G	T
2226056	SNV	T	A
2226077	SNV	C	A
2226087	SNV	A	G
2226094	SNV	G	A
2226127	SNV	T	A
2226139	SNV	T	C
2226141	SNV	T	G
2226165	SNV	C	G
2226173	SNV	C	T
2226182	SNV	A	G
2226186	SNV	G	A
2226189	Replacement	TC	G
2226204	SNV	T	G
2226213	SNV	C	T
2226237	SNV	T	G
2226266	SNV	A	C
2226272	Deletion	TT	-
2226276	MNV	AA	TG
2226279	SNV	C	G
2226282	Deletion	CGA	-
2226286	SNV	G	C
2226288	MNV	TT	CA
2226292	Deletion	TA	-
2226299	Deletion	T	-
2226301	MNV	AA	CT
2226337	Deletion	A	-
2226387	SNV	G	C
2226428	Replacement	C	AT
2226439	SNV	T	G
2226449	SNV	G	A
2226453	SNV	C	T
2226456	Insertion	-	A
2226467	SNV	A	G
2226508	SNV	A	G
2226535	SNV	A	C
2226592	SNV	C	T
2226886	Deletion	T	-
2226893	SNV	G	C
2226895	SNV	A	G
2226901	Deletion	A	-
2226906	SNV	C	G
2226926	SNV	T	C
2226929	MNV	TT	AA
2226933	SNV	G	A
2226943	SNV	A	T
2226946	Insertion	-	T
2226969	SNV	A	G
2227009	SNV	A	T
2227049	SNV	A	C
2227093	SNV	A	G
2227150	SNV	T	C
2227153	SNV	A	C
2227373	SNV	T	C	CDS: B4U62_11460, Gene: B4U62_11460
2227421	SNV	C	T	CDS: B4U62_11460, Gene: B4U62_11460
2227430	SNV	T	C	CDS: B4U62_11460, Gene: B4U62_11460
2227463	SNV	A	G	CDS: B4U62_11460, Gene: B4U62_11460
2227466	SNV	T	C	CDS: B4U62_11460, Gene: B4U62_11460
2227510	SNV	G	A	CDS: B4U62_11460, Gene: B4U62_11460
2227523	SNV	A	C
2227525	SNV	A	G
2227656	SNV	C	A	CDS: B4U62_11465, Gene: B4U62_11465
2227662	SNV	G	A	CDS: B4U62_11465, Gene: B4U62_11465
2227668	SNV	T	C	CDS: B4U62_11465, Gene: B4U62_11465
2227671	SNV	T	A	CDS: B4U62_11465, Gene: B4U62_11465
2227722	SNV	A	G	CDS: B4U62_11465, Gene: B4U62_11465
2227725	SNV	A	G	CDS: B4U62_11465, Gene: B4U62_11465
2227738	MNV	CG	AA	CDS: B4U62_11465, Gene: B4U62_11465
2227745	SNV	G	A	CDS: B4U62_11465, Gene: B4U62_11465
2227751	SNV	A	C	CDS: B4U62_11465, Gene: B4U62_11465
2227851	SNV	C	T	CDS: B4U62_11465, Gene: B4U62_11465
2227857	SNV	C	T	CDS: B4U62_11465, Gene: B4U62_11465
2227866	SNV	C	T	CDS: B4U62_11465, Gene: B4U62_11465
2227878	SNV	G	T	CDS: B4U62_11465, Gene: B4U62_11465
2227955	SNV	A	G	CDS: B4U62_11465, Gene: B4U62_11465
2228139	SNV	C	T	CDS: B4U62_11465, Gene: B4U62_11465
2228241	MNV	TT	AC	CDS: B4U62_11465, Gene: B4U62_11465
2228364	SNV	A	C	CDS: B4U62_11465, Gene: B4U62_11465
2246600	SNV	G	A
2246610	SNV	T	C
2246612	SNV	C	T
2246615	MNV	GTT	AAC
2246637	Deletion	A	-
2246641	SNV	A	T
2246643	SNV	C	A
2249084	MNV	TG	AA	CDS: B4U62_11610, Gene: B4U62_11610
2249091	SNV	A	T	CDS: B4U62_11610, Gene: B4U62_11610
2249093	SNV	G	T	CDS: B4U62_11610, Gene: B4U62_11610
2249096	MNV	TG	AT	CDS: B4U62_11610, Gene: B4U62_11610
2249100	MNV	AT	GC	CDS: B4U62_11610, Gene: B4U62_11610
2249106	SNV	A	C	CDS: B4U62_11610, Gene: B4U62_11610
2249108	SNV	G	T	CDS: B4U62_11610, Gene: B4U62_11610
2249116	MNV	AC	GT	CDS: B4U62_11610, Gene: B4U62_11610
2249133	SNV	C	T
2249136	SNV	A	G
2249140	SNV	G	A
2249147	MNV	TC	AT
2249153	SNV	T	C
2249218	SNV	G	A	CDS: B4U62_11615, Gene: B4U62_11615
2249236	SNV	C	T	CDS: B4U62_11615, Gene: B4U62_11615
2249272	SNV	C	T	CDS: B4U62_11615, Gene: B4U62_11615
2249308	SNV	A	G	CDS: B4U62_11615, Gene: B4U62_11615
2249311	SNV	C	T	CDS: B4U62_11615, Gene: B4U62_11615
2249353	SNV	T	A	CDS: B4U62_11615, Gene: B4U62_11615
2249357	SNV	A	G	CDS: B4U62_11615, Gene: B4U62_11615
2249362	MNV	CA	TG	CDS: B4U62_11615, Gene: B4U62_11615
2249403	SNV	A	G	CDS: B4U62_11615, Gene: B4U62_11615
2249440	SNV	A	G	CDS: B4U62_11615, Gene: B4U62_11615
2249449	SNV	G	A	CDS: B4U62_11615, Gene: B4U62_11615
2249461	SNV	G	A	CDS: B4U62_11615, Gene: B4U62_11615
2249470	SNV	A	G	CDS: B4U62_11615, Gene: B4U62_11615
2249479	SNV	G	A	CDS: B4U62_11615, Gene: B4U62_11615
2249491	SNV	T	C	CDS: B4U62_11615, Gene: B4U62_11615
2249497	SNV	A	G	CDS: B4U62_11615, Gene: B4U62_11615
2249509	SNV	C	T	CDS: B4U62_11615, Gene: B4U62_11615
2249557	SNV	A	T	CDS: B4U62_11615, Gene: B4U62_11615
2249623	SNV	G	A	CDS: B4U62_11615, Gene: B4U62_11615
2249635	SNV	A	T	CDS: B4U62_11615, Gene: B4U62_11615
2249647	SNV	C	T	CDS: B4U62_11615, Gene: B4U62_11615
2249656	SNV	G	A	CDS: B4U62_11615, Gene: B4U62_11615
2249704	SNV	C	T	CDS: B4U62_11615, Gene: B4U62_11615
2249902	SNV	G	A	CDS: B4U62_11615, Gene: B4U62_11615
2249920	SNV	T	C	CDS: B4U62_11615, Gene: B4U62_11615
2250026	MNV	GT	AC	CDS: B4U62_11615, Gene: B4U62_11615
2250040	SNV	G	A	CDS: B4U62_11615, Gene: B4U62_11615
2250062	SNV	G	C	CDS: B4U62_11615, Gene: B4U62_11615
2250067	MNV	CA	TG	CDS: B4U62_11615, Gene: B4U62_11615
2250070	SNV	T	C	CDS: B4U62_11615, Gene: B4U62_11615
2250073	MNV	AA	CG	CDS: B4U62_11615, Gene: B4U62_11615
2250076	SNV	C	T	CDS: B4U62_11615, Gene: B4U62_11615
2250078	SNV	A	G	CDS: B4U62_11615, Gene: B4U62_11615
2250091	SNV	A	T	CDS: B4U62_11615, Gene: B4U62_11615
2250097	SNV	T	G	CDS: B4U62_11615, Gene: B4U62_11615
2250109	SNV	T	C	CDS: B4U62_11615, Gene: B4U62_11615
2250118	SNV	T	C	CDS: B4U62_11615, Gene: B4U62_11615
2250121	SNV	A	G	CDS: B4U62_11615, Gene: B4U62_11615
2250130	SNV	C	T	CDS: B4U62_11615, Gene: B4U62_11615
2250133	SNV	C	A	CDS: B4U62_11615, Gene: B4U62_11615
2250136	SNV	C	T	CDS: B4U62_11615, Gene: B4U62_11615
2250148	MNV	TG	GT	CDS: B4U62_11615, Gene: B4U62_11615
2250153	SNV	A	G	CDS: B4U62_11615, Gene: B4U62_11615
2250334	SNV	A	G	CDS: B4U62_11615, Gene: B4U62_11615
2250337	SNV	T	C	CDS: B4U62_11615, Gene: B4U62_11615
2250343	SNV	A	G	CDS: B4U62_11615, Gene: B4U62_11615
2250346	SNV	T	A	CDS: B4U62_11615, Gene: B4U62_11615
2250350	SNV	C	G	CDS: B4U62_11615, Gene: B4U62_11615
2250352	SNV	A	G	CDS: B4U62_11615, Gene: B4U62_11615
2250358	SNV	T	A	CDS: B4U62_11615, Gene: B4U62_11615
2250361	MNV	TG	AA	CDS: B4U62_11615, Gene: B4U62_11615
2250365	SNV	T	C	CDS: B4U62_11615, Gene: B4U62_11615
2250373	SNV	T	C	CDS: B4U62_11615, Gene: B4U62_11615
2250376	SNV	A	C	CDS: B4U62_11615, Gene: B4U62_11615
2250388	SNV	A	G	CDS: B4U62_11615, Gene: B4U62_11615
2250394	SNV	A	T	CDS: B4U62_11615, Gene: B4U62_11615
2250397	SNV	T	C	CDS: B4U62_11615, Gene: B4U62_11615
2250400	SNV	T	A	CDS: B4U62_11615, Gene: B4U62_11615
2250403	SNV	T	C	CDS: B4U62_11615, Gene: B4U62_11615
2250412	SNV	A	T	CDS: B4U62_11615, Gene: B4U62_11615
2250421	SNV	T	C	CDS: B4U62_11615, Gene: B4U62_11615
2250424	MNV	GA	AC	CDS: B4U62_11615, Gene: B4U62_11615
2250427	SNV	A	T	CDS: B4U62_11615, Gene: B4U62_11615
2250448	SNV	G	A	CDS: B4U62_11615, Gene: B4U62_11615
2250451	SNV	C	G	CDS: B4U62_11615, Gene: B4U62_11615
2250454	SNV	C	T	CDS: B4U62_11615, Gene: B4U62_11615
2250458	SNV	T	C	CDS: B4U62_11615, Gene: B4U62_11615
2250460	SNV	A	T	CDS: B4U62_11615, Gene: B4U62_11615
2250463	SNV	G	C	CDS: B4U62_11615, Gene: B4U62_11615
2250469	SNV	T	C	CDS: B4U62_11615, Gene: B4U62_11615
2250472	SNV	C	T	CDS: B4U62_11615, Gene: B4U62_11615
2250475	SNV	A	G	CDS: B4U62_11615, Gene: B4U62_11615
2250481	SNV	T	A	CDS: B4U62_11615, Gene: B4U62_11615
2250487	SNV	T	C	CDS: B4U62_11615, Gene: B4U62_11615
2250493	SNV	T	A	CDS: B4U62_11615, Gene: B4U62_11615
2250505	SNV	C	T	CDS: B4U62_11615, Gene: B4U62_11615
2250524	SNV	C	T	CDS: B4U62_11615, Gene: B4U62_11615
2250529	SNV	G	T	CDS: B4U62_11615, Gene: B4U62_11615
2250532	SNV	A	C	CDS: B4U62_11615, Gene: B4U62_11615
2250539	SNV	C	T	CDS: B4U62_11615, Gene: B4U62_11615
2250541	SNV	C	A	CDS: B4U62_11615, Gene: B4U62_11615
2250547	SNV	T	C	CDS: B4U62_11615, Gene: B4U62_11615
2250559	SNV	A	T	CDS: B4U62_11615, Gene: B4U62_11615
2250568	SNV	A	T	CDS: B4U62_11615, Gene: B4U62_11615
2250575	SNV	A	G	CDS: B4U62_11615, Gene: B4U62_11615
2250577	SNV	T	C	CDS: B4U62_11615, Gene: B4U62_11615
2250586	MNV	AT	GC	CDS: B4U62_11615, Gene: B4U62_11615
2250595	SNV	G	A	CDS: B4U62_11615, Gene: B4U62_11615
2250598	SNV	T	A	CDS: B4U62_11615, Gene: B4U62_11615
2250604	SNV	T	C	CDS: B4U62_11615, Gene: B4U62_11615
2250610	SNV	T	C	CDS: B4U62_11615, Gene: B4U62_11615
2250616	SNV	T	A	CDS: B4U62_11615, Gene: B4U62_11615
2250619	SNV	A	C	CDS: B4U62_11615, Gene: B4U62_11615
2250625	SNV	A	T	CDS: B4U62_11615, Gene: B4U62_11615
2253142	MNV	CAA	TTC	CDS: B4U62_11615, Gene: B4U62_11615
2253152	MNV	ACC	GTA	CDS: B4U62_11615, Gene: B4U62_11615
2253157	SNV	G	A	CDS: B4U62_11615, Gene: B4U62_11615
2253250	SNV	T	A	CDS: B4U62_11615, Gene: B4U62_11615
2253280	SNV	C	T	CDS: B4U62_11615, Gene: B4U62_11615
2253361	SNV	C	T	CDS: B4U62_11615, Gene: B4U62_11615
2253409	SNV	T	C	CDS: B4U62_11615, Gene: B4U62_11615
2253433	SNV	A	T	CDS: B4U62_11615, Gene: B4U62_11615
2253436	SNV	A	C	CDS: B4U62_11615, Gene: B4U62_11615
2253451	SNV	T	C	CDS: B4U62_11615, Gene: B4U62_11615
2253598	SNV	A	G	CDS: B4U62_11615, Gene: B4U62_11615
2253673	SNV	A	G	CDS: B4U62_11615, Gene: B4U62_11615
2253808	SNV	T	C	CDS: B4U62_11615, Gene: B4U62_11615
2253817	SNV	G	C	CDS: B4U62_11615, Gene: B4U62_11615
2253823	SNV	A	C	CDS: B4U62_11615, Gene: B4U62_11615
2253895	SNV	A	G	CDS: B4U62_11615, Gene: B4U62_11615
2253904	SNV	T	C	CDS: B4U62_11615, Gene: B4U62_11615
2254090	SNV	A	T	CDS: B4U62_11615, Gene: B4U62_11615
2254094	SNV	G	A	CDS: B4U62_11615, Gene: B4U62_11615
2254141	SNV	T	C	CDS: B4U62_11615, Gene: B4U62_11615
2254234	SNV	T	A	CDS: B4U62_11615, Gene: B4U62_11615
2254270	SNV	A	G	CDS: B4U62_11615, Gene: B4U62_11615
2254285	SNV	T	C	CDS: B4U62_11615, Gene: B4U62_11615
2254312	SNV	C	T	CDS: B4U62_11615, Gene: B4U62_11615
2254324	Deletion	C	-	CDS: B4U62_11615, Gene: B4U62_11615
2254327	Insertion	-	A	CDS: B4U62_11615, Gene: B4U62_11615
2254375	SNV	T	C	CDS: B4U62_11615, Gene: B4U62_11615
2254405	SNV	A	G	CDS: B4U62_11615, Gene: B4U62_11615
2254426	SNV	A	T	CDS: B4U62_11615, Gene: B4U62_11615
2254435	SNV	G	A	CDS: B4U62_11615, Gene: B4U62_11615
2254448	SNV	A	C	CDS: B4U62_11615, Gene: B4U62_11615
2254477	SNV	A	C	CDS: B4U62_11615, Gene: B4U62_11615
2254507	SNV	G	T	CDS: B4U62_11615, Gene: B4U62_11615
2254513	SNV	G	A	CDS: B4U62_11615, Gene: B4U62_11615
2254561	SNV	T	A	CDS: B4U62_11615, Gene: B4U62_11615
2254597	SNV	A	C	CDS: B4U62_11615, Gene: B4U62_11615
2254621	SNV	G	A	CDS: B4U62_11615, Gene: B4U62_11615
2254627	SNV	G	A	CDS: B4U62_11615, Gene: B4U62_11615
2254651	SNV	C	T	CDS: B4U62_11615, Gene: B4U62_11615
2254672	SNV	A	G	CDS: B4U62_11615, Gene: B4U62_11615
2254681	SNV	T	C	CDS: B4U62_11615, Gene: B4U62_11615
2254702	SNV	A	G	CDS: B4U62_11615, Gene: B4U62_11615
2254754	SNV	G	T	CDS: B4U62_11615, Gene: B4U62_11615
2254756	SNV	C	T	CDS: B4U62_11615, Gene: B4U62_11615
2254762	SNV	C	T	CDS: B4U62_11615, Gene: B4U62_11615
2254789	SNV	A	G	CDS: B4U62_11615, Gene: B4U62_11615
2254801	SNV	A	G	CDS: B4U62_11615, Gene: B4U62_11615
2254813	SNV	G	A	CDS: B4U62_11615, Gene: B4U62_11615
2254816	SNV	A	G	CDS: B4U62_11615, Gene: B4U62_11615
2254831	SNV	A	G	CDS: B4U62_11615, Gene: B4U62_11615
2254849	SNV	G	C	CDS: B4U62_11615, Gene: B4U62_11615
2254852	SNV	G	A	CDS: B4U62_11615, Gene: B4U62_11615
2254858	SNV	C	T	CDS: B4U62_11615, Gene: B4U62_11615
2254861	SNV	T	C	CDS: B4U62_11615, Gene: B4U62_11615
2254864	SNV	G	A	CDS: B4U62_11615, Gene: B4U62_11615
2254876	SNV	A	G	CDS: B4U62_11615, Gene: B4U62_11615
2254878	SNV	A	G	CDS: B4U62_11615, Gene: B4U62_11615
2254990	SNV	G	A	CDS: B4U62_11615, Gene: B4U62_11615
2255005	SNV	C	T	CDS: B4U62_11615, Gene: B4U62_11615
2255065	SNV	T	G	CDS: B4U62_11615, Gene: B4U62_11615
2255083	SNV	G	C	CDS: B4U62_11615, Gene: B4U62_11615
2255098	SNV	T	A	CDS: B4U62_11615, Gene: B4U62_11615
2255104	MNV	CTT	TAA	CDS: B4U62_11615, Gene: B4U62_11615
2255110	SNV	C	T	CDS: B4U62_11615, Gene: B4U62_11615
2255119	SNV	A	C	CDS: B4U62_11615, Gene: B4U62_11615
2255123	Insertion	-	A	CDS: B4U62_11615, Gene: B4U62_11615
2255127	Replacement	CT	A	CDS: B4U62_11615, Gene: B4U62_11615
2255131	SNV	T	C	CDS: B4U62_11615, Gene: B4U62_11615
2255134	SNV	C	A	CDS: B4U62_11615, Gene: B4U62_11615
2255137	SNV	G	A	CDS: B4U62_11615, Gene: B4U62_11615
2255145	SNV	T	A	CDS: B4U62_11615, Gene: B4U62_11615
2255152	SNV	A	G	CDS: B4U62_11615, Gene: B4U62_11615
2255158	SNV	A	G	CDS: B4U62_11615, Gene: B4U62_11615
2255161	SNV	A	G	CDS: B4U62_11615, Gene: B4U62_11615
2255332	SNV	G	C	CDS: B4U62_11615, Gene: B4U62_11615
2255335	SNV	C	T	CDS: B4U62_11615, Gene: B4U62_11615
2255347	SNV	C	T	CDS: B4U62_11615, Gene: B4U62_11615
2255350	SNV	A	T	CDS: B4U62_11615, Gene: B4U62_11615
2255359	SNV	G	A	CDS: B4U62_11615, Gene: B4U62_11615
2255362	SNV	G	A	CDS: B4U62_11615, Gene: B4U62_11615
2255368	SNV	C	T	CDS: B4U62_11615, Gene: B4U62_11615
2255374	SNV	T	C	CDS: B4U62_11615, Gene: B4U62_11615
2255377	SNV	A	G	CDS: B4U62_11615, Gene: B4U62_11615
2255384	SNV	A	G	CDS: B4U62_11615, Gene: B4U62_11615
2255386	SNV	T	C	CDS: B4U62_11615, Gene: B4U62_11615
2255389	SNV	T	G	CDS: B4U62_11615, Gene: B4U62_11615
2255407	SNV	C	A	CDS: B4U62_11615, Gene: B4U62_11615
2255410	SNV	T	C	CDS: B4U62_11615, Gene: B4U62_11615
2255422	SNV	G	A	CDS: B4U62_11615, Gene: B4U62_11615
2255429	SNV	A	C	CDS: B4U62_11615, Gene: B4U62_11615
2255435	SNV	A	G	CDS: B4U62_11615, Gene: B4U62_11615
2255440	SNV	A	T	CDS: B4U62_11615, Gene: B4U62_11615
2255449	SNV	C	T	CDS: B4U62_11615, Gene: B4U62_11615
2255461	SNV	G	A	CDS: B4U62_11615, Gene: B4U62_11615
2255473	SNV	G	A	CDS: B4U62_11615, Gene: B4U62_11615
2255476	MNV	TT	CA	CDS: B4U62_11615, Gene: B4U62_11615
2255479	SNV	T	C	CDS: B4U62_11615, Gene: B4U62_11615
2255485	SNV	T	C	CDS: B4U62_11615, Gene: B4U62_11615
2255491	MNV	TACC	CGAG	CDS: B4U62_11615, Gene: B4U62_11615
2255501	SNV	G	A	CDS: B4U62_11615, Gene: B4U62_11615
2255506	SNV	C	G	CDS: B4U62_11615, Gene: B4U62_11615
2258834	SNV	A	T	CDS: B4U62_11625, Gene: B4U62_11625
2258837	SNV	G	A	CDS: B4U62_11625, Gene: B4U62_11625
2258852	SNV	C	T	CDS: B4U62_11625, Gene: B4U62_11625
2258856	MNV	AAT	CCA	CDS: B4U62_11625, Gene: B4U62_11625
2258861	MNV	GG	TA	CDS: B4U62_11625, Gene: B4U62_11625
2258864	SNV	T	C	CDS: B4U62_11625, Gene: B4U62_11625
2258870	SNV	T	A	CDS: B4U62_11625, Gene: B4U62_11625
2258879	SNV	T	C	CDS: B4U62_11625, Gene: B4U62_11625
2258890	SNV	G	A	CDS: B4U62_11625, Gene: B4U62_11625
2258900	SNV	C	T	CDS: B4U62_11625, Gene: B4U62_11625
2258918	SNV	G	A	CDS: B4U62_11625, Gene: B4U62_11625
2258922	SNV	G	A	CDS: B4U62_11625, Gene: B4U62_11625
2258939	SNV	G	A	CDS: B4U62_11625, Gene: B4U62_11625
2258942	SNV	A	G	CDS: B4U62_11625, Gene: B4U62_11625
2258944	SNV	A	C	CDS: B4U62_11625, Gene: B4U62_11625
2258954	SNV	C	T	CDS: B4U62_11625, Gene: B4U62_11625
2258966	MNV	AA	CC	CDS: B4U62_11625, Gene: B4U62_11625
2258987	SNV	A	G	CDS: B4U62_11625, Gene: B4U62_11625
2259006	SNV	G	A	CDS: B4U62_11625, Gene: B4U62_11625
2259038	SNV	G	A	CDS: B4U62_11625, Gene: B4U62_11625
2259056	SNV	A	T	CDS: B4U62_11625, Gene: B4U62_11625
2259062	SNV	G	C	CDS: B4U62_11625, Gene: B4U62_11625
2259065	SNV	T	C	CDS: B4U62_11625, Gene: B4U62_11625
2259068	SNV	T	G	CDS: B4U62_11625, Gene: B4U62_11625
2259074	SNV	C	T	CDS: B4U62_11625, Gene: B4U62_11625
2259077	SNV	T	A	CDS: B4U62_11625, Gene: B4U62_11625
2259089	MNV	TA	CG	CDS: B4U62_11625, Gene: B4U62_11625
2259097	SNV	C	T	CDS: B4U62_11625, Gene: B4U62_11625
2259101	SNV	G	A	CDS: B4U62_11625, Gene: B4U62_11625
2259104	SNV	C	T	CDS: B4U62_11625, Gene: B4U62_11625
2259135	SNV	A	T	CDS: B4U62_11625, Gene: B4U62_11625
2259138	SNV	C	T	CDS: B4U62_11625, Gene: B4U62_11625
2259150	SNV	G	C	CDS: B4U62_11625, Gene: B4U62_11625
2259158	SNV	T	A	CDS: B4U62_11625, Gene: B4U62_11625
2259166	SNV	C	T	CDS: B4U62_11625, Gene: B4U62_11625
2259179	SNV	C	T	CDS: B4U62_11625, Gene: B4U62_11625
2259186	SNV	A	C	CDS: B4U62_11625, Gene: B4U62_11625
2259188	SNV	T	A	CDS: B4U62_11625, Gene: B4U62_11625
2259194	SNV	C	T	CDS: B4U62_11625, Gene: B4U62_11625
2259200	SNV	T	C	CDS: B4U62_11625, Gene: B4U62_11625
2259206	SNV	A	G	CDS: B4U62_11625, Gene: B4U62_11625
2259210	SNV	A	G	CDS: B4U62_11625, Gene: B4U62_11625
2259217	SNV	C	T	CDS: B4U62_11625, Gene: B4U62_11625
2259227	SNV	C	T	CDS: B4U62_11625, Gene: B4U62_11625
2259232	MNV	TC	CA	CDS: B4U62_11625, Gene: B4U62_11625
2259239	SNV	G	A	CDS: B4U62_11625, Gene: B4U62_11625
2259251	MNV	TA	CT	CDS: B4U62_11625, Gene: B4U62_11625
2259263	SNV	T	A	CDS: B4U62_11625, Gene: B4U62_11625
2259267	SNV	T	A	CDS: B4U62_11625, Gene: B4U62_11625
2259284	SNV	G	A	CDS: B4U62_11625, Gene: B4U62_11625
2259291	MNV	CC	AA	CDS: B4U62_11625, Gene: B4U62_11625
2259303	MNV	CAA	ATG	CDS: B4U62_11625, Gene: B4U62_11625
2259308	SNV	A	G	CDS: B4U62_11625, Gene: B4U62_11625
2259311	SNV	A	T	CDS: B4U62_11625, Gene: B4U62_11625
2259584	SNV	A	G	CDS: B4U62_11630, Gene: B4U62_11630
2259590	SNV	C	T	CDS: B4U62_11630, Gene: B4U62_11630
2259596	SNV	A	G	CDS: B4U62_11630, Gene: B4U62_11630
2259602	SNV	G	A	CDS: B4U62_11630, Gene: B4U62_11630
2259605	MNV	AA	TG	CDS: B4U62_11630, Gene: B4U62_11630
2259608	SNV	A	C	CDS: B4U62_11630, Gene: B4U62_11630
2259610	SNV	T	A	CDS: B4U62_11630, Gene: B4U62_11630
2259614	SNV	T	C	CDS: B4U62_11630, Gene: B4U62_11630
2259617	SNV	A	C	CDS: B4U62_11630, Gene: B4U62_11630
2259622	SNV	C	T	CDS: B4U62_11630, Gene: B4U62_11630
2259626	SNV	C	T	CDS: B4U62_11630, Gene: B4U62_11630
2259629	SNV	A	G	CDS: B4U62_11630, Gene: B4U62_11630
2259641	SNV	G	A	CDS: B4U62_11630, Gene: B4U62_11630
2259650	SNV	A	G	CDS: B4U62_11630, Gene: B4U62_11630
2259659	SNV	T	C	CDS: B4U62_11630, Gene: B4U62_11630
2259667	Deletion	C	-	CDS: B4U62_11630, Gene: B4U62_11630
2259669	SNV	G	A	CDS: B4U62_11630, Gene: B4U62_11630
2259672	SNV	G	A	CDS: B4U62_11630, Gene: B4U62_11630
2259674	Replacement	C	GT	CDS: B4U62_11630, Gene: B4U62_11630
2259692	SNV	G	A	CDS: B4U62_11630, Gene: B4U62_11630
2259704	SNV	A	T	CDS: B4U62_11630, Gene: B4U62_11630
2259707	SNV	A	G	CDS: B4U62_11630, Gene: B4U62_11630
2259713	SNV	C	A	CDS: B4U62_11630, Gene: B4U62_11630
2259719	SNV	C	T	CDS: B4U62_11630, Gene: B4U62_11630
2259746	SNV	A	T	CDS: B4U62_11630, Gene: B4U62_11630
2259763	SNV	C	T	CDS: B4U62_11630, Gene: B4U62_11630
2259782	SNV	G	A	CDS: B4U62_11630, Gene: B4U62_11630
2259785	SNV	A	T	CDS: B4U62_11630, Gene: B4U62_11630
2259797	SNV	T	C	CDS: B4U62_11630, Gene: B4U62_11630
2259809	SNV	A	T	CDS: B4U62_11630, Gene: B4U62_11630
2259812	SNV	T	C	CDS: B4U62_11630, Gene: B4U62_11630
2259956	SNV	A	G	CDS: B4U62_11630, Gene: B4U62_11630
2259974	SNV	C	T	CDS: B4U62_11630, Gene: B4U62_11630
2260019	SNV	C	T	CDS: B4U62_11630, Gene: B4U62_11630
2260133	SNV	A	G	CDS: B4U62_11630, Gene: B4U62_11630
2260187	SNV	T	C	CDS: B4U62_11630, Gene: B4U62_11630
2260196	SNV	C	G	CDS: B4U62_11630, Gene: B4U62_11630
2260211	SNV	A	G	CDS: B4U62_11630, Gene: B4U62_11630
2260337	MNV	CC	TT
2260463	SNV	G	A	CDS: B4U62_11635, Gene: B4U62_11635
2260570	SNV	C	T	CDS: B4U62_11635, Gene: B4U62_11635
2260574	SNV	A	T	CDS: B4U62_11635, Gene: B4U62_11635
2260638	SNV	G	A	CDS: B4U62_11635, Gene: B4U62_11635
2260640	SNV	G	T	CDS: B4U62_11635, Gene: B4U62_11635
2260658	SNV	T	C	CDS: B4U62_11635, Gene: B4U62_11635
2260688	SNV	T	A	CDS: B4U62_11635, Gene: B4U62_11635
2260733	SNV	A	C	CDS: B4U62_11635, Gene: B4U62_11635
2260751	SNV	T	G	CDS: B4U62_11635, Gene: B4U62_11635
2264015	SNV	A	G	CDS: B4U62_11650, Gene: B4U62_11650
2264119	SNV	C	T	CDS: B4U62_11650, Gene: B4U62_11650
2264122	SNV	T	C	CDS: B4U62_11650, Gene: B4U62_11650
2264132	SNV	A	T	CDS: B4U62_11650, Gene: B4U62_11650
2264135	SNV	A	T	CDS: B4U62_11650, Gene: B4U62_11650
2264139	SNV	T	G	CDS: B4U62_11650, Gene: B4U62_11650
2264153	SNV	A	T	CDS: B4U62_11650, Gene: B4U62_11650
2264159	SNV	C	T	CDS: B4U62_11650, Gene: B4U62_11650
2264165	SNV	T	C	CDS: B4U62_11650, Gene: B4U62_11650
2264177	SNV	T	A	CDS: B4U62_11650, Gene: B4U62_11650
2264225	SNV	T	C	CDS: B4U62_11650, Gene: B4U62_11650
2264292	SNV	A	G	CDS: B4U62_11650, Gene: B4U62_11650
2264390	SNV	T	C	CDS: B4U62_11650, Gene: B4U62_11650
2264408	SNV	C	A	CDS: B4U62_11650, Gene: B4U62_11650
2264427	SNV	G	A	CDS: B4U62_11650, Gene: B4U62_11650
2264429	SNV	C	T	CDS: B4U62_11650, Gene: B4U62_11650
2264435	SNV	A	T	CDS: B4U62_11650, Gene: B4U62_11650
2264444	SNV	T	A	CDS: B4U62_11650, Gene: B4U62_11650
2264450	SNV	C	T	CDS: B4U62_11650, Gene: B4U62_11650
2264462	SNV	G	A	CDS: B4U62_11650, Gene: B4U62_11650
2264480	SNV	T	A	CDS: B4U62_11650, Gene: B4U62_11650
2264498	SNV	T	C	CDS: B4U62_11650, Gene: B4U62_11650
2264509	SNV	G	A	CDS: B4U62_11650, Gene: B4U62_11650
2264552	SNV	C	A	CDS: B4U62_11650, Gene: B4U62_11650
2264555	SNV	T	A	CDS: B4U62_11650, Gene: B4U62_11650
2264558	SNV	C	T	CDS: B4U62_11650, Gene: B4U62_11650
2264579	SNV	A	C	CDS: B4U62_11650, Gene: B4U62_11650
2264591	SNV	A	G	CDS: B4U62_11650, Gene: B4U62_11650
2264594	SNV	T	C	CDS: B4U62_11650, Gene: B4U62_11650
2264600	SNV	G	A	CDS: B4U62_11650, Gene: B4U62_11650
2264606	SNV	G	A	CDS: B4U62_11650, Gene: B4U62_11650
2264609	SNV	T	C	CDS: B4U62_11650, Gene: B4U62_11650
2264612	SNV	A	T	CDS: B4U62_11650, Gene: B4U62_11650
2264617	SNV	C	A	CDS: B4U62_11650, Gene: B4U62_11650
2264621	SNV	C	T	CDS: B4U62_11650, Gene: B4U62_11650
2264636	MNV	TT	AA
2264649	SNV	G	A
2264653	SNV	A	G
2264660	SNV	A	T
2264662	Deletion	T	-
2264667	SNV	T	A
2264675	SNV	A	C
2270454	SNV	A	C	CDS: B4U62_11695, Gene: B4U62_11695
2270471	MNV	GT	TG	CDS: B4U62_11695, Gene: B4U62_11695
2270490	SNV	T	A	CDS: B4U62_11695, Gene: B4U62_11695
2270511	SNV	C	A	CDS: B4U62_11695, Gene: B4U62_11695
2270523	SNV	A	C	CDS: B4U62_11695, Gene: B4U62_11695
2270526	SNV	G	T	CDS: B4U62_11695, Gene: B4U62_11695
2270559	SNV	A	C	CDS: B4U62_11695, Gene: B4U62_11695
2270562	SNV	G	A	CDS: B4U62_11695, Gene: B4U62_11695
2270603	SNV	G	A	CDS: B4U62_11695, Gene: B4U62_11695
2270607	SNV	C	T	CDS: B4U62_11695, Gene: B4U62_11695
2270631	SNV	C	T	CDS: B4U62_11695, Gene: B4U62_11695
2270640	SNV	G	A	CDS: B4U62_11695, Gene: B4U62_11695
2270648	SNV	C	T	CDS: B4U62_11695, Gene: B4U62_11695
2270658	SNV	A	T	CDS: B4U62_11695, Gene: B4U62_11695
2270661	SNV	C	T	CDS: B4U62_11695, Gene: B4U62_11695
2270681	SNV	T	C	CDS: B4U62_11695, Gene: B4U62_11695
2270685	SNV	A	T	CDS: B4U62_11695, Gene: B4U62_11695
2270697	SNV	G	A	CDS: B4U62_11695, Gene: B4U62_11695
2270706	SNV	A	T	CDS: B4U62_11695, Gene: B4U62_11695
2270709	SNV	A	G	CDS: B4U62_11695, Gene: B4U62_11695
2270722	SNV	C	T	CDS: B4U62_11695, Gene: B4U62_11695
2270727	SNV	A	G	CDS: B4U62_11695, Gene: B4U62_11695
2270748	SNV	A	T	CDS: B4U62_11695, Gene: B4U62_11695
2270769	SNV	C	A	CDS: B4U62_11695, Gene: B4U62_11695
2270784	SNV	C	T	CDS: B4U62_11695, Gene: B4U62_11695
2270790	SNV	T	A	CDS: B4U62_11695, Gene: B4U62_11695
2270796	SNV	A	G	CDS: B4U62_11695, Gene: B4U62_11695
2270812	SNV	A	G	CDS: B4U62_11695, Gene: B4U62_11695
2270817	SNV	A	G	CDS: B4U62_11695, Gene: B4U62_11695
2270820	SNV	A	G	CDS: B4U62_11695, Gene: B4U62_11695
2270847	SNV	T	C	CDS: B4U62_11695, Gene: B4U62_11695
2270850	SNV	A	G	CDS: B4U62_11695, Gene: B4U62_11695
2270856	SNV	C	T	CDS: B4U62_11695, Gene: B4U62_11695
2270861	SNV	G	A	CDS: B4U62_11695, Gene: B4U62_11695
2270868	SNV	C	A	CDS: B4U62_11695, Gene: B4U62_11695
2270883	SNV	A	T	CDS: B4U62_11695, Gene: B4U62_11695
2270890	SNV	G	A	CDS: B4U62_11695, Gene: B4U62_11695
2270892	SNV	G	A	CDS: B4U62_11695, Gene: B4U62_11695
2270922	SNV	G	A	CDS: B4U62_11695, Gene: B4U62_11695
2270934	SNV	A	C	CDS: B4U62_11695, Gene: B4U62_11695
2270946	SNV	C	A	CDS: B4U62_11695, Gene: B4U62_11695
2270952	SNV	A	T	CDS: B4U62_11695, Gene: B4U62_11695
2270970	SNV	A	G	CDS: B4U62_11695, Gene: B4U62_11695
2270976	SNV	G	A	CDS: B4U62_11695, Gene: B4U62_11695
2270985	SNV	G	A	CDS: B4U62_11695, Gene: B4U62_11695
2270988	SNV	G	A	CDS: B4U62_11695, Gene: B4U62_11695
2271246	SNV	A	T	CDS: B4U62_11695, Gene: B4U62_11695
2271255	SNV	G	A	CDS: B4U62_11695, Gene: B4U62_11695
2271263	MNV	AA	GG	CDS: B4U62_11695, Gene: B4U62_11695
2271270	SNV	T	C	CDS: B4U62_11695, Gene: B4U62_11695
2271297	SNV	T	C	CDS: B4U62_11695, Gene: B4U62_11695
2271372	SNV	C	T	CDS: B4U62_11695, Gene: B4U62_11695
2271375	SNV	A	G	CDS: B4U62_11695, Gene: B4U62_11695
2271378	SNV	A	G	CDS: B4U62_11695, Gene: B4U62_11695
2271396	SNV	C	T	CDS: B4U62_11695, Gene: B4U62_11695
2271405	SNV	T	C	CDS: B4U62_11695, Gene: B4U62_11695
2271456	SNV	C	T	CDS: B4U62_11695, Gene: B4U62_11695
2271477	SNV	A	G	CDS: B4U62_11695, Gene: B4U62_11695
2271480	SNV	T	C	CDS: B4U62_11695, Gene: B4U62_11695
2271528	SNV	T	C	CDS: B4U62_11695, Gene: B4U62_11695
2271537	SNV	T	C	CDS: B4U62_11695, Gene: B4U62_11695
2271564	SNV	C	T	CDS: B4U62_11695, Gene: B4U62_11695
2271582	SNV	G	A	CDS: B4U62_11695, Gene: B4U62_11695
2271604	SNV	A	C	CDS: B4U62_11695, Gene: B4U62_11695
2271663	SNV	A	T	CDS: B4U62_11695, Gene: B4U62_11695
2271754	SNV	G	A	CDS: B4U62_11700, Gene: B4U62_11700
2271761	SNV	T	C	CDS: B4U62_11700, Gene: B4U62_11700
2271763	SNV	T	G	CDS: B4U62_11700, Gene: B4U62_11700
2271778	SNV	T	A	CDS: B4U62_11700, Gene: B4U62_11700
2271822	SNV	G	T	CDS: B4U62_11700, Gene: B4U62_11700
2271826	SNV	A	G	CDS: B4U62_11700, Gene: B4U62_11700
2271836	MNV	TG	CT	CDS: B4U62_11700, Gene: B4U62_11700
2271847	SNV	G	A	CDS: B4U62_11700, Gene: B4U62_11700
2271876	SNV	T	G	CDS: B4U62_11700, Gene: B4U62_11700
2271898	SNV	A	G	CDS: B4U62_11700, Gene: B4U62_11700
2271913	SNV	C	T	CDS: B4U62_11700, Gene: B4U62_11700
2271952	SNV	C	T	CDS: B4U62_11700, Gene: B4U62_11700
2271958	SNV	C	T	CDS: B4U62_11700, Gene: B4U62_11700
2271978	SNV	T	G	CDS: B4U62_11700, Gene: B4U62_11700
2272006	SNV	T	C	CDS: B4U62_11700, Gene: B4U62_11700
2272019	SNV	C	A
2272021	SNV	C	T
2272056	SNV	C	T
2272063	SNV	C	T
2272070	SNV	G	T
2272076	MNV	CC	TA
2272083	SNV	A	G
2272383	SNV	G	A	CDS: B4U62_11705, Gene: B4U62_11705
2272397	SNV	G	A	CDS: B4U62_11705, Gene: B4U62_11705
2272404	SNV	A	G	CDS: B4U62_11705, Gene: B4U62_11705
2272407	SNV	G	C	CDS: B4U62_11705, Gene: B4U62_11705
2272418	SNV	T	A	CDS: B4U62_11705, Gene: B4U62_11705
2272430	SNV	G	A	CDS: B4U62_11705, Gene: B4U62_11705
2272454	SNV	A	T	CDS: B4U62_11705, Gene: B4U62_11705
2272467	SNV	A	G	CDS: B4U62_11705, Gene: B4U62_11705
2272469	SNV	T	A	CDS: B4U62_11705, Gene: B4U62_11705
2272472	SNV	A	G	CDS: B4U62_11705, Gene: B4U62_11705
2272497	SNV	T	C	CDS: B4U62_11705, Gene: B4U62_11705
2272512	SNV	C	T	CDS: B4U62_11705, Gene: B4U62_11705
2272514	SNV	C	T	CDS: B4U62_11705, Gene: B4U62_11705
2272520	SNV	G	A	CDS: B4U62_11705, Gene: B4U62_11705
2272522	Insertion	-	A	CDS: B4U62_11705, Gene: B4U62_11705
2272526	SNV	T	C
2272534	SNV	T	A
2272539	Replacement	ATT	TCCAC
2272552	Deletion	A	-
2272555	MNV	GT	TA
2272558	SNV	T	C
2272562	Replacement	TT	A
2272567	SNV	T	C	CDS: B4U62_11710, Gene: B4U62_11710
2272572	SNV	A	T	CDS: B4U62_11710, Gene: B4U62_11710
2272579	SNV	C	T	CDS: B4U62_11710, Gene: B4U62_11710
2272581	SNV	A	G	CDS: B4U62_11710, Gene: B4U62_11710
2273514	SNV	T	A
2273527	SNV	T	A
2273537	SNV	G	A
2273572	SNV	A	T
2273593	SNV	G	A
2273610	SNV	T	A
2273615	Insertion	-	G
2273820	Insertion	-	T
2273829	SNV	G	A
2273831	Insertion	-	CAAT
2273832	Insertion	-	A
2273835	Insertion	-	GT
2273840	SNV	C	T
2273843	SNV	C	G
2273845	Replacement	AA	G
2273849	Insertion	-	C
2273852	SNV	T	A
2273857	Insertion	-	TT
2273875	Replacement	A	CC
2273877	MNV	TT	CA
2273881	SNV	A	T
2273892	SNV	A	T
2276530	SNV	A	T	CDS: B4U62_11735, Gene: B4U62_11735
2276533	SNV	G	A	CDS: B4U62_11735, Gene: B4U62_11735
2276548	SNV	C	T	CDS: B4U62_11735, Gene: B4U62_11735
2276575	SNV	G	A	CDS: B4U62_11735, Gene: B4U62_11735
2276578	SNV	T	C	CDS: B4U62_11735, Gene: B4U62_11735
2276588	SNV	C	T	CDS: B4U62_11735, Gene: B4U62_11735
2276595	SNV	G	A	CDS: B4U62_11735, Gene: B4U62_11735
2276619	SNV	C	T	CDS: B4U62_11735, Gene: B4U62_11735
2276629	SNV	T	C	CDS: B4U62_11735, Gene: B4U62_11735
2276631	SNV	C	T	CDS: B4U62_11735, Gene: B4U62_11735
2276653	SNV	G	A	CDS: B4U62_11735, Gene: B4U62_11735
2276656	SNV	C	A	CDS: B4U62_11735, Gene: B4U62_11735
2276683	SNV	T	C	CDS: B4U62_11735, Gene: B4U62_11735
2276692	SNV	A	G	CDS: B4U62_11735, Gene: B4U62_11735
2276698	SNV	C	A	CDS: B4U62_11735, Gene: B4U62_11735
2276765	SNV	G	C	CDS: B4U62_11735, Gene: B4U62_11735
2276770	SNV	A	G	CDS: B4U62_11735, Gene: B4U62_11735
2276779	SNV	T	A	CDS: B4U62_11735, Gene: B4U62_11735
2276787	SNV	G	T	CDS: B4U62_11735, Gene: B4U62_11735
2276830	SNV	C	G	CDS: B4U62_11735, Gene: B4U62_11735
2276840	SNV	C	T	CDS: B4U62_11735, Gene: B4U62_11735
2276854	SNV	T	A	CDS: B4U62_11735, Gene: B4U62_11735
2276857	SNV	G	A	CDS: B4U62_11735, Gene: B4U62_11735
2276882	SNV	T	C	CDS: B4U62_11735, Gene: B4U62_11735
2276914	SNV	T	C	CDS: B4U62_11735, Gene: B4U62_11735
2276923	MNV	TT	AG	CDS: B4U62_11735, Gene: B4U62_11735
2276926	SNV	T	C	CDS: B4U62_11735, Gene: B4U62_11735
2276929	SNV	A	T	CDS: B4U62_11735, Gene: B4U62_11735
2276932	SNV	C	T	CDS: B4U62_11735, Gene: B4U62_11735
2276944	SNV	T	C	CDS: B4U62_11735, Gene: B4U62_11735
2276955	SNV	C	T	CDS: B4U62_11735, Gene: B4U62_11735
2276971	SNV	T	C	CDS: B4U62_11735, Gene: B4U62_11735
2276973	SNV	T	G	CDS: B4U62_11735, Gene: B4U62_11735
2277316	SNV	T	G	CDS: B4U62_11735, Gene: B4U62_11735
2277324	MNV	TG	CA	CDS: B4U62_11735, Gene: B4U62_11735
2277331	SNV	G	A	CDS: B4U62_11735, Gene: B4U62_11735
2277336	MNV	GG	AA	CDS: B4U62_11735, Gene: B4U62_11735
2277343	SNV	T	A	CDS: B4U62_11735, Gene: B4U62_11735
2277346	MNV	AG	GT	CDS: B4U62_11735, Gene: B4U62_11735
2277355	SNV	C	T	CDS: B4U62_11735, Gene: B4U62_11735
2277361	MNV	TT	CC	CDS: B4U62_11735, Gene: B4U62_11735
2277370	SNV	C	A	CDS: B4U62_11735, Gene: B4U62_11735
2277372	SNV	C	T	CDS: B4U62_11735, Gene: B4U62_11735
2277379	SNV	C	T	CDS: B4U62_11735, Gene: B4U62_11735
2277403	SNV	G	A	CDS: B4U62_11735, Gene: B4U62_11735
2277427	SNV	C	T	CDS: B4U62_11735, Gene: B4U62_11735
2277454	SNV	T	A
2277466	SNV	T	C
2277469	MNV	AG	TT
2277472	SNV	C	T
2279916	SNV	T	A
2279921	SNV	T	A
2279931	SNV	A	T
2279959	SNV	T	G
2279962	SNV	T	C
2279993	Insertion	-	A
2280020	MNV	AT	GA	CDS: B4U62_11755, Gene: B4U62_11755
2280056	SNV	G	A	CDS: B4U62_11755, Gene: B4U62_11755
2280125	SNV	G	A	CDS: B4U62_11755, Gene: B4U62_11755
2280131	SNV	G	A	CDS: B4U62_11755, Gene: B4U62_11755
2280178	SNV	A	G	CDS: B4U62_11755, Gene: B4U62_11755
2280278	SNV	C	T	CDS: B4U62_11755, Gene: B4U62_11755
2280284	SNV	A	C	CDS: B4U62_11755, Gene: B4U62_11755
2280297	SNV	A	G	CDS: B4U62_11755, Gene: B4U62_11755
2280299	SNV	A	T	CDS: B4U62_11755, Gene: B4U62_11755
2280302	SNV	C	T	CDS: B4U62_11755, Gene: B4U62_11755
2280314	SNV	A	T	CDS: B4U62_11755, Gene: B4U62_11755
2280350	SNV	G	A	CDS: B4U62_11755, Gene: B4U62_11755
2280359	SNV	A	T	CDS: B4U62_11755, Gene: B4U62_11755
2280362	SNV	A	G	CDS: B4U62_11755, Gene: B4U62_11755
2280368	SNV	T	C	CDS: B4U62_11755, Gene: B4U62_11755
2280371	SNV	A	G	CDS: B4U62_11755, Gene: B4U62_11755
2280398	SNV	G	A	CDS: B4U62_11755, Gene: B4U62_11755
2280401	SNV	T	G	CDS: B4U62_11755, Gene: B4U62_11755
2280404	SNV	A	G	CDS: B4U62_11755, Gene: B4U62_11755
2280407	SNV	T	C	CDS: B4U62_11755, Gene: B4U62_11755
2280410	SNV	C	T	CDS: B4U62_11755, Gene: B4U62_11755
2280419	SNV	T	C	CDS: B4U62_11755, Gene: B4U62_11755
2280515	SNV	G	A	CDS: B4U62_11755, Gene: B4U62_11755
2280530	SNV	A	T	CDS: B4U62_11755, Gene: B4U62_11755
2280533	SNV	T	C	CDS: B4U62_11755, Gene: B4U62_11755
2280536	SNV	G	A	CDS: B4U62_11755, Gene: B4U62_11755
2280548	SNV	T	C	CDS: B4U62_11755, Gene: B4U62_11755
2280569	SNV	A	G	CDS: B4U62_11755, Gene: B4U62_11755
2280588	SNV	C	A	CDS: B4U62_11755, Gene: B4U62_11755
2280620	SNV	T	C	CDS: B4U62_11755, Gene: B4U62_11755
2280654	SNV	A	G	CDS: B4U62_11755, Gene: B4U62_11755
2280657	SNV	A	G	CDS: B4U62_11755, Gene: B4U62_11755
2280673	SNV	C	A	CDS: B4U62_11755, Gene: B4U62_11755
2280692	SNV	A	T	CDS: B4U62_11755, Gene: B4U62_11755
2280695	SNV	A	T	CDS: B4U62_11755, Gene: B4U62_11755
2280697	SNV	C	A	CDS: B4U62_11755, Gene: B4U62_11755
2280707	SNV	A	T	CDS: B4U62_11755, Gene: B4U62_11755
2280755	SNV	T	A	CDS: B4U62_11755, Gene: B4U62_11755
2280763	SNV	A	C	CDS: B4U62_11755, Gene: B4U62_11755
2280765	SNV	A	T	CDS: B4U62_11755, Gene: B4U62_11755
2280773	Deletion	AGGAAC	-	CDS: B4U62_11755, Gene: B4U62_11755
2280887	SNV	T	A	CDS: B4U62_11755, Gene: B4U62_11755
2283724	SNV	G	A
2283733	Insertion	-	C
2283744	SNV	A	G
2283753	Replacement	CC	AGT
2283763	SNV	T	C
2283766	SNV	A	T
2283769	SNV	C	A
2283773	Replacement	AA	C
2283793	SNV	A	G
2283797	SNV	T	C
2283807	MNV	TG	GT
2283812	SNV	T	C
2283814	SNV	T	A
2283821	MNV	AG	CA
2283830	SNV	G	A
2283832	SNV	T	C
2283844	SNV	T	G
2359364	Insertion	-	C
2375818	Insertion	-	C	CDS: B4U62_12305, Gene: B4U62_12305
2513723	Insertion	-	C	CDS: B4U62_13085, Gene: B4U62_13085
2617970	Insertion	-	C	CDS: B4U62_13705, Gene: B4U62_13705
2699637	Insertion	-	T	CDS: B4U62_14220, Gene: B4U62_14220
2708081	Insertion	-	C
2728707	Insertion	-	C	CDS: B4U62_14415, Gene: B4U62_14415
2732622	Insertion	-	C	CDS: B4U62_14440, Gene: B4U62_14440
2879914	Insertion	-	T	CDS: engB, Gene: engB
2962455	Insertion	-	C
3059499	Insertion	-	C
3239933	Insertion	-	G
3405883	Insertion	-	T	CDS: B4U62_17925, Gene: B4U62_17925
3496579	Insertion	-	C	CDS: B4U62_18390, Gene: B4U62_18390
3579860	Insertion	-	T	CDS: B4U62_18780, Gene: B4U62_18780
3897602	Insertion	-	A	CDS: B4U62_20435, Gene: B4U62_20435

## Sheet: P2.9-16.1
Reference Position	Type	Reference	Allele	Overlapping annotations
60025	MNV	AA	TT
113158	Insertion	-	G	CDS: B4U62_00615, Gene: B4U62_00615
328613	SNV	A	C	CDS: B4U62_01800, Gene: B4U62_01800
636292	SNV	G	A	Gene: B4U62_03370, rRNA: rRNA
723746	Insertion	-	G	CDS: B4U62_03795, Gene: B4U62_03795
726444	Insertion	-	C	CDS: B4U62_03805, Gene: B4U62_03805
787741	Insertion	-	G
882407	Insertion	-	G	CDS: B4U62_04535, Gene: B4U62_04535
1047227	Insertion	-	A	CDS: B4U62_05450, Gene: B4U62_05450
1096562	Deletion	AAAAGCCTGCG	-
1273433	Insertion	-	G	CDS: B4U62_06655, Gene: B4U62_06655
1293850	Deletion	A	-	CDS: B4U62_06775, Gene: B4U62_06775
1293854	SNV	T	A	CDS: B4U62_06775, Gene: B4U62_06775
1293859	SNV	G	A	CDS: B4U62_06775, Gene: B4U62_06775
1293861	MNV	CT	TC	CDS: B4U62_06775, Gene: B4U62_06775
1293865	SNV	T	C	CDS: B4U62_06775, Gene: B4U62_06775
1293907	SNV	C	T	CDS: B4U62_06775, Gene: B4U62_06775
1293911	MNV	CTGCGGG	TATTTTA	CDS: B4U62_06775, Gene: B4U62_06775
1293922	SNV	C	T	CDS: B4U62_06775, Gene: B4U62_06775
1293931	SNV	A	T	CDS: B4U62_06775, Gene: B4U62_06775
1293935	SNV	A	T	CDS: B4U62_06775, Gene: B4U62_06775
1293937	SNV	T	A	CDS: B4U62_06775, Gene: B4U62_06775
1293940	SNV	G	A	CDS: B4U62_06775, Gene: B4U62_06775
1293946	SNV	A	G	CDS: B4U62_06775, Gene: B4U62_06775
1293949	SNV	C	T	CDS: B4U62_06775, Gene: B4U62_06775
1293952	SNV	T	A	CDS: B4U62_06775, Gene: B4U62_06775
1293958	SNV	G	A	CDS: B4U62_06775, Gene: B4U62_06775
1293961	SNV	G	C	CDS: B4U62_06775, Gene: B4U62_06775
1293964	SNV	T	G	CDS: B4U62_06775, Gene: B4U62_06775
1293974	SNV	T	A	CDS: B4U62_06775, Gene: B4U62_06775
1293976	Insertion	-	C	CDS: B4U62_06775, Gene: B4U62_06775
1293979	Deletion	T	-	CDS: B4U62_06775, Gene: B4U62_06775
1309997	Insertion	-	G	CDS: B4U62_06855, Gene: B4U62_06855
1311226	Insertion	-	G	CDS: B4U62_06855, Gene: B4U62_06855
1328307	Insertion	-	C	CDS: B4U62_06970, Gene: B4U62_06970
1467632	Insertion	-	T
1755876	Deletion	A	-	CDS: B4U62_09175, Gene: B4U62_09175
1902256	SNV	G	T	CDS: B4U62_09610, Gene: B4U62_09610
1902358	SNV	A	G	CDS: B4U62_09610, Gene: B4U62_09610
1902382	SNV	C	G	CDS: B4U62_09610, Gene: B4U62_09610
1902466	SNV	G	A	CDS: B4U62_09610, Gene: B4U62_09610
1902490	SNV	T	G	CDS: B4U62_09610, Gene: B4U62_09610
1902493	SNV	T	C	CDS: B4U62_09610, Gene: B4U62_09610
1902501	SNV	A	C	CDS: B4U62_09610, Gene: B4U62_09610
1902505	SNV	T	A	CDS: B4U62_09610, Gene: B4U62_09610
1902508	SNV	A	G	CDS: B4U62_09610, Gene: B4U62_09610
1902513	MNV	TG	AA	CDS: B4U62_09610, Gene: B4U62_09610
1902523	SNV	C	A	CDS: B4U62_09610, Gene: B4U62_09610
1902556	SNV	A	C	CDS: B4U62_09610, Gene: B4U62_09610
1902661	SNV	T	C	CDS: B4U62_09610, Gene: B4U62_09610
1902664	SNV	A	G	CDS: B4U62_09610, Gene: B4U62_09610
1902706	SNV	A	T	CDS: B4U62_09610, Gene: B4U62_09610
1902754	SNV	C	T	CDS: B4U62_09610, Gene: B4U62_09610
1902760	SNV	A	G	CDS: B4U62_09610, Gene: B4U62_09610
1902763	SNV	T	A	CDS: B4U62_09610, Gene: B4U62_09610
1902766	SNV	G	T	CDS: B4U62_09610, Gene: B4U62_09610
1902769	SNV	A	G	CDS: B4U62_09610, Gene: B4U62_09610
1902802	SNV	T	C	CDS: B4U62_09610, Gene: B4U62_09610
1902808	SNV	A	G	CDS: B4U62_09610, Gene: B4U62_09610
1902814	SNV	A	G	CDS: B4U62_09610, Gene: B4U62_09610
1902838	SNV	T	C	CDS: B4U62_09610, Gene: B4U62_09610
1902949	SNV	T	C	CDS: B4U62_09610, Gene: B4U62_09610
1902952	SNV	A	G	CDS: B4U62_09610, Gene: B4U62_09610
1903016	SNV	G	A	CDS: B4U62_09610, Gene: B4U62_09610
1903025	SNV	A	G	CDS: B4U62_09610, Gene: B4U62_09610
1903039	SNV	G	A	CDS: B4U62_09610, Gene: B4U62_09610
1903099	SNV	T	C
2058059	Insertion	-	T	CDS: B4U62_10280, Gene: B4U62_10280
2058069	SNV	T	C	CDS: B4U62_10280, Gene: B4U62_10280
2058081	SNV	C	T	CDS: B4U62_10280, Gene: B4U62_10280
2058090	SNV	C	A	CDS: B4U62_10280, Gene: B4U62_10280
2058096	MNV	TC	CA	CDS: B4U62_10280, Gene: B4U62_10280
2058102	SNV	G	A	CDS: B4U62_10280, Gene: B4U62_10280
2058110	MNV	GA	TC	CDS: B4U62_10280, Gene: B4U62_10280
2058189	SNV	G	T	CDS: B4U62_10280, Gene: B4U62_10280
2058246	SNV	C	T	CDS: B4U62_10280, Gene: B4U62_10280
2058249	SNV	G	A	CDS: B4U62_10280, Gene: B4U62_10280
2058251	SNV	T	C	CDS: B4U62_10280, Gene: B4U62_10280
2058255	SNV	A	G	CDS: B4U62_10280, Gene: B4U62_10280
2058263	SNV	T	C	CDS: B4U62_10280, Gene: B4U62_10280
2058273	SNV	T	A	CDS: B4U62_10280, Gene: B4U62_10280
2058290	SNV	T	C	CDS: B4U62_10280, Gene: B4U62_10280
2058299	SNV	G	A	CDS: B4U62_10280, Gene: B4U62_10280
2058342	SNV	A	T	CDS: B4U62_10280, Gene: B4U62_10280
2059729	SNV	T	A	CDS: B4U62_10290, Gene: B4U62_10290
2059732	SNV	T	G	CDS: B4U62_10290, Gene: B4U62_10290
2059745	SNV	T	A	CDS: B4U62_10290, Gene: B4U62_10290
2059751	SNV	T	C	CDS: B4U62_10290, Gene: B4U62_10290
2059753	SNV	T	C	CDS: B4U62_10290, Gene: B4U62_10290
2059774	SNV	A	T	CDS: B4U62_10290, Gene: B4U62_10290
2059776	SNV	T	C	CDS: B4U62_10290, Gene: B4U62_10290
2059783	SNV	C	T	CDS: B4U62_10290, Gene: B4U62_10290
2059791	SNV	T	C	CDS: B4U62_10290, Gene: B4U62_10290
2059797	MNV	TT	CC	CDS: B4U62_10290, Gene: B4U62_10290
2059801	SNV	A	C	CDS: B4U62_10290, Gene: B4U62_10290
2059833	SNV	T	C	CDS: B4U62_10290, Gene: B4U62_10290
2059865	SNV	A	T	CDS: B4U62_10290, Gene: B4U62_10290
2059867	SNV	T	C	CDS: B4U62_10290, Gene: B4U62_10290
2059871	SNV	G	T	CDS: B4U62_10290, Gene: B4U62_10290
2059875	SNV	A	C	CDS: B4U62_10290, Gene: B4U62_10290
2059886	SNV	A	G	CDS: B4U62_10290, Gene: B4U62_10290
2059923	SNV	T	A
2059925	Insertion	-	T
2059971	SNV	A	T
2059982	SNV	G	A
2059990	SNV	C	T
2060004	Insertion	-	G
2060014	SNV	A	G
2060017	SNV	A	T
2060037	SNV	G	T
2060055	SNV	T	G	CDS: B4U62_10295, Gene: B4U62_10295
2060064	SNV	T	C	CDS: B4U62_10295, Gene: B4U62_10295
2060091	SNV	G	T	CDS: B4U62_10295, Gene: B4U62_10295
2060096	SNV	A	C	CDS: B4U62_10295, Gene: B4U62_10295
2060099	MNV	CAC	TGT	CDS: B4U62_10295, Gene: B4U62_10295
2060103	SNV	A	T	CDS: B4U62_10295, Gene: B4U62_10295
2060106	MNV	TGC	CTT	CDS: B4U62_10295, Gene: B4U62_10295
2060111	MNV	TA	CT	CDS: B4U62_10295, Gene: B4U62_10295
2060120	SNV	C	T	CDS: B4U62_10295, Gene: B4U62_10295
2060159	MNV	GC	AT	CDS: B4U62_10295, Gene: B4U62_10295
2060174	SNV	T	G	CDS: B4U62_10295, Gene: B4U62_10295
2060188	SNV	A	G	CDS: B4U62_10295, Gene: B4U62_10295
2060192	SNV	T	A	CDS: B4U62_10295, Gene: B4U62_10295
2060196	SNV	T	A	CDS: B4U62_10295, Gene: B4U62_10295
2060226	SNV	A	G	CDS: B4U62_10295, Gene: B4U62_10295
2060233	SNV	T	C	CDS: B4U62_10295, Gene: B4U62_10295
2060247	SNV	T	A	CDS: B4U62_10295, Gene: B4U62_10295
2060288	SNV	A	C	CDS: B4U62_10300, Gene: B4U62_10300
2061519	SNV	T	A
2061521	SNV	A	T
2061524	SNV	C	A
2061530	SNV	T	A
2061534	Insertion	-	A
2061535	SNV	T	A
2061542	SNV	G	A
2061552	Deletion	C	-
2061554	SNV	A	T
2061558	MNV	AC	GG
2061561	SNV	C	G
2061565	MNV	AGC	TTA
2061569	Replacement	A	GG
2061574	SNV	A	G
2061615	SNV	T	A
2061627	SNV	T	C
2061632	SNV	C	T
2061638	Replacement	CA	T
2061645	Replacement	A	GT
2061648	MNV	CT	AA
2061653	SNV	T	C
2061666	MNV	AC	GT
2061678	SNV	G	T
2061685	SNV	G	T
2061691	MNV	AC	GT
2061701	SNV	T	C
2061706	SNV	A	C
2061713	Insertion	-	C
2061715	SNV	T	C
2061721	SNV	T	C
2061724	SNV	A	C
2061728	SNV	A	T
2061732	SNV	T	C
2061734	MNV	CC	TT
2061741	SNV	A	G
2061744	MNV	CA	TT
2061759	SNV	C	T
2061761	SNV	G	A
2061766	SNV	T	C
2061782	SNV	A	G
2061792	SNV	T	C
2061811	SNV	A	T
2061814	SNV	T	C
2061830	Insertion	-	T	CDS: B4U62_10310, Gene: B4U62_10310
2061838	SNV	T	C	CDS: B4U62_10310, Gene: B4U62_10310
2061840	SNV	A	T	CDS: B4U62_10310, Gene: B4U62_10310
2061870	SNV	T	C	CDS: B4U62_10310, Gene: B4U62_10310
2061880	SNV	A	G	CDS: B4U62_10310, Gene: B4U62_10310
2061889	SNV	G	A	CDS: B4U62_10310, Gene: B4U62_10310
2061905	SNV	G	A	CDS: B4U62_10310, Gene: B4U62_10310
2061910	SNV	A	G	CDS: B4U62_10310, Gene: B4U62_10310
2061928	SNV	T	A	CDS: B4U62_10310, Gene: B4U62_10310
2061934	SNV	G	A	CDS: B4U62_10310, Gene: B4U62_10310
2061937	SNV	T	A	CDS: B4U62_10310, Gene: B4U62_10310
2061950	SNV	T	A	CDS: B4U62_10310, Gene: B4U62_10310
2061955	SNV	C	T	CDS: B4U62_10310, Gene: B4U62_10310
2061958	SNV	T	C	CDS: B4U62_10310, Gene: B4U62_10310
2061967	SNV	T	C	CDS: B4U62_10310, Gene: B4U62_10310
2062029	SNV	C	A
2062033	SNV	A	C
2062046	SNV	G	A
2062049	SNV	T	C
2062071	SNV	T	A
2063827	SNV	C	T	CDS: B4U62_10325, Gene: B4U62_10325
2063836	SNV	T	A	CDS: B4U62_10325, Gene: B4U62_10325
2063851	SNV	A	T	CDS: B4U62_10325, Gene: B4U62_10325
2063860	SNV	A	G	CDS: B4U62_10325, Gene: B4U62_10325
2063866	SNV	G	A	CDS: B4U62_10325, Gene: B4U62_10325
2063878	SNV	G	A	CDS: B4U62_10325, Gene: B4U62_10325
2063959	SNV	A	T	CDS: B4U62_10325, Gene: B4U62_10325
2063965	SNV	T	C	CDS: B4U62_10325, Gene: B4U62_10325
2064016	SNV	A	C	CDS: B4U62_10325, Gene: B4U62_10325
2064019	MNV	TC	GT	CDS: B4U62_10325, Gene: B4U62_10325
2064025	SNV	T	C	CDS: B4U62_10325, Gene: B4U62_10325
2064035	SNV	C	T	CDS: B4U62_10325, Gene: B4U62_10325
2064070	SNV	A	G	CDS: B4U62_10325, Gene: B4U62_10325
2064076	SNV	C	T	CDS: B4U62_10325, Gene: B4U62_10325
2064079	SNV	T	C	CDS: B4U62_10325, Gene: B4U62_10325
2064091	SNV	C	A	CDS: B4U62_10325, Gene: B4U62_10325
2064103	SNV	T	C	CDS: B4U62_10325, Gene: B4U62_10325
2064145	SNV	G	A	CDS: B4U62_10325, Gene: B4U62_10325
2064153	MNV	AA	GG	CDS: B4U62_10325, Gene: B4U62_10325
2064160	SNV	T	C	CDS: B4U62_10325, Gene: B4U62_10325
2064187	SNV	T	C	CDS: B4U62_10325, Gene: B4U62_10325
2064207	MNV	TC	CT	CDS: B4U62_10325, Gene: B4U62_10325
2064234	SNV	A	C	CDS: B4U62_10325, Gene: B4U62_10325
2064250	SNV	G	A	CDS: B4U62_10325, Gene: B4U62_10325
2064265	SNV	A	G	CDS: B4U62_10325, Gene: B4U62_10325
2064268	SNV	A	G	CDS: B4U62_10325, Gene: B4U62_10325
2064286	SNV	C	T	CDS: B4U62_10325, Gene: B4U62_10325
2064342	SNV	A	G	CDS: B4U62_10325, Gene: B4U62_10325
2064367	SNV	A	G	CDS: B4U62_10325, Gene: B4U62_10325
2064370	SNV	T	C	CDS: B4U62_10325, Gene: B4U62_10325
2064418	SNV	T	C	CDS: B4U62_10325, Gene: B4U62_10325
2064897	SNV	A	G
2064916	SNV	G	T
2064930	SNV	C	T
2064942	SNV	C	T
2064947	SNV	C	T
2064960	SNV	G	A
2064963	SNV	C	A
2064969	SNV	A	G
2065020	SNV	C	A
2065048	SNV	T	A
2065065	SNV	T	A
2065101	SNV	G	A	CDS: B4U62_10335, Gene: B4U62_10335
2065103	SNV	C	T	CDS: B4U62_10335, Gene: B4U62_10335
2065114	SNV	C	T	CDS: B4U62_10335, Gene: B4U62_10335
2065124	SNV	G	A	CDS: B4U62_10335, Gene: B4U62_10335
2065126	SNV	G	C	CDS: B4U62_10335, Gene: B4U62_10335
2065133	SNV	A	T	CDS: B4U62_10335, Gene: B4U62_10335
2065157	MNV	GA	AG	CDS: B4U62_10335, Gene: B4U62_10335
2065160	SNV	C	A	CDS: B4U62_10335, Gene: B4U62_10335
2065165	SNV	T	A	CDS: B4U62_10335, Gene: B4U62_10335
2065199	SNV	G	T	CDS: B4U62_10335, Gene: B4U62_10335
2065212	SNV	G	C	CDS: B4U62_10335, Gene: B4U62_10335
2065244	SNV	A	T	CDS: B4U62_10335, Gene: B4U62_10335
2065269	SNV	G	A	CDS: B4U62_10335, Gene: B4U62_10335
2065274	SNV	A	G	CDS: B4U62_10335, Gene: B4U62_10335
2065290	SNV	A	G	CDS: B4U62_10335, Gene: B4U62_10335
2065293	SNV	G	C	CDS: B4U62_10335, Gene: B4U62_10335
2065304	SNV	T	A	CDS: B4U62_10335, Gene: B4U62_10335
2065313	SNV	C	A	CDS: B4U62_10335, Gene: B4U62_10335
2065316	SNV	G	A	CDS: B4U62_10335, Gene: B4U62_10335
2069291	SNV	T	A
2069295	SNV	T	C	CDS: B4U62_10345, Gene: B4U62_10345
2069309	SNV	A	G	CDS: B4U62_10345, Gene: B4U62_10345
2069320	SNV	T	C	CDS: B4U62_10345, Gene: B4U62_10345
2069327	SNV	A	G	CDS: B4U62_10345, Gene: B4U62_10345
2069335	SNV	G	A	CDS: B4U62_10345, Gene: B4U62_10345
2069520	SNV	G	T	CDS: B4U62_10345, Gene: B4U62_10345
2069618	SNV	A	G
2069637	SNV	C	G
2069654	SNV	T	C
2069674	SNV	A	G
2069715	SNV	A	G
2069733	SNV	T	C
2069755	SNV	T	A
2069785	SNV	C	T
2069789	SNV	C	A
2069814	SNV	T	A
2069824	SNV	G	A
2069826	SNV	G	A
2069843	SNV	G	A
2069858	SNV	G	T
2069863	Deletion	T	-
2069875	SNV	G	A
2069881	SNV	G	A
2072284	SNV	C	T	CDS: B4U62_10360, Gene: B4U62_10360
2072300	MNV	TTAT	CCCC	CDS: B4U62_10360, Gene: B4U62_10360
2072308	SNV	T	C	CDS: B4U62_10360, Gene: B4U62_10360
2072310	SNV	G	T	CDS: B4U62_10360, Gene: B4U62_10360
2072317	SNV	C	G	CDS: B4U62_10360, Gene: B4U62_10360
2072319	MNV	TA	CG	CDS: B4U62_10360, Gene: B4U62_10360
2072323	SNV	C	T	CDS: B4U62_10360, Gene: B4U62_10360
2072332	SNV	G	A	CDS: B4U62_10360, Gene: B4U62_10360
2072407	SNV	C	T	CDS: B4U62_10360, Gene: B4U62_10360
2072443	SNV	T	G	CDS: B4U62_10360, Gene: B4U62_10360
2072446	SNV	A	T	CDS: B4U62_10360, Gene: B4U62_10360
2072451	SNV	C	A	CDS: B4U62_10360, Gene: B4U62_10360
2072475	SNV	T	C	CDS: B4U62_10360, Gene: B4U62_10360
2072512	SNV	T	C	CDS: B4U62_10360, Gene: B4U62_10360
2072527	SNV	C	T	CDS: B4U62_10360, Gene: B4U62_10360
2072560	SNV	G	A	CDS: B4U62_10360, Gene: B4U62_10360
2072563	SNV	A	G	CDS: B4U62_10360, Gene: B4U62_10360
2072566	SNV	G	A	CDS: B4U62_10360, Gene: B4U62_10360
2072584	SNV	C	A	CDS: B4U62_10360, Gene: B4U62_10360
2072588	MNV	GC	AT	CDS: B4U62_10360, Gene: B4U62_10360
2072596	SNV	A	C	CDS: B4U62_10360, Gene: B4U62_10360
2072635	SNV	G	A	CDS: B4U62_10360, Gene: B4U62_10360
2072647	SNV	G	A	CDS: B4U62_10360, Gene: B4U62_10360
2072671	SNV	G	A	CDS: B4U62_10360, Gene: B4U62_10360
2072677	SNV	A	G	CDS: B4U62_10360, Gene: B4U62_10360
2072680	SNV	A	T	CDS: B4U62_10360, Gene: B4U62_10360
2072701	SNV	A	G	CDS: B4U62_10360, Gene: B4U62_10360
2072710	SNV	G	A	CDS: B4U62_10360, Gene: B4U62_10360
2072713	SNV	T	C	CDS: B4U62_10360, Gene: B4U62_10360
2072723	SNV	C	T	CDS: B4U62_10360, Gene: B4U62_10360
2072730	SNV	G	A	CDS: B4U62_10360, Gene: B4U62_10360
2072737	SNV	C	T	CDS: B4U62_10360, Gene: B4U62_10360
2072754	SNV	C	T	CDS: B4U62_10360, Gene: B4U62_10360
2072766	SNV	C	T	CDS: B4U62_10360, Gene: B4U62_10360
2072772	SNV	T	C	CDS: B4U62_10360, Gene: B4U62_10360
2072788	SNV	G	A	CDS: B4U62_10360, Gene: B4U62_10360
2072791	SNV	C	A	CDS: B4U62_10360, Gene: B4U62_10360
2072818	SNV	T	C	CDS: B4U62_10360, Gene: B4U62_10360
2072833	SNV	T	A	CDS: B4U62_10360, Gene: B4U62_10360
2073034	SNV	G	A	CDS: B4U62_10360, Gene: B4U62_10360
2073043	SNV	A	G	CDS: B4U62_10360, Gene: B4U62_10360
2073046	SNV	A	G	CDS: B4U62_10360, Gene: B4U62_10360
2073049	SNV	T	C	CDS: B4U62_10360, Gene: B4U62_10360
2073055	SNV	G	A	CDS: B4U62_10360, Gene: B4U62_10360
2073058	SNV	T	A	CDS: B4U62_10360, Gene: B4U62_10360
2073061	SNV	T	C	CDS: B4U62_10360, Gene: B4U62_10360
2073076	SNV	T	C	CDS: B4U62_10360, Gene: B4U62_10360
2073079	SNV	T	C	CDS: B4U62_10360, Gene: B4U62_10360
2073090	SNV	C	T	CDS: B4U62_10360, Gene: B4U62_10360
2073106	SNV	T	C	CDS: B4U62_10360, Gene: B4U62_10360
2073154	SNV	G	A	CDS: B4U62_10360, Gene: B4U62_10360
2073187	SNV	G	T	CDS: B4U62_10360, Gene: B4U62_10360
2073196	SNV	A	G	CDS: B4U62_10360, Gene: B4U62_10360
2073207	SNV	T	C	CDS: B4U62_10360, Gene: B4U62_10360
2073232	SNV	T	C	CDS: B4U62_10360, Gene: B4U62_10360
2073235	SNV	C	T	CDS: B4U62_10360, Gene: B4U62_10360
2073264	SNV	C	T	CDS: B4U62_10360, Gene: B4U62_10360
2073268	SNV	A	G	CDS: B4U62_10360, Gene: B4U62_10360
2073286	SNV	T	C	CDS: B4U62_10360, Gene: B4U62_10360
2073291	SNV	G	A	CDS: B4U62_10360, Gene: B4U62_10360
2073325	SNV	C	A	CDS: B4U62_10360, Gene: B4U62_10360
2073338	SNV	G	T	CDS: B4U62_10360, Gene: B4U62_10360
2073346	SNV	C	G	CDS: B4U62_10360, Gene: B4U62_10360
2073373	SNV	A	G	CDS: B4U62_10360, Gene: B4U62_10360
2073376	SNV	G	A	CDS: B4U62_10360, Gene: B4U62_10360
2073379	SNV	A	T	CDS: B4U62_10360, Gene: B4U62_10360
2073381	SNV	G	A	CDS: B4U62_10360, Gene: B4U62_10360
2073413	SNV	C	T	CDS: B4U62_10360, Gene: B4U62_10360
2073439	SNV	A	T	CDS: B4U62_10360, Gene: B4U62_10360
2073448	SNV	G	A	CDS: B4U62_10360, Gene: B4U62_10360
2073451	SNV	T	G	CDS: B4U62_10360, Gene: B4U62_10360
2073457	SNV	T	C	CDS: B4U62_10360, Gene: B4U62_10360
2073471	MNV	GG	AA	CDS: B4U62_10360, Gene: B4U62_10360
2073474	SNV	T	C	CDS: B4U62_10360, Gene: B4U62_10360
2073478	SNV	T	A	CDS: B4U62_10360, Gene: B4U62_10360
2073481	SNV	T	G	CDS: B4U62_10360, Gene: B4U62_10360
2073484	SNV	C	T	CDS: B4U62_10360, Gene: B4U62_10360
2073490	SNV	C	T	CDS: B4U62_10360, Gene: B4U62_10360
2073496	MNV	TT	CC	CDS: B4U62_10360, Gene: B4U62_10360
2073505	SNV	C	A	CDS: B4U62_10360, Gene: B4U62_10360
2073507	SNV	C	T	CDS: B4U62_10360, Gene: B4U62_10360
2073514	SNV	C	T	CDS: B4U62_10360, Gene: B4U62_10360
2073538	SNV	G	A	CDS: B4U62_10360, Gene: B4U62_10360
2073557	SNV	A	G	CDS: B4U62_10360, Gene: B4U62_10360
2073574	SNV	C	T	CDS: B4U62_10360, Gene: B4U62_10360
2073603	Deletion	T	-
2073605	MNV	GA	TT
2073608	Insertion	-	T
2073611	Deletion	T	-
2073632	SNV	G	A
2073634	SNV	A	C
2073636	SNV	T	A
2073640	SNV	A	T
2073643	SNV	G	C
2073667	Insertion	-	T
2073674	SNV	T	C
2116784	SNV	A	G
2152422	SNV	G	C	CDS: B4U62_10820, Gene: B4U62_10820
2152424	SNV	G	T	CDS: B4U62_10820, Gene: B4U62_10820
2152433	SNV	A	T	CDS: B4U62_10820, Gene: B4U62_10820
2152442	SNV	T	C	CDS: B4U62_10820, Gene: B4U62_10820
2152471	MNV	CT	AC	CDS: B4U62_10820, Gene: B4U62_10820
2152478	SNV	T	A	CDS: B4U62_10820, Gene: B4U62_10820
2152499	SNV	T	C	CDS: B4U62_10820, Gene: B4U62_10820
2152501	MNV	TC	CT	CDS: B4U62_10820, Gene: B4U62_10820
2152505	SNV	C	T	CDS: B4U62_10820, Gene: B4U62_10820
2152523	SNV	C	T	CDS: B4U62_10820, Gene: B4U62_10820
2152526	SNV	A	G	CDS: B4U62_10820, Gene: B4U62_10820
2152530	SNV	G	T	CDS: B4U62_10820, Gene: B4U62_10820
2152532	SNV	A	C	CDS: B4U62_10820, Gene: B4U62_10820
2152534	SNV	G	A	CDS: B4U62_10820, Gene: B4U62_10820
2152538	SNV	A	T	CDS: B4U62_10820, Gene: B4U62_10820
2152543	SNV	T	C	CDS: B4U62_10820, Gene: B4U62_10820
2152562	SNV	T	C	CDS: B4U62_10820, Gene: B4U62_10820
2152568	SNV	T	C	CDS: B4U62_10820, Gene: B4U62_10820
2152571	SNV	C	A	CDS: B4U62_10820, Gene: B4U62_10820
2152589	SNV	C	A	CDS: B4U62_10820, Gene: B4U62_10820
2152601	SNV	G	A	CDS: B4U62_10820, Gene: B4U62_10820
2154750	Insertion	-	C	CDS: B4U62_10860, Gene: B4U62_10860
2157532	Deletion	G	-	CDS: B4U62_10890, Gene: B4U62_10890
2157538	SNV	A	T	CDS: B4U62_10890, Gene: B4U62_10890
2157541	SNV	G	A	CDS: B4U62_10890, Gene: B4U62_10890
2157544	SNV	A	G	CDS: B4U62_10890, Gene: B4U62_10890
2157547	SNV	T	A	CDS: B4U62_10890, Gene: B4U62_10890
2157562	SNV	A	T	CDS: B4U62_10890, Gene: B4U62_10890
2157566	SNV	T	A	CDS: B4U62_10890, Gene: B4U62_10890
2157571	SNV	T	A	CDS: B4U62_10890, Gene: B4U62_10890
2157577	SNV	G	A	CDS: B4U62_10890, Gene: B4U62_10890
2157582	MNV	TG	CA	CDS: B4U62_10890, Gene: B4U62_10890
2157586	SNV	T	G	CDS: B4U62_10890, Gene: B4U62_10890
2157592	MNV	AC	TA	CDS: B4U62_10890, Gene: B4U62_10890
2157610	SNV	A	G	CDS: B4U62_10890, Gene: B4U62_10890
2157622	SNV	T	C	CDS: B4U62_10890, Gene: B4U62_10890
2157641	MNV	GC	AT	CDS: B4U62_10890, Gene: B4U62_10890
2157645	SNV	C	T	CDS: B4U62_10890, Gene: B4U62_10890
2157650	MNV	GGA	AAT	CDS: B4U62_10890, Gene: B4U62_10890
2157654	SNV	T	A	CDS: B4U62_10890, Gene: B4U62_10890
2157664	SNV	A	G	CDS: B4U62_10890, Gene: B4U62_10890
2157666	SNV	G	C	CDS: B4U62_10890, Gene: B4U62_10890
2157671	SNV	C	T	CDS: B4U62_10890, Gene: B4U62_10890
2157683	SNV	A	C	CDS: B4U62_10890, Gene: B4U62_10890
2157690	SNV	T	C	CDS: B4U62_10890, Gene: B4U62_10890
2157694	SNV	G	A	CDS: B4U62_10890, Gene: B4U62_10890
2157696	SNV	T	C	CDS: B4U62_10890, Gene: B4U62_10890
2157700	SNV	C	T	CDS: B4U62_10890, Gene: B4U62_10890
2157706	SNV	C	A	CDS: B4U62_10890, Gene: B4U62_10890
2157708	SNV	T	C	CDS: B4U62_10890, Gene: B4U62_10890
2157715	SNV	C	T
2157737	SNV	A	G
2157753	SNV	A	C
2157768	SNV	C	G
2157772	SNV	T	C
2157774	SNV	T	C
2157779	SNV	G	A
2157861	SNV	T	C	CDS: B4U62_10895, Gene: B4U62_10895
2157866	SNV	T	A	CDS: B4U62_10895, Gene: B4U62_10895
2157871	Deletion	C	-	CDS: B4U62_10895, Gene: B4U62_10895
2157879	Deletion	A	-	CDS: B4U62_10895, Gene: B4U62_10895
2157882	SNV	A	T	CDS: B4U62_10895, Gene: B4U62_10895
2157917	SNV	T	C	CDS: B4U62_10895, Gene: B4U62_10895
2157924	SNV	C	T	CDS: B4U62_10895, Gene: B4U62_10895
2157944	SNV	T	C	CDS: B4U62_10895, Gene: B4U62_10895
2157969	SNV	A	G	CDS: B4U62_10895, Gene: B4U62_10895
2157977	SNV	T	C	CDS: B4U62_10895, Gene: B4U62_10895
2158083	SNV	C	T	CDS: B4U62_10895, Gene: B4U62_10895
2158118	SNV	C	T	CDS: B4U62_10895, Gene: B4U62_10895
2158127	SNV	T	A	CDS: B4U62_10895, Gene: B4U62_10895
2158146	SNV	A	T	CDS: B4U62_10895, Gene: B4U62_10895
2158158	SNV	C	A	CDS: B4U62_10900, Gene: B4U62_10900
2158162	SNV	A	G	CDS: B4U62_10900, Gene: B4U62_10900
2158165	SNV	C	T	CDS: B4U62_10900, Gene: B4U62_10900
2158167	Replacement	G	TTTTA	CDS: B4U62_10900, Gene: B4U62_10900
2158197	SNV	T	C	CDS: B4U62_10900, Gene: B4U62_10900
2158203	Insertion	-	A	CDS: B4U62_10900, Gene: B4U62_10900
2158206	Deletion	C	-	CDS: B4U62_10900, Gene: B4U62_10900
2158218	SNV	G	A	CDS: B4U62_10900, Gene: B4U62_10900
2158224	SNV	C	T	CDS: B4U62_10900, Gene: B4U62_10900
2158232	SNV	C	T	CDS: B4U62_10900, Gene: B4U62_10900
2158251	SNV	T	C	CDS: B4U62_10900, Gene: B4U62_10900
2158261	SNV	T	G	CDS: B4U62_10900, Gene: B4U62_10900
2158290	SNV	C	T	CDS: B4U62_10900, Gene: B4U62_10900
2158296	SNV	G	A	CDS: B4U62_10900, Gene: B4U62_10900
2158301	SNV	G	C	CDS: B4U62_10900, Gene: B4U62_10900
2158314	SNV	A	C	CDS: B4U62_10900, Gene: B4U62_10900
2158323	SNV	G	A
2158332	SNV	C	T
2158342	SNV	T	G
2158354	SNV	C	T
2158362	SNV	A	G
2158368	Insertion	-	T
2158378	Insertion	-	TTG
2158379	SNV	A	T
2158381	SNV	A	T
2172817	SNV	T	G	CDS: B4U62_11045, Gene: B4U62_11045
2172819	SNV	T	A	CDS: B4U62_11045, Gene: B4U62_11045
2172821	Insertion	-	T	CDS: B4U62_11045, Gene: B4U62_11045
2172948	Deletion	G	-
2172955	SNV	T	A
2173276	SNV	A	G	CDS: B4U62_11050, Gene: B4U62_11050
2173290	MNV	TT	CA	CDS: B4U62_11050, Gene: B4U62_11050
2173308	SNV	C	T	CDS: B4U62_11050, Gene: B4U62_11050
2173366	SNV	A	G	CDS: B4U62_11050, Gene: B4U62_11050
2173369	SNV	T	C	CDS: B4U62_11050, Gene: B4U62_11050
2173378	SNV	T	C	CDS: B4U62_11050, Gene: B4U62_11050
2173380	SNV	T	C	CDS: B4U62_11050, Gene: B4U62_11050
2173404	SNV	A	G	CDS: B4U62_11050, Gene: B4U62_11050
2173416	SNV	A	T	CDS: B4U62_11050, Gene: B4U62_11050
2173465	SNV	C	T	CDS: B4U62_11050, Gene: B4U62_11050
2173593	SNV	G	A	CDS: B4U62_11055, Gene: B4U62_11055
2173626	SNV	C	T	CDS: B4U62_11055, Gene: B4U62_11055
2173644	SNV	A	C	CDS: B4U62_11055, Gene: B4U62_11055
2173647	SNV	T	A	CDS: B4U62_11055, Gene: B4U62_11055
2173649	MNV	CC	TG	CDS: B4U62_11055, Gene: B4U62_11055
2173653	SNV	C	T	CDS: B4U62_11055, Gene: B4U62_11055
2173658	SNV	T	G	CDS: B4U62_11055, Gene: B4U62_11055
2173661	SNV	T	C	CDS: B4U62_11055, Gene: B4U62_11055
2173683	SNV	G	A	CDS: B4U62_11055, Gene: B4U62_11055
2173708	MNV	GC	AT	CDS: B4U62_11055, Gene: B4U62_11055
2173741	SNV	C	T	CDS: B4U62_11055, Gene: B4U62_11055
2173758	SNV	G	A	CDS: B4U62_11055, Gene: B4U62_11055
2173806	SNV	G	A	CDS: B4U62_11055, Gene: B4U62_11055
2173827	SNV	A	G	CDS: B4U62_11055, Gene: B4U62_11055
2173835	SNV	G	A	CDS: B4U62_11055, Gene: B4U62_11055
2173839	SNV	A	G	CDS: B4U62_11055, Gene: B4U62_11055
2173848	SNV	T	C	CDS: B4U62_11055, Gene: B4U62_11055
2173851	SNV	A	G	CDS: B4U62_11055, Gene: B4U62_11055
2173857	SNV	C	T	CDS: B4U62_11055, Gene: B4U62_11055
2173866	SNV	T	C	CDS: B4U62_11055, Gene: B4U62_11055
2173873	SNV	T	G	CDS: B4U62_11055, Gene: B4U62_11055
2173923	SNV	A	G	CDS: B4U62_11055, Gene: B4U62_11055
2173985	SNV	T	C	CDS: B4U62_11055, Gene: B4U62_11055
2174003	SNV	C	T	CDS: B4U62_11060, Gene: B4U62_11060
2174008	SNV	C	T	CDS: B4U62_11060, Gene: B4U62_11060
2174030	SNV	G	A	CDS: B4U62_11060, Gene: B4U62_11060
2174036	SNV	G	A	CDS: B4U62_11060, Gene: B4U62_11060
2174039	SNV	A	G	CDS: B4U62_11060, Gene: B4U62_11060
2174051	SNV	T	C	CDS: B4U62_11060, Gene: B4U62_11060
2174059	SNV	T	C	CDS: B4U62_11060, Gene: B4U62_11060
2174072	SNV	A	G	CDS: B4U62_11060, Gene: B4U62_11060
2174136	SNV	T	C	CDS: B4U62_11060, CDS: B4U62_11065, Gene: B4U62_11060, Gene: B4U62_11065
2174147	SNV	C	T	CDS: B4U62_11065, Gene: B4U62_11065
2174190	SNV	A	G	CDS: B4U62_11065, Gene: B4U62_11065
2174241	SNV	T	C	CDS: B4U62_11065, Gene: B4U62_11065
2174250	SNV	G	A	CDS: B4U62_11065, Gene: B4U62_11065
2174268	SNV	C	T	CDS: B4U62_11065, Gene: B4U62_11065
2174271	SNV	C	A	CDS: B4U62_11065, Gene: B4U62_11065
2174280	SNV	T	A	CDS: B4U62_11065, Gene: B4U62_11065
2174283	SNV	G	A	CDS: B4U62_11065, Gene: B4U62_11065
2174286	SNV	T	G	CDS: B4U62_11065, Gene: B4U62_11065
2174315	SNV	C	T	CDS: B4U62_11065, Gene: B4U62_11065
2174361	SNV	A	C
2175638	SNV	G	T	CDS: B4U62_11085, Gene: B4U62_11085
2175646	SNV	A	T	CDS: B4U62_11085, Gene: B4U62_11085
2175662	SNV	C	T	CDS: B4U62_11085, Gene: B4U62_11085
2175697	SNV	T	A	CDS: B4U62_11085, Gene: B4U62_11085
2175778	SNV	T	C	CDS: B4U62_11085, Gene: B4U62_11085
2175804	SNV	T	C	CDS: B4U62_11085, Gene: B4U62_11085
2175829	SNV	T	G	CDS: B4U62_11085, Gene: B4U62_11085
2175887	SNV	A	G	CDS: B4U62_11085, Gene: B4U62_11085
2175898	SNV	A	T	CDS: B4U62_11085, Gene: B4U62_11085
2175918	SNV	C	T	CDS: B4U62_11085, Gene: B4U62_11085
2176345	SNV	G	A	CDS: B4U62_11085, Gene: B4U62_11085
2176453	SNV	A	T	CDS: B4U62_11085, Gene: B4U62_11085
2177479	SNV	T	C	CDS: B4U62_11085, Gene: B4U62_11085
2177491	SNV	T	C	CDS: B4U62_11085, Gene: B4U62_11085
2177530	SNV	A	G	CDS: B4U62_11085, Gene: B4U62_11085
2177566	SNV	T	G	CDS: B4U62_11085, Gene: B4U62_11085
2177575	SNV	C	T	CDS: B4U62_11085, Gene: B4U62_11085
2177599	SNV	A	T	CDS: B4U62_11085, Gene: B4U62_11085
2177829	SNV	A	G	CDS: B4U62_11085, Gene: B4U62_11085
2177866	SNV	C	T	CDS: B4U62_11085, Gene: B4U62_11085
2177884	SNV	T	C	CDS: B4U62_11085, Gene: B4U62_11085
2177923	MNV	CT	TG	CDS: B4U62_11085, Gene: B4U62_11085
2177926	SNV	C	T	CDS: B4U62_11085, Gene: B4U62_11085
2178010	SNV	T	C	CDS: B4U62_11085, Gene: B4U62_11085
2178070	SNV	C	T	CDS: B4U62_11085, Gene: B4U62_11085
2178091	SNV	T	A	CDS: B4U62_11085, Gene: B4U62_11085
2178148	SNV	T	A	CDS: B4U62_11085, Gene: B4U62_11085
2178217	SNV	A	G	CDS: B4U62_11085, Gene: B4U62_11085
2178220	SNV	G	A	CDS: B4U62_11085, Gene: B4U62_11085
2178226	SNV	T	A	CDS: B4U62_11085, Gene: B4U62_11085
2178280	SNV	A	G	CDS: B4U62_11085, Gene: B4U62_11085
2178345	SNV	A	G	CDS: B4U62_11085, Gene: B4U62_11085
2178355	MNV	AT	GC	CDS: B4U62_11085, Gene: B4U62_11085
2178391	SNV	T	C	CDS: B4U62_11085, Gene: B4U62_11085
2178406	SNV	G	A	CDS: B4U62_11085, Gene: B4U62_11085
2178448	SNV	T	C	CDS: B4U62_11085, Gene: B4U62_11085
2178509	SNV	G	A	CDS: B4U62_11085, Gene: B4U62_11085
2178697	SNV	G	A	CDS: B4U62_11085, Gene: B4U62_11085
2178709	SNV	G	A	CDS: B4U62_11085, Gene: B4U62_11085
2178814	SNV	T	G	CDS: B4U62_11085, Gene: B4U62_11085
2178853	SNV	C	T	CDS: B4U62_11085, Gene: B4U62_11085
2179102	SNV	G	T	CDS: B4U62_11085, Gene: B4U62_11085
2179125	SNV	C	T	CDS: B4U62_11085, Gene: B4U62_11085
2179234	SNV	C	A	CDS: B4U62_11085, Gene: B4U62_11085
2179327	SNV	G	A	CDS: B4U62_11085, Gene: B4U62_11085
2179437	SNV	A	G	CDS: B4U62_11085, Gene: B4U62_11085
2179456	SNV	T	C	CDS: B4U62_11085, Gene: B4U62_11085
2179495	SNV	G	A	CDS: B4U62_11085, Gene: B4U62_11085
2179498	SNV	T	A	CDS: B4U62_11085, Gene: B4U62_11085
2179501	SNV	A	T	CDS: B4U62_11085, Gene: B4U62_11085
2179504	SNV	C	T	CDS: B4U62_11085, Gene: B4U62_11085
2179516	MNV	CC	TT	CDS: B4U62_11085, Gene: B4U62_11085
2179522	SNV	T	A	CDS: B4U62_11085, Gene: B4U62_11085
2179540	SNV	T	A	CDS: B4U62_11085, Gene: B4U62_11085
2179657	SNV	G	A	CDS: B4U62_11090, Gene: B4U62_11090
2179678	SNV	C	T	CDS: B4U62_11090, Gene: B4U62_11090
2179711	SNV	A	G	CDS: B4U62_11090, Gene: B4U62_11090
2179866	SNV	C	T	CDS: B4U62_11090, Gene: B4U62_11090
2180026	SNV	C	A	CDS: B4U62_11090, Gene: B4U62_11090
2180107	SNV	A	G	CDS: B4U62_11090, Gene: B4U62_11090
2180134	SNV	G	A	CDS: B4U62_11090, Gene: B4U62_11090
2180239	SNV	T	C	CDS: B4U62_11090, Gene: B4U62_11090
2180248	SNV	G	A	CDS: B4U62_11090, Gene: B4U62_11090
2180279	SNV	C	T	CDS: B4U62_11090, Gene: B4U62_11090
2180287	SNV	T	C	CDS: B4U62_11090, Gene: B4U62_11090
2180308	MNV	CA	AG	CDS: B4U62_11090, Gene: B4U62_11090
2180324	SNV	A	G	CDS: B4U62_11090, Gene: B4U62_11090
2180331	SNV	G	T	CDS: B4U62_11090, Gene: B4U62_11090
2180374	SNV	T	A	CDS: B4U62_11090, Gene: B4U62_11090
2180386	SNV	T	C	CDS: B4U62_11090, Gene: B4U62_11090
2180402	SNV	C	T	CDS: B4U62_11090, Gene: B4U62_11090
2180419	SNV	G	A	CDS: B4U62_11090, Gene: B4U62_11090
2180425	SNV	A	T	CDS: B4U62_11090, Gene: B4U62_11090
2180466	SNV	C	T	CDS: B4U62_11090, Gene: B4U62_11090
2180540	SNV	C	T	CDS: B4U62_11090, Gene: B4U62_11090
2180599	SNV	T	C	CDS: B4U62_11090, Gene: B4U62_11090
2180602	SNV	T	A	CDS: B4U62_11090, Gene: B4U62_11090
2180680	SNV	A	T	CDS: B4U62_11090, Gene: B4U62_11090
2180722	SNV	C	T	CDS: B4U62_11090, Gene: B4U62_11090
2180733	SNV	T	C	CDS: B4U62_11090, Gene: B4U62_11090
2181001	SNV	G	A	CDS: B4U62_11090, Gene: B4U62_11090
2181119	SNV	C	T	CDS: B4U62_11090, Gene: B4U62_11090
2181121	SNV	G	A	CDS: B4U62_11090, Gene: B4U62_11090
2182200	SNV	G	A	CDS: B4U62_11095, Gene: B4U62_11095
2182218	SNV	C	T	CDS: B4U62_11095, Gene: B4U62_11095
2182347	SNV	G	A	CDS: B4U62_11095, Gene: B4U62_11095
2182356	SNV	A	G	CDS: B4U62_11095, Gene: B4U62_11095
2182389	SNV	T	C	CDS: B4U62_11095, Gene: B4U62_11095
2182478	SNV	G	A	CDS: B4U62_11100, Gene: B4U62_11100
2182512	SNV	T	A	CDS: B4U62_11100, Gene: B4U62_11100
2182539	SNV	G	A	CDS: B4U62_11100, Gene: B4U62_11100
2182542	SNV	G	A	CDS: B4U62_11100, Gene: B4U62_11100
2182629	SNV	A	G	CDS: B4U62_11100, Gene: B4U62_11100
2182701	SNV	G	A	CDS: B4U62_11100, Gene: B4U62_11100
2182776	SNV	T	C	CDS: B4U62_11100, Gene: B4U62_11100
2182778	SNV	G	A	CDS: B4U62_11100, Gene: B4U62_11100
2182824	SNV	T	C	CDS: B4U62_11100, Gene: B4U62_11100
2182836	SNV	T	C	CDS: B4U62_11100, Gene: B4U62_11100
2182875	SNV	A	C	CDS: B4U62_11100, Gene: B4U62_11100
2182878	SNV	G	A	CDS: B4U62_11100, Gene: B4U62_11100
2185749	SNV	A	G	CDS: B4U62_11115, Gene: B4U62_11115
2185870	SNV	G	C	CDS: B4U62_11115, Gene: B4U62_11115
2185895	SNV	C	T	CDS: B4U62_11115, Gene: B4U62_11115
2185959	SNV	A	G	CDS: B4U62_11115, Gene: B4U62_11115
2186019	SNV	G	A	CDS: B4U62_11115, Gene: B4U62_11115
2186094	SNV	G	T	CDS: B4U62_11115, Gene: B4U62_11115
2186125	SNV	A	T	CDS: B4U62_11115, Gene: B4U62_11115
2186130	SNV	G	A	CDS: B4U62_11115, Gene: B4U62_11115
2186204	SNV	T	C	CDS: B4U62_11115, Gene: B4U62_11115
2186208	SNV	G	A	CDS: B4U62_11115, Gene: B4U62_11115
2186211	SNV	T	G	CDS: B4U62_11115, Gene: B4U62_11115
2186220	SNV	C	A	CDS: B4U62_11115, Gene: B4U62_11115
2186223	SNV	G	A	CDS: B4U62_11115, Gene: B4U62_11115
2186228	MNV	CA	TG	CDS: B4U62_11115, Gene: B4U62_11115
2186235	SNV	C	T	CDS: B4U62_11115, Gene: B4U62_11115
2186238	SNV	G	A	CDS: B4U62_11115, Gene: B4U62_11115
2186244	SNV	C	T	CDS: B4U62_11115, Gene: B4U62_11115
2186252	MNV	CT	TA	CDS: B4U62_11115, Gene: B4U62_11115
2186262	SNV	A	T	CDS: B4U62_11115, Gene: B4U62_11115
2186265	SNV	A	G	CDS: B4U62_11115, Gene: B4U62_11115
2186272	SNV	T	G	CDS: B4U62_11115, Gene: B4U62_11115
2186283	SNV	C	T	CDS: B4U62_11115, Gene: B4U62_11115
2186286	SNV	G	C	CDS: B4U62_11115, Gene: B4U62_11115
2186292	SNV	G	T	CDS: B4U62_11115, Gene: B4U62_11115
2186298	SNV	A	C	CDS: B4U62_11115, Gene: B4U62_11115
2186316	SNV	A	T	CDS: B4U62_11115, Gene: B4U62_11115
2186319	SNV	T	C	CDS: B4U62_11115, Gene: B4U62_11115
2186325	SNV	C	T	CDS: B4U62_11115, Gene: B4U62_11115
2186348	SNV	G	A	CDS: B4U62_11115, Gene: B4U62_11115
2186411	SNV	C	T	CDS: B4U62_11115, Gene: B4U62_11115
2186415	MNV	TGA	ATC	CDS: B4U62_11115, Gene: B4U62_11115
2186424	SNV	A	G	CDS: B4U62_11115, Gene: B4U62_11115
2186447	SNV	T	C	CDS: B4U62_11115, Gene: B4U62_11115
2186451	SNV	A	G
2186453	MNV	TTT	AAA
2186462	SNV	T	G
2186468	SNV	A	T
2186470	Replacement	T	CA
2186477	MNV	TT	AA	CDS: B4U62_11120, Gene: B4U62_11120
2186480	Deletion	G	-	CDS: B4U62_11120, Gene: B4U62_11120
2186487	SNV	G	T	CDS: B4U62_11120, Gene: B4U62_11120
2186489	SNV	G	T	CDS: B4U62_11120, Gene: B4U62_11120
2186493	SNV	T	C	CDS: B4U62_11120, Gene: B4U62_11120
2186496	SNV	C	A	CDS: B4U62_11120, Gene: B4U62_11120
2187416	MNV	GC	TT	CDS: B4U62_11130, Gene: B4U62_11130
2187426	SNV	C	T	CDS: B4U62_11130, Gene: B4U62_11130
2187428	SNV	A	G	CDS: B4U62_11130, Gene: B4U62_11130
2187452	SNV	A	T	CDS: B4U62_11130, Gene: B4U62_11130
2187456	SNV	G	T	CDS: B4U62_11130, Gene: B4U62_11130
2187459	SNV	A	G	CDS: B4U62_11130, Gene: B4U62_11130
2187465	SNV	C	T	CDS: B4U62_11130, Gene: B4U62_11130
2187468	SNV	C	T	CDS: B4U62_11130, Gene: B4U62_11130
2187480	SNV	C	G	CDS: B4U62_11130, Gene: B4U62_11130
2187525	SNV	C	T	CDS: B4U62_11130, Gene: B4U62_11130
2187534	SNV	T	A	CDS: B4U62_11130, Gene: B4U62_11130
2187546	SNV	T	A	CDS: B4U62_11130, Gene: B4U62_11130
2187549	SNV	C	T	CDS: B4U62_11130, Gene: B4U62_11130
2187621	SNV	G	A	CDS: B4U62_11130, Gene: B4U62_11130
2187624	SNV	A	G	CDS: B4U62_11130, Gene: B4U62_11130
2187627	SNV	A	G	CDS: B4U62_11130, Gene: B4U62_11130
2187636	SNV	C	A	CDS: B4U62_11130, Gene: B4U62_11130
2187642	SNV	A	G	CDS: B4U62_11130, Gene: B4U62_11130
2187648	SNV	A	G	CDS: B4U62_11130, Gene: B4U62_11130
2187650	MNV	TG	CA	CDS: B4U62_11130, Gene: B4U62_11130
2187654	SNV	C	G	CDS: B4U62_11130, Gene: B4U62_11130
2187663	SNV	C	T	CDS: B4U62_11130, Gene: B4U62_11130
2187669	SNV	C	T	CDS: B4U62_11130, Gene: B4U62_11130
2187919	SNV	A	G	CDS: B4U62_11135, Gene: B4U62_11135
2187938	SNV	A	T	CDS: B4U62_11135, Gene: B4U62_11135
2187998	Insertion	-	C	CDS: B4U62_11135, Gene: B4U62_11135
2191417	SNV	T	C	CDS: B4U62_11155, Gene: B4U62_11155
2191421	SNV	A	T	CDS: B4U62_11155, Gene: B4U62_11155
2191498	SNV	C	T	CDS: B4U62_11155, Gene: B4U62_11155
2191506	SNV	G	T	CDS: B4U62_11155, Gene: B4U62_11155
2191543	SNV	A	G	CDS: B4U62_11155, Gene: B4U62_11155
2191583	SNV	G	A	CDS: B4U62_11155, Gene: B4U62_11155
2191611	SNV	G	A
2192089	SNV	T	G	CDS: B4U62_11160, Gene: B4U62_11160
2192092	SNV	A	G	CDS: B4U62_11160, Gene: B4U62_11160
2192098	SNV	T	A	CDS: B4U62_11160, Gene: B4U62_11160
2192110	SNV	T	C	CDS: B4U62_11160, Gene: B4U62_11160
2192143	SNV	C	T	CDS: B4U62_11160, Gene: B4U62_11160
2192158	SNV	G	A	CDS: B4U62_11160, Gene: B4U62_11160
2192179	SNV	C	T	CDS: B4U62_11160, Gene: B4U62_11160
2192194	SNV	C	T	CDS: B4U62_11160, Gene: B4U62_11160
2192242	SNV	A	C	CDS: B4U62_11160, Gene: B4U62_11160
2192272	SNV	G	A	CDS: B4U62_11160, Gene: B4U62_11160
2192275	SNV	T	A	CDS: B4U62_11160, Gene: B4U62_11160
2192281	SNV	T	C	CDS: B4U62_11160, Gene: B4U62_11160
2192290	SNV	T	C	CDS: B4U62_11160, Gene: B4U62_11160
2192293	SNV	A	G	CDS: B4U62_11160, Gene: B4U62_11160
2192302	SNV	C	T	CDS: B4U62_11160, Gene: B4U62_11160
2192317	SNV	C	G	CDS: B4U62_11160, Gene: B4U62_11160
2192557	SNV	T	C	CDS: B4U62_11165, Gene: B4U62_11165
2192563	SNV	C	T	CDS: B4U62_11165, Gene: B4U62_11165
2192573	SNV	A	T	CDS: B4U62_11165, Gene: B4U62_11165
2192594	SNV	G	A	CDS: B4U62_11165, Gene: B4U62_11165
2192602	SNV	G	A	CDS: B4U62_11165, Gene: B4U62_11165
2192617	SNV	T	A	CDS: B4U62_11165, Gene: B4U62_11165
2192629	SNV	C	T	CDS: B4U62_11165, Gene: B4U62_11165
2192635	SNV	T	C	CDS: B4U62_11165, Gene: B4U62_11165
2192671	SNV	T	C	CDS: B4U62_11165, Gene: B4U62_11165
2192689	SNV	T	C	CDS: B4U62_11165, Gene: B4U62_11165
2192694	MNV	AT	GG	CDS: B4U62_11165, Gene: B4U62_11165
2192722	SNV	C	T	CDS: B4U62_11165, Gene: B4U62_11165
2192727	SNV	A	G	CDS: B4U62_11165, Gene: B4U62_11165
2192737	SNV	A	T	CDS: B4U62_11165, Gene: B4U62_11165
2192743	SNV	T	A	CDS: B4U62_11165, Gene: B4U62_11165
2192779	SNV	G	A	CDS: B4U62_11165, Gene: B4U62_11165
2192782	SNV	T	C	CDS: B4U62_11165, Gene: B4U62_11165
2192791	SNV	A	G	CDS: B4U62_11165, Gene: B4U62_11165
2192794	MNV	GG	AA	CDS: B4U62_11165, Gene: B4U62_11165
2192815	SNV	T	A	CDS: B4U62_11165, Gene: B4U62_11165
2192818	SNV	A	C	CDS: B4U62_11165, Gene: B4U62_11165
2192821	SNV	G	A	CDS: B4U62_11165, Gene: B4U62_11165
2192826	SNV	C	T	CDS: B4U62_11165, Gene: B4U62_11165
2192839	SNV	T	A	CDS: B4U62_11165, Gene: B4U62_11165
2192842	SNV	T	A	CDS: B4U62_11165, Gene: B4U62_11165
2192851	SNV	C	T	CDS: B4U62_11165, Gene: B4U62_11165
2192855	SNV	C	T	CDS: B4U62_11165, Gene: B4U62_11165
2192902	SNV	C	T	CDS: B4U62_11165, Gene: B4U62_11165
2192950	SNV	T	C	CDS: B4U62_11165, Gene: B4U62_11165
2192965	SNV	T	C	CDS: B4U62_11165, Gene: B4U62_11165
2192968	SNV	G	A	CDS: B4U62_11165, Gene: B4U62_11165
2192974	SNV	C	T	CDS: B4U62_11165, Gene: B4U62_11165
2192977	SNV	A	T	CDS: B4U62_11165, Gene: B4U62_11165
2192980	SNV	T	C	CDS: B4U62_11165, Gene: B4U62_11165
2193032	SNV	T	G	CDS: B4U62_11165, Gene: B4U62_11165
2193052	SNV	T	C	CDS: B4U62_11165, Gene: B4U62_11165
2193058	SNV	A	C	CDS: B4U62_11165, Gene: B4U62_11165
2193070	MNV	AACT	CGGC	CDS: B4U62_11165, Gene: B4U62_11165
2193076	SNV	G	A	CDS: B4U62_11165, Gene: B4U62_11165
2193079	SNV	C	T	CDS: B4U62_11165, Gene: B4U62_11165
2193082	SNV	C	T	CDS: B4U62_11165, Gene: B4U62_11165
2193097	MNV	TA	AC	CDS: B4U62_11165, Gene: B4U62_11165
2193112	SNV	T	A	CDS: B4U62_11165, Gene: B4U62_11165
2193127	SNV	C	T	CDS: B4U62_11165, Gene: B4U62_11165
2193130	SNV	A	G	CDS: B4U62_11165, Gene: B4U62_11165
2193136	SNV	C	A	CDS: B4U62_11165, Gene: B4U62_11165
2193145	SNV	C	G	CDS: B4U62_11165, Gene: B4U62_11165
2193187	SNV	A	T	CDS: B4U62_11165, Gene: B4U62_11165
2193196	SNV	T	C	CDS: B4U62_11165, Gene: B4U62_11165
2193231	SNV	C	T
2193233	SNV	T	C
2193242	SNV	C	A
2193248	Deletion	T	-
2193250	SNV	T	A
2193256	MNV	TTC	GAA
2193261	Insertion	-	G
2193267	SNV	T	C
2193277	SNV	G	T
2193285	SNV	T	A	CDS: B4U62_11170, Gene: B4U62_11170
2193289	MNV	AT	TA	CDS: B4U62_11170, Gene: B4U62_11170
2193294	SNV	T	C	CDS: B4U62_11170, Gene: B4U62_11170
2193298	SNV	T	A	CDS: B4U62_11170, Gene: B4U62_11170
2193326	SNV	G	C	CDS: B4U62_11170, Gene: B4U62_11170
2193370	SNV	A	G	CDS: B4U62_11170, Gene: B4U62_11170
2193390	SNV	C	T	CDS: B4U62_11170, Gene: B4U62_11170
2193415	SNV	C	T	CDS: B4U62_11170, Gene: B4U62_11170
2193436	SNV	G	A	CDS: B4U62_11170, Gene: B4U62_11170
2193475	SNV	G	T	CDS: B4U62_11170, Gene: B4U62_11170
2193502	SNV	C	A	CDS: B4U62_11170, Gene: B4U62_11170
2193508	SNV	T	C	CDS: B4U62_11170, Gene: B4U62_11170
2193520	SNV	C	T	CDS: B4U62_11170, Gene: B4U62_11170
2193529	SNV	G	A	CDS: B4U62_11170, Gene: B4U62_11170
2193533	SNV	T	G	CDS: B4U62_11170, Gene: B4U62_11170
2193535	SNV	A	C	CDS: B4U62_11170, Gene: B4U62_11170
2193541	SNV	G	A	CDS: B4U62_11170, Gene: B4U62_11170
2193559	SNV	C	T	CDS: B4U62_11170, Gene: B4U62_11170
2193565	SNV	T	C	CDS: B4U62_11170, Gene: B4U62_11170
2194834	SNV	C	T	CDS: B4U62_11190, Gene: B4U62_11190
2194837	SNV	C	T	CDS: B4U62_11190, Gene: B4U62_11190
2194855	SNV	G	T	CDS: B4U62_11190, Gene: B4U62_11190
2194911	SNV	C	G	CDS: B4U62_11190, Gene: B4U62_11190
2195429	SNV	G	C	CDS: B4U62_11195, Gene: B4U62_11195
2195803	SNV	C	T	CDS: B4U62_11200, Gene: B4U62_11200
2195812	SNV	C	T	CDS: B4U62_11200, Gene: B4U62_11200
2195817	SNV	T	C
2195842	SNV	T	C
2195845	Insertion	-	TA
2195847	SNV	A	T
2195849	SNV	T	G
2195852	MNV	TT	GA
2195858	Insertion	-	T
2196398	SNV	A	T
2196413	MNV	GT	AA
2196417	SNV	C	T
2196428	SNV	T	C	CDS: B4U62_11210, Gene: B4U62_11210
2196431	SNV	G	C	CDS: B4U62_11210, Gene: B4U62_11210
2196438	SNV	A	G	CDS: B4U62_11210, Gene: B4U62_11210
2196457	MNV	CT	TG	CDS: B4U62_11210, Gene: B4U62_11210
2196478	SNV	C	T	CDS: B4U62_11210, Gene: B4U62_11210
2196484	SNV	G	A	CDS: B4U62_11210, Gene: B4U62_11210
2196492	MNV	GT	AC	CDS: B4U62_11210, Gene: B4U62_11210
2196508	SNV	A	G	CDS: B4U62_11210, Gene: B4U62_11210
2196645	SNV	T	C	CDS: B4U62_11210, Gene: B4U62_11210
2196679	SNV	A	G	CDS: B4U62_11210, Gene: B4U62_11210
2196703	SNV	G	A	CDS: B4U62_11210, Gene: B4U62_11210
2196705	SNV	A	C	CDS: B4U62_11210, Gene: B4U62_11210
2196721	SNV	A	G	CDS: B4U62_11210, Gene: B4U62_11210
2196826	SNV	G	A	CDS: B4U62_11210, Gene: B4U62_11210
2196865	SNV	T	C	CDS: B4U62_11210, Gene: B4U62_11210
2196879	SNV	C	T	CDS: B4U62_11210, Gene: B4U62_11210
2196898	SNV	A	G	CDS: B4U62_11210, Gene: B4U62_11210
2196970	SNV	A	G	CDS: B4U62_11210, Gene: B4U62_11210
2196982	SNV	G	A	CDS: B4U62_11210, Gene: B4U62_11210
2197025	SNV	T	C	CDS: B4U62_11210, Gene: B4U62_11210
2197063	SNV	A	G	CDS: B4U62_11210, Gene: B4U62_11210
2197083	SNV	C	T	CDS: B4U62_11210, Gene: B4U62_11210
2197099	SNV	C	T	CDS: B4U62_11210, Gene: B4U62_11210
2197106	SNV	C	A	CDS: B4U62_11210, Gene: B4U62_11210
2197124	SNV	C	G
2197148	SNV	T	A
2197165	SNV	C	A	CDS: B4U62_11215, Gene: B4U62_11215
2197228	SNV	C	T	CDS: B4U62_11215, Gene: B4U62_11215
2197266	SNV	T	C	CDS: B4U62_11215, Gene: B4U62_11215
2197424	SNV	A	C	CDS: B4U62_11220, Gene: B4U62_11220
2197427	SNV	T	C	CDS: B4U62_11220, Gene: B4U62_11220
2197433	SNV	T	A	CDS: B4U62_11220, Gene: B4U62_11220
2197435	MNV	GC	TT	CDS: B4U62_11220, Gene: B4U62_11220
2197442	SNV	T	C	CDS: B4U62_11220, Gene: B4U62_11220
2197451	SNV	A	T	CDS: B4U62_11220, Gene: B4U62_11220
2197458	SNV	T	C	CDS: B4U62_11220, Gene: B4U62_11220
2197460	SNV	G	A	CDS: B4U62_11220, Gene: B4U62_11220
2197468	MNV	TT	AC	CDS: B4U62_11220, Gene: B4U62_11220
2197471	MNV	AG	GA	CDS: B4U62_11220, Gene: B4U62_11220
2197475	SNV	G	A	CDS: B4U62_11220, Gene: B4U62_11220
2197478	SNV	T	C	CDS: B4U62_11220, Gene: B4U62_11220
2197519	MNV	CC	TT	CDS: B4U62_11220, Gene: B4U62_11220
2197565	SNV	T	C	CDS: B4U62_11220, Gene: B4U62_11220
2197586	SNV	C	A	CDS: B4U62_11220, Gene: B4U62_11220
2197593	SNV	C	T	CDS: B4U62_11220, Gene: B4U62_11220
2197627	SNV	T	C	CDS: B4U62_11220, Gene: B4U62_11220
2197640	SNV	T	C	CDS: B4U62_11220, Gene: B4U62_11220
2197645	SNV	T	C	CDS: B4U62_11220, Gene: B4U62_11220
2197700	SNV	T	C	CDS: B4U62_11220, Gene: B4U62_11220
2197712	SNV	G	T	CDS: B4U62_11220, Gene: B4U62_11220
2197733	SNV	A	G	CDS: B4U62_11220, Gene: B4U62_11220
2197736	MNV	GTG	AAA	CDS: B4U62_11220, Gene: B4U62_11220
2197757	SNV	C	T	CDS: B4U62_11220, Gene: B4U62_11220
2197811	MNV	AT	GG	CDS: B4U62_11220, Gene: B4U62_11220
2197817	SNV	G	C	CDS: B4U62_11220, Gene: B4U62_11220
2197819	SNV	T	C	CDS: B4U62_11220, Gene: B4U62_11220
2197823	SNV	C	T	CDS: B4U62_11220, Gene: B4U62_11220
2197826	MNV	AG	TA	CDS: B4U62_11220, Gene: B4U62_11220
2197835	SNV	T	C	CDS: B4U62_11220, Gene: B4U62_11220
2197838	SNV	T	C	CDS: B4U62_11220, Gene: B4U62_11220
2197844	SNV	T	C	CDS: B4U62_11220, Gene: B4U62_11220
2197848	SNV	G	T	CDS: B4U62_11220, Gene: B4U62_11220
2197856	SNV	C	T	CDS: B4U62_11220, Gene: B4U62_11220
2197871	SNV	A	G	CDS: B4U62_11220, Gene: B4U62_11220
2197878	SNV	G	T	CDS: B4U62_11220, Gene: B4U62_11220
2197880	SNV	T	G	CDS: B4U62_11220, Gene: B4U62_11220
2197895	SNV	G	A	CDS: B4U62_11220, Gene: B4U62_11220
2197898	SNV	T	G	CDS: B4U62_11220, Gene: B4U62_11220
2197910	SNV	G	A	CDS: B4U62_11220, Gene: B4U62_11220
2197913	SNV	C	T	CDS: B4U62_11220, Gene: B4U62_11220
2198886	SNV	T	A	CDS: B4U62_11235, Gene: B4U62_11235
2198906	SNV	G	A	CDS: B4U62_11235, Gene: B4U62_11235
2198913	SNV	A	T	CDS: B4U62_11235, Gene: B4U62_11235
2198919	SNV	G	A	CDS: B4U62_11235, Gene: B4U62_11235
2198922	SNV	T	C	CDS: B4U62_11235, Gene: B4U62_11235
2198927	SNV	A	G	CDS: B4U62_11235, Gene: B4U62_11235
2198937	SNV	G	A	CDS: B4U62_11235, Gene: B4U62_11235
2198949	SNV	G	A	CDS: B4U62_11235, Gene: B4U62_11235
2198952	SNV	A	G	CDS: B4U62_11235, Gene: B4U62_11235
2198955	SNV	T	G	CDS: B4U62_11235, Gene: B4U62_11235
2198961	SNV	T	G	CDS: B4U62_11235, Gene: B4U62_11235
2198977	SNV	T	A	CDS: B4U62_11235, Gene: B4U62_11235
2198985	SNV	A	G	CDS: B4U62_11235, Gene: B4U62_11235
2198997	SNV	C	T	CDS: B4U62_11235, Gene: B4U62_11235
2199000	SNV	A	G	CDS: B4U62_11235, Gene: B4U62_11235
2199002	SNV	T	G	CDS: B4U62_11235, Gene: B4U62_11235
2199006	SNV	A	G	CDS: B4U62_11235, Gene: B4U62_11235
2199008	SNV	T	C	CDS: B4U62_11235, Gene: B4U62_11235
2199039	SNV	C	T	CDS: B4U62_11235, Gene: B4U62_11235
2199066	SNV	A	G	CDS: B4U62_11235, Gene: B4U62_11235
2199071	SNV	T	C	CDS: B4U62_11235, Gene: B4U62_11235
2199087	SNV	T	C	CDS: B4U62_11235, Gene: B4U62_11235
2199139	SNV	T	A
2199146	SNV	C	A
2202476	SNV	A	C	CDS: B4U62_11285, Gene: B4U62_11285
2211919	SNV	T	A	CDS: B4U62_11365, Gene: B4U62_11365
2211943	SNV	G	A	CDS: B4U62_11365, Gene: B4U62_11365
2212007	SNV	T	C	CDS: B4U62_11365, Gene: B4U62_11365
2212024	SNV	C	T	CDS: B4U62_11365, Gene: B4U62_11365
2212033	SNV	C	T	CDS: B4U62_11365, Gene: B4U62_11365
2212076	SNV	A	T	CDS: B4U62_11370, Gene: B4U62_11370
2212088	SNV	C	T	CDS: B4U62_11370, Gene: B4U62_11370
2212115	SNV	A	G	CDS: B4U62_11370, Gene: B4U62_11370
2212133	SNV	G	A	CDS: B4U62_11370, Gene: B4U62_11370
2212154	SNV	T	C	CDS: B4U62_11370, Gene: B4U62_11370
2212166	MNV	TT	AC	CDS: B4U62_11370, Gene: B4U62_11370
2212169	SNV	A	G	CDS: B4U62_11370, Gene: B4U62_11370
2212196	SNV	A	G	CDS: B4U62_11370, Gene: B4U62_11370
2212208	SNV	T	C	CDS: B4U62_11370, Gene: B4U62_11370
2212216	SNV	C	A	CDS: B4U62_11370, Gene: B4U62_11370
2212220	SNV	A	G	CDS: B4U62_11370, Gene: B4U62_11370
2212229	SNV	C	A	CDS: B4U62_11370, Gene: B4U62_11370
2212260	SNV	T	G	CDS: B4U62_11370, Gene: B4U62_11370
2212333	SNV	A	G	CDS: B4U62_11375, Gene: B4U62_11375
2212475	SNV	A	G	CDS: B4U62_11375, Gene: B4U62_11375
2212499	SNV	A	G	CDS: B4U62_11375, Gene: B4U62_11375
2212559	SNV	G	C
2212589	SNV	A	G
2212610	SNV	A	G	CDS: B4U62_11380, Gene: B4U62_11380
2212612	MNV	AC	TT	CDS: B4U62_11380, Gene: B4U62_11380
2212625	SNV	A	G	CDS: B4U62_11380, Gene: B4U62_11380
2212631	SNV	C	T	CDS: B4U62_11380, Gene: B4U62_11380
2212643	SNV	A	T	CDS: B4U62_11380, Gene: B4U62_11380
2212664	SNV	T	A	CDS: B4U62_11380, Gene: B4U62_11380
2212679	SNV	C	A	CDS: B4U62_11380, Gene: B4U62_11380
2212691	SNV	T	C	CDS: B4U62_11380, Gene: B4U62_11380
2214969	SNV	T	A
2214971	MNV	CC	GT
2214980	Deletion	G	-
2214983	Insertion	-	C
2214985	SNV	T	C
2215009	SNV	C	T	CDS: B4U62_11400, Gene: B4U62_11400
2215011	SNV	G	T	CDS: B4U62_11400, Gene: B4U62_11400
2215013	MNV	GTG	TCC	CDS: B4U62_11400, Gene: B4U62_11400
2215091	SNV	T	C	CDS: B4U62_11400, Gene: B4U62_11400
2215093	MNV	AC	GT	CDS: B4U62_11400, Gene: B4U62_11400
2215097	SNV	A	C	CDS: B4U62_11400, Gene: B4U62_11400
2215142	SNV	A	G	CDS: B4U62_11400, Gene: B4U62_11400
2215145	SNV	T	C	CDS: B4U62_11400, Gene: B4U62_11400
2215169	SNV	A	G	CDS: B4U62_11400, Gene: B4U62_11400
2215181	SNV	G	T	CDS: B4U62_11400, Gene: B4U62_11400
2215210	SNV	A	G	CDS: B4U62_11400, Gene: B4U62_11400
2215224	SNV	C	T	CDS: B4U62_11400, Gene: B4U62_11400
2219354	SNV	C	G	CDS: B4U62_11420, Gene: B4U62_11420
2219358	SNV	T	C	CDS: B4U62_11420, Gene: B4U62_11420
2219361	SNV	T	A	CDS: B4U62_11420, Gene: B4U62_11420
2219454	SNV	C	T	CDS: B4U62_11420, Gene: B4U62_11420
2219463	MNV	TGTT	AACA	CDS: B4U62_11420, Gene: B4U62_11420
2219473	SNV	T	C	CDS: B4U62_11420, Gene: B4U62_11420
2219493	SNV	T	A	CDS: B4U62_11420, Gene: B4U62_11420
2219501	SNV	A	C	CDS: B4U62_11420, Gene: B4U62_11420
2219580	SNV	C	A	CDS: B4U62_11425, Gene: B4U62_11425
2219594	SNV	T	C	CDS: B4U62_11425, Gene: B4U62_11425
2219621	SNV	A	T	CDS: B4U62_11425, Gene: B4U62_11425
2219642	SNV	C	T	CDS: B4U62_11425, Gene: B4U62_11425
2219644	MNV	CC	TT	CDS: B4U62_11425, Gene: B4U62_11425
2219649	SNV	C	G	CDS: B4U62_11425, Gene: B4U62_11425
2219672	SNV	G	A	CDS: B4U62_11425, Gene: B4U62_11425
2219725	SNV	A	G	CDS: B4U62_11425, Gene: B4U62_11425
2219745	SNV	G	A	CDS: B4U62_11425, Gene: B4U62_11425
2219777	Deletion	G	-	CDS: B4U62_11425, Gene: B4U62_11425
2219802	SNV	C	T
2219821	SNV	G	T	CDS: B4U62_11430, Gene: B4U62_11430
2219895	Deletion	TT	-	CDS: B4U62_11430, Gene: B4U62_11430
2219908	SNV	C	T	CDS: B4U62_11430, Gene: B4U62_11430
2219971	SNV	C	T	CDS: B4U62_11430, Gene: B4U62_11430
2219980	SNV	T	C	CDS: B4U62_11430, Gene: B4U62_11430
2220033	SNV	T	C
2222623	SNV	C	T	CDS: B4U62_11450, Gene: B4U62_11450
2222635	SNV	A	G	CDS: B4U62_11450, Gene: B4U62_11450
2222659	SNV	C	T	CDS: B4U62_11450, Gene: B4U62_11450
2222739	SNV	G	A	CDS: B4U62_11450, Gene: B4U62_11450
2222835	SNV	A	T	CDS: B4U62_11450, Gene: B4U62_11450
2222863	SNV	T	C	CDS: B4U62_11450, Gene: B4U62_11450
2222915	SNV	C	T	CDS: B4U62_11450, Gene: B4U62_11450
2223059	SNV	A	C	CDS: B4U62_11450, Gene: B4U62_11450
2223064	SNV	A	C	CDS: B4U62_11450, Gene: B4U62_11450
2223070	SNV	A	G	CDS: B4U62_11450, Gene: B4U62_11450
2223215	SNV	T	C	CDS: B4U62_11450, Gene: B4U62_11450
2223688	SNV	G	T	CDS: B4U62_11450, Gene: B4U62_11450
2223862	SNV	T	C	CDS: B4U62_11450, Gene: B4U62_11450
2223865	SNV	C	T	CDS: B4U62_11450, Gene: B4U62_11450
2223922	SNV	A	G	CDS: B4U62_11450, Gene: B4U62_11450
2223944	SNV	C	A	CDS: B4U62_11450, Gene: B4U62_11450
2223967	SNV	C	T	CDS: B4U62_11450, Gene: B4U62_11450
2223989	SNV	T	C	CDS: B4U62_11450, Gene: B4U62_11450
2224008	SNV	G	A	CDS: B4U62_11450, Gene: B4U62_11450
2224021	SNV	A	T	CDS: B4U62_11450, Gene: B4U62_11450
2224024	MNV	TT	CA	CDS: B4U62_11450, Gene: B4U62_11450
2224027	SNV	A	C	CDS: B4U62_11450, Gene: B4U62_11450
2224030	SNV	A	C	CDS: B4U62_11450, Gene: B4U62_11450
2224034	SNV	G	A	CDS: B4U62_11450, Gene: B4U62_11450
2224039	MNV	CC	TT	CDS: B4U62_11450, Gene: B4U62_11450
2224064	SNV	T	C	CDS: B4U62_11450, Gene: B4U62_11450
2224095	SNV	T	A	CDS: B4U62_11450, Gene: B4U62_11450
2224102	SNV	G	A	CDS: B4U62_11450, Gene: B4U62_11450
2224108	SNV	T	A	CDS: B4U62_11450, Gene: B4U62_11450
2224114	SNV	G	A	CDS: B4U62_11450, Gene: B4U62_11450
2224127	SNV	A	G	CDS: B4U62_11450, Gene: B4U62_11450
2224129	SNV	T	C	CDS: B4U62_11450, Gene: B4U62_11450
2224141	SNV	A	T	CDS: B4U62_11450, Gene: B4U62_11450
2224267	SNV	G	A	CDS: B4U62_11450, Gene: B4U62_11450
2224278	SNV	C	A	CDS: B4U62_11450, Gene: B4U62_11450
2224280	SNV	G	A	CDS: B4U62_11450, Gene: B4U62_11450
2224483	SNV	T	C	CDS: B4U62_11450, Gene: B4U62_11450
2224526	SNV	G	A	CDS: B4U62_11450, Gene: B4U62_11450
2224530	SNV	A	G	CDS: B4U62_11450, Gene: B4U62_11450
2224567	SNV	C	T	CDS: B4U62_11450, Gene: B4U62_11450
2224642	SNV	C	A	CDS: B4U62_11450, Gene: B4U62_11450
2224648	SNV	C	T	CDS: B4U62_11450, Gene: B4U62_11450
2224652	MNV	TC	AA	CDS: B4U62_11450, Gene: B4U62_11450
2224657	SNV	C	A	CDS: B4U62_11450, Gene: B4U62_11450
2224670	MNV	GCT	AAC	CDS: B4U62_11450, Gene: B4U62_11450
2224699	SNV	C	T	CDS: B4U62_11450, Gene: B4U62_11450
2224707	Insertion	-	T	CDS: B4U62_11450, Gene: B4U62_11450
2224709	SNV	A	G	CDS: B4U62_11450, Gene: B4U62_11450
2224713	MNV	AC	TA	CDS: B4U62_11450, Gene: B4U62_11450
2224718	SNV	G	A	CDS: B4U62_11450, Gene: B4U62_11450
2224721	Deletion	A	-	CDS: B4U62_11450, Gene: B4U62_11450
2224723	SNV	T	G	CDS: B4U62_11450, Gene: B4U62_11450
2224730	SNV	A	G	CDS: B4U62_11450, Gene: B4U62_11450
2224736	SNV	G	A	CDS: B4U62_11450, Gene: B4U62_11450
2224738	SNV	C	G	CDS: B4U62_11450, Gene: B4U62_11450
2224741	SNV	A	T	CDS: B4U62_11450, Gene: B4U62_11450
2224744	SNV	A	C	CDS: B4U62_11450, Gene: B4U62_11450
2224750	SNV	A	G	CDS: B4U62_11450, Gene: B4U62_11450
2224753	SNV	T	C	CDS: B4U62_11450, Gene: B4U62_11450
2224765	SNV	T	C	CDS: B4U62_11450, Gene: B4U62_11450
2224771	SNV	T	C	CDS: B4U62_11450, Gene: B4U62_11450
2224777	SNV	A	G	CDS: B4U62_11450, Gene: B4U62_11450
2224783	SNV	T	C	CDS: B4U62_11450, Gene: B4U62_11450
2224790	SNV	G	A	CDS: B4U62_11450, Gene: B4U62_11450
2224799	MNV	GC	AT	CDS: B4U62_11450, Gene: B4U62_11450
2224811	SNV	C	G	CDS: B4U62_11450, Gene: B4U62_11450
2224816	SNV	A	G	CDS: B4U62_11450, Gene: B4U62_11450
2224819	SNV	T	A	CDS: B4U62_11450, Gene: B4U62_11450
2224822	SNV	T	C	CDS: B4U62_11450, Gene: B4U62_11450
2224845	SNV	A	G	CDS: B4U62_11450, Gene: B4U62_11450
2224847	SNV	C	T	CDS: B4U62_11450, Gene: B4U62_11450
2224850	SNV	T	A	CDS: B4U62_11450, Gene: B4U62_11450
2224864	SNV	T	C	CDS: B4U62_11450, Gene: B4U62_11450
2224870	MNV	CGG	GCA	CDS: B4U62_11450, Gene: B4U62_11450
2224874	SNV	T	C	CDS: B4U62_11450, Gene: B4U62_11450
2224888	SNV	A	T	CDS: B4U62_11450, Gene: B4U62_11450
2224891	SNV	G	A	CDS: B4U62_11450, Gene: B4U62_11450
2224894	SNV	A	T	CDS: B4U62_11450, Gene: B4U62_11450
2224897	MNV	AC	GT	CDS: B4U62_11450, Gene: B4U62_11450
2224900	SNV	T	C	CDS: B4U62_11450, Gene: B4U62_11450
2224909	SNV	G	A	CDS: B4U62_11450, Gene: B4U62_11450
2224912	SNV	A	G	CDS: B4U62_11450, Gene: B4U62_11450
2224915	SNV	A	G	CDS: B4U62_11450, Gene: B4U62_11450
2224923	SNV	A	T	CDS: B4U62_11450, Gene: B4U62_11450
2224933	MNV	AC	TT	CDS: B4U62_11450, Gene: B4U62_11450
2225107	SNV	G	A	CDS: B4U62_11450, Gene: B4U62_11450
2225111	Deletion	AT	-	CDS: B4U62_11450, Gene: B4U62_11450
2225117	SNV	C	G	CDS: B4U62_11450, Gene: B4U62_11450
2225121	MNV	GT	AA	CDS: B4U62_11450, Gene: B4U62_11450
2225155	MNV	TG	GA
2225163	Deletion	G	-
2225168	MNV	TA	CT
2225171	SNV	C	G
2225173	Insertion	-	C
2225180	MNV	CT	GA
2225194	MNV	TGT	CAC
2225200	SNV	T	G
2225202	SNV	T	A
2225211	SNV	G	A
2225213	SNV	T	G
2225220	SNV	T	C
2225224	SNV	G	A
2225228	SNV	A	C
2225230	SNV	T	C
2225234	SNV	G	T
2225245	SNV	T	C
2225257	SNV	C	A
2225285	SNV	T	G
2225290	SNV	C	A
2225293	SNV	T	C
2225497	Deletion	T	-	CDS: B4U62_11455, Gene: B4U62_11455
2225533	SNV	C	T	CDS: B4U62_11455, Gene: B4U62_11455
2225539	SNV	T	A	CDS: B4U62_11455, Gene: B4U62_11455
2225557	SNV	C	G	CDS: B4U62_11455, Gene: B4U62_11455
2225560	MNV	GA	AT	CDS: B4U62_11455, Gene: B4U62_11455
2225566	SNV	A	C	CDS: B4U62_11455, Gene: B4U62_11455
2225584	SNV	G	A	CDS: B4U62_11455, Gene: B4U62_11455
2225587	SNV	T	A	CDS: B4U62_11455, Gene: B4U62_11455
2225602	SNV	A	C	CDS: B4U62_11455, Gene: B4U62_11455
2225605	SNV	T	C	CDS: B4U62_11455, Gene: B4U62_11455
2225609	SNV	C	G	CDS: B4U62_11455, Gene: B4U62_11455
2225611	SNV	A	T	CDS: B4U62_11455, Gene: B4U62_11455
2225620	SNV	A	T	CDS: B4U62_11455, Gene: B4U62_11455
2225623	SNV	T	C	CDS: B4U62_11455, Gene: B4U62_11455
2225629	SNV	C	T	CDS: B4U62_11455, Gene: B4U62_11455
2225635	SNV	C	G	CDS: B4U62_11455, Gene: B4U62_11455
2225824	MNV	CC	TT
2225831	Insertion	-	T
2225834	MNV	TT	CA
2225893	SNV	A	C
2225902	SNV	C	T
2225904	SNV	A	G
2225907	SNV	T	C
2225911	SNV	T	C
2225930	SNV	C	T
2225932	SNV	A	T
2225938	SNV	A	G
2225951	SNV	C	T
2225973	SNV	T	C
2225975	SNV	C	A
2226006	SNV	G	A
2226014	SNV	T	A
2226054	SNV	G	T
2226056	SNV	T	A
2226077	SNV	C	A
2226087	SNV	A	G
2226094	SNV	G	A
2226127	SNV	T	A
2226139	SNV	T	C
2226141	SNV	T	G
2226165	SNV	C	G
2226173	SNV	C	T
2226182	SNV	A	G
2226186	SNV	G	A
2226189	Replacement	TC	G
2226204	SNV	T	G
2226213	SNV	C	T
2226237	SNV	T	G
2226266	SNV	A	C
2226272	Deletion	TT	-
2226276	MNV	AA	TG
2226279	SNV	C	G
2226282	Deletion	CGA	-
2226286	SNV	G	C
2226288	MNV	TT	CA
2226292	Deletion	TA	-
2226299	Deletion	T	-
2226301	MNV	AA	CT
2226337	Deletion	A	-
2226387	SNV	G	C
2226428	Replacement	C	AT
2226439	SNV	T	G
2226449	SNV	G	A
2226453	SNV	C	T
2226456	Insertion	-	A
2226467	SNV	A	G
2226508	SNV	A	G
2226535	SNV	A	C
2226592	SNV	C	T
2226886	Deletion	T	-
2226893	SNV	G	C
2226895	SNV	A	G
2226901	Deletion	A	-
2226906	SNV	C	G
2226926	SNV	T	C
2226929	MNV	TT	AA
2226933	SNV	G	A
2226943	SNV	A	T
2226946	Insertion	-	T
2226969	SNV	A	G
2227009	SNV	A	T
2227049	SNV	A	C
2227093	SNV	A	G
2227150	SNV	T	C
2227153	SNV	A	C
2227373	SNV	T	C	CDS: B4U62_11460, Gene: B4U62_11460
2227421	SNV	C	T	CDS: B4U62_11460, Gene: B4U62_11460
2227430	SNV	T	C	CDS: B4U62_11460, Gene: B4U62_11460
2227463	SNV	A	G	CDS: B4U62_11460, Gene: B4U62_11460
2227466	SNV	T	C	CDS: B4U62_11460, Gene: B4U62_11460
2227510	SNV	G	A	CDS: B4U62_11460, Gene: B4U62_11460
2227523	SNV	A	C
2227525	SNV	A	G
2227656	SNV	C	A	CDS: B4U62_11465, Gene: B4U62_11465
2227662	SNV	G	A	CDS: B4U62_11465, Gene: B4U62_11465
2227668	SNV	T	C	CDS: B4U62_11465, Gene: B4U62_11465
2227671	SNV	T	A	CDS: B4U62_11465, Gene: B4U62_11465
2227722	SNV	A	G	CDS: B4U62_11465, Gene: B4U62_11465
2227725	SNV	A	G	CDS: B4U62_11465, Gene: B4U62_11465
2227738	MNV	CG	AA	CDS: B4U62_11465, Gene: B4U62_11465
2227745	SNV	G	A	CDS: B4U62_11465, Gene: B4U62_11465
2227751	SNV	A	C	CDS: B4U62_11465, Gene: B4U62_11465
2227851	SNV	C	T	CDS: B4U62_11465, Gene: B4U62_11465
2227857	SNV	C	T	CDS: B4U62_11465, Gene: B4U62_11465
2227866	SNV	C	T	CDS: B4U62_11465, Gene: B4U62_11465
2227878	SNV	G	T	CDS: B4U62_11465, Gene: B4U62_11465
2227955	SNV	A	G	CDS: B4U62_11465, Gene: B4U62_11465
2228139	SNV	C	T	CDS: B4U62_11465, Gene: B4U62_11465
2228241	MNV	TT	AC	CDS: B4U62_11465, Gene: B4U62_11465
2228364	SNV	A	C	CDS: B4U62_11465, Gene: B4U62_11465
2246600	SNV	G	A
2246610	SNV	T	C
2246612	SNV	C	T
2246615	MNV	GTT	AAC
2246637	Deletion	A	-
2246641	SNV	A	T
2246643	SNV	C	A
2249084	MNV	TG	AA	CDS: B4U62_11610, Gene: B4U62_11610
2249091	SNV	A	T	CDS: B4U62_11610, Gene: B4U62_11610
2249093	SNV	G	T	CDS: B4U62_11610, Gene: B4U62_11610
2249096	MNV	TG	AT	CDS: B4U62_11610, Gene: B4U62_11610
2249100	MNV	AT	GC	CDS: B4U62_11610, Gene: B4U62_11610
2249106	SNV	A	C	CDS: B4U62_11610, Gene: B4U62_11610
2249108	SNV	G	T	CDS: B4U62_11610, Gene: B4U62_11610
2249116	MNV	AC	GT	CDS: B4U62_11610, Gene: B4U62_11610
2249133	SNV	C	T
2249136	SNV	A	G
2249140	SNV	G	A
2249147	MNV	TC	AT
2249153	SNV	T	C
2249218	SNV	G	A	CDS: B4U62_11615, Gene: B4U62_11615
2249236	SNV	C	T	CDS: B4U62_11615, Gene: B4U62_11615
2249272	SNV	C	T	CDS: B4U62_11615, Gene: B4U62_11615
2249308	SNV	A	G	CDS: B4U62_11615, Gene: B4U62_11615
2249311	SNV	C	T	CDS: B4U62_11615, Gene: B4U62_11615
2249353	SNV	T	A	CDS: B4U62_11615, Gene: B4U62_11615
2249357	SNV	A	G	CDS: B4U62_11615, Gene: B4U62_11615
2249362	MNV	CA	TG	CDS: B4U62_11615, Gene: B4U62_11615
2249403	SNV	A	G	CDS: B4U62_11615, Gene: B4U62_11615
2249440	SNV	A	G	CDS: B4U62_11615, Gene: B4U62_11615
2249449	SNV	G	A	CDS: B4U62_11615, Gene: B4U62_11615
2249461	SNV	G	A	CDS: B4U62_11615, Gene: B4U62_11615
2249470	SNV	A	G	CDS: B4U62_11615, Gene: B4U62_11615
2249479	SNV	G	A	CDS: B4U62_11615, Gene: B4U62_11615
2249491	SNV	T	C	CDS: B4U62_11615, Gene: B4U62_11615
2249497	SNV	A	G	CDS: B4U62_11615, Gene: B4U62_11615
2249509	SNV	C	T	CDS: B4U62_11615, Gene: B4U62_11615
2249557	SNV	A	T	CDS: B4U62_11615, Gene: B4U62_11615
2249623	SNV	G	A	CDS: B4U62_11615, Gene: B4U62_11615
2249635	SNV	A	T	CDS: B4U62_11615, Gene: B4U62_11615
2249647	SNV	C	T	CDS: B4U62_11615, Gene: B4U62_11615
2249656	SNV	G	A	CDS: B4U62_11615, Gene: B4U62_11615
2249704	SNV	C	T	CDS: B4U62_11615, Gene: B4U62_11615
2249902	SNV	G	A	CDS: B4U62_11615, Gene: B4U62_11615
2249920	SNV	T	C	CDS: B4U62_11615, Gene: B4U62_11615
2250026	MNV	GT	AC	CDS: B4U62_11615, Gene: B4U62_11615
2250040	SNV	G	A	CDS: B4U62_11615, Gene: B4U62_11615
2250062	SNV	G	C	CDS: B4U62_11615, Gene: B4U62_11615
2250067	MNV	CA	TG	CDS: B4U62_11615, Gene: B4U62_11615
2250070	SNV	T	C	CDS: B4U62_11615, Gene: B4U62_11615
2250073	MNV	AA	CG	CDS: B4U62_11615, Gene: B4U62_11615
2250076	SNV	C	T	CDS: B4U62_11615, Gene: B4U62_11615
2250078	SNV	A	G	CDS: B4U62_11615, Gene: B4U62_11615
2250091	SNV	A	T	CDS: B4U62_11615, Gene: B4U62_11615
2250097	SNV	T	G	CDS: B4U62_11615, Gene: B4U62_11615
2250109	SNV	T	C	CDS: B4U62_11615, Gene: B4U62_11615
2250118	SNV	T	C	CDS: B4U62_11615, Gene: B4U62_11615
2250121	SNV	A	G	CDS: B4U62_11615, Gene: B4U62_11615
2250130	SNV	C	T	CDS: B4U62_11615, Gene: B4U62_11615
2250133	SNV	C	A	CDS: B4U62_11615, Gene: B4U62_11615
2250136	SNV	C	T	CDS: B4U62_11615, Gene: B4U62_11615
2250148	MNV	TG	GT	CDS: B4U62_11615, Gene: B4U62_11615
2250153	SNV	A	G	CDS: B4U62_11615, Gene: B4U62_11615
2250163	SNV	T	G	CDS: B4U62_11615, Gene: B4U62_11615
2250325	SNV	G	T	CDS: B4U62_11615, Gene: B4U62_11615
2250334	SNV	A	G	CDS: B4U62_11615, Gene: B4U62_11615
2250337	SNV	T	C	CDS: B4U62_11615, Gene: B4U62_11615
2250343	SNV	A	G	CDS: B4U62_11615, Gene: B4U62_11615
2250346	SNV	T	A	CDS: B4U62_11615, Gene: B4U62_11615
2250350	SNV	C	G	CDS: B4U62_11615, Gene: B4U62_11615
2250352	SNV	A	G	CDS: B4U62_11615, Gene: B4U62_11615
2250358	SNV	T	A	CDS: B4U62_11615, Gene: B4U62_11615
2250361	MNV	TG	AA	CDS: B4U62_11615, Gene: B4U62_11615
2250365	SNV	T	C	CDS: B4U62_11615, Gene: B4U62_11615
2250373	SNV	T	C	CDS: B4U62_11615, Gene: B4U62_11615
2250376	SNV	A	C	CDS: B4U62_11615, Gene: B4U62_11615
2250388	SNV	A	G	CDS: B4U62_11615, Gene: B4U62_11615
2250394	SNV	A	T	CDS: B4U62_11615, Gene: B4U62_11615
2250397	SNV	T	C	CDS: B4U62_11615, Gene: B4U62_11615
2250400	SNV	T	A	CDS: B4U62_11615, Gene: B4U62_11615
2250403	SNV	T	C	CDS: B4U62_11615, Gene: B4U62_11615
2250412	SNV	A	T	CDS: B4U62_11615, Gene: B4U62_11615
2250421	SNV	T	C	CDS: B4U62_11615, Gene: B4U62_11615
2250424	MNV	GA	AC	CDS: B4U62_11615, Gene: B4U62_11615
2250427	SNV	A	T	CDS: B4U62_11615, Gene: B4U62_11615
2250448	SNV	G	A	CDS: B4U62_11615, Gene: B4U62_11615
2250451	SNV	C	G	CDS: B4U62_11615, Gene: B4U62_11615
2250454	SNV	C	T	CDS: B4U62_11615, Gene: B4U62_11615
2250458	SNV	T	C	CDS: B4U62_11615, Gene: B4U62_11615
2250460	SNV	A	T	CDS: B4U62_11615, Gene: B4U62_11615
2250463	SNV	G	C	CDS: B4U62_11615, Gene: B4U62_11615
2250469	SNV	T	C	CDS: B4U62_11615, Gene: B4U62_11615
2250472	SNV	C	T	CDS: B4U62_11615, Gene: B4U62_11615
2250475	SNV	A	G	CDS: B4U62_11615, Gene: B4U62_11615
2250481	SNV	T	A	CDS: B4U62_11615, Gene: B4U62_11615
2250487	SNV	T	C	CDS: B4U62_11615, Gene: B4U62_11615
2250493	SNV	T	A	CDS: B4U62_11615, Gene: B4U62_11615
2250505	SNV	C	T	CDS: B4U62_11615, Gene: B4U62_11615
2250524	SNV	C	T	CDS: B4U62_11615, Gene: B4U62_11615
2250529	SNV	G	T	CDS: B4U62_11615, Gene: B4U62_11615
2250532	SNV	A	C	CDS: B4U62_11615, Gene: B4U62_11615
2250539	SNV	C	T	CDS: B4U62_11615, Gene: B4U62_11615
2250541	SNV	C	A	CDS: B4U62_11615, Gene: B4U62_11615
2250547	SNV	T	C	CDS: B4U62_11615, Gene: B4U62_11615
2250559	SNV	A	T	CDS: B4U62_11615, Gene: B4U62_11615
2250568	SNV	A	T	CDS: B4U62_11615, Gene: B4U62_11615
2250575	SNV	A	G	CDS: B4U62_11615, Gene: B4U62_11615
2250577	SNV	T	C	CDS: B4U62_11615, Gene: B4U62_11615
2250586	MNV	AT	GC	CDS: B4U62_11615, Gene: B4U62_11615
2250595	SNV	G	A	CDS: B4U62_11615, Gene: B4U62_11615
2250598	SNV	T	A	CDS: B4U62_11615, Gene: B4U62_11615
2250604	SNV	T	C	CDS: B4U62_11615, Gene: B4U62_11615
2250610	SNV	T	C	CDS: B4U62_11615, Gene: B4U62_11615
2250616	SNV	T	A	CDS: B4U62_11615, Gene: B4U62_11615
2250619	SNV	A	C	CDS: B4U62_11615, Gene: B4U62_11615
2253142	MNV	CAA	TTC	CDS: B4U62_11615, Gene: B4U62_11615
2253152	MNV	ACC	GTA	CDS: B4U62_11615, Gene: B4U62_11615
2253157	SNV	G	A	CDS: B4U62_11615, Gene: B4U62_11615
2253250	SNV	T	A	CDS: B4U62_11615, Gene: B4U62_11615
2253280	SNV	C	T	CDS: B4U62_11615, Gene: B4U62_11615
2253361	SNV	C	T	CDS: B4U62_11615, Gene: B4U62_11615
2253409	SNV	T	C	CDS: B4U62_11615, Gene: B4U62_11615
2253433	SNV	A	T	CDS: B4U62_11615, Gene: B4U62_11615
2253436	SNV	A	C	CDS: B4U62_11615, Gene: B4U62_11615
2253451	SNV	T	C	CDS: B4U62_11615, Gene: B4U62_11615
2253598	SNV	A	G	CDS: B4U62_11615, Gene: B4U62_11615
2253673	SNV	A	G	CDS: B4U62_11615, Gene: B4U62_11615
2253808	SNV	T	C	CDS: B4U62_11615, Gene: B4U62_11615
2253817	SNV	G	C	CDS: B4U62_11615, Gene: B4U62_11615
2253823	SNV	A	C	CDS: B4U62_11615, Gene: B4U62_11615
2253895	SNV	A	G	CDS: B4U62_11615, Gene: B4U62_11615
2253904	SNV	T	C	CDS: B4U62_11615, Gene: B4U62_11615
2254090	SNV	A	T	CDS: B4U62_11615, Gene: B4U62_11615
2254094	SNV	G	A	CDS: B4U62_11615, Gene: B4U62_11615
2254141	SNV	T	C	CDS: B4U62_11615, Gene: B4U62_11615
2254234	SNV	T	A	CDS: B4U62_11615, Gene: B4U62_11615
2254270	SNV	A	G	CDS: B4U62_11615, Gene: B4U62_11615
2254285	SNV	T	C	CDS: B4U62_11615, Gene: B4U62_11615
2254312	SNV	C	T	CDS: B4U62_11615, Gene: B4U62_11615
2254324	Deletion	C	-	CDS: B4U62_11615, Gene: B4U62_11615
2254327	Insertion	-	A	CDS: B4U62_11615, Gene: B4U62_11615
2254375	SNV	T	C	CDS: B4U62_11615, Gene: B4U62_11615
2254405	SNV	A	G	CDS: B4U62_11615, Gene: B4U62_11615
2254426	SNV	A	T	CDS: B4U62_11615, Gene: B4U62_11615
2254435	SNV	G	A	CDS: B4U62_11615, Gene: B4U62_11615
2254448	SNV	A	C	CDS: B4U62_11615, Gene: B4U62_11615
2254477	SNV	A	C	CDS: B4U62_11615, Gene: B4U62_11615
2254507	SNV	G	T	CDS: B4U62_11615, Gene: B4U62_11615
2254513	SNV	G	A	CDS: B4U62_11615, Gene: B4U62_11615
2254561	SNV	T	A	CDS: B4U62_11615, Gene: B4U62_11615
2254597	SNV	A	C	CDS: B4U62_11615, Gene: B4U62_11615
2254621	SNV	G	A	CDS: B4U62_11615, Gene: B4U62_11615
2254627	SNV	G	A	CDS: B4U62_11615, Gene: B4U62_11615
2254651	SNV	C	T	CDS: B4U62_11615, Gene: B4U62_11615
2254672	SNV	A	G	CDS: B4U62_11615, Gene: B4U62_11615
2254681	SNV	T	C	CDS: B4U62_11615, Gene: B4U62_11615
2254702	SNV	A	G	CDS: B4U62_11615, Gene: B4U62_11615
2254754	SNV	G	T	CDS: B4U62_11615, Gene: B4U62_11615
2254756	SNV	C	T	CDS: B4U62_11615, Gene: B4U62_11615
2254762	SNV	C	T	CDS: B4U62_11615, Gene: B4U62_11615
2254789	SNV	A	G	CDS: B4U62_11615, Gene: B4U62_11615
2254801	SNV	A	G	CDS: B4U62_11615, Gene: B4U62_11615
2254813	SNV	G	A	CDS: B4U62_11615, Gene: B4U62_11615
2254816	SNV	A	G	CDS: B4U62_11615, Gene: B4U62_11615
2254831	SNV	A	G	CDS: B4U62_11615, Gene: B4U62_11615
2254849	SNV	G	C	CDS: B4U62_11615, Gene: B4U62_11615
2254852	SNV	G	A	CDS: B4U62_11615, Gene: B4U62_11615
2254858	SNV	C	T	CDS: B4U62_11615, Gene: B4U62_11615
2254861	SNV	T	C	CDS: B4U62_11615, Gene: B4U62_11615
2254864	SNV	G	A	CDS: B4U62_11615, Gene: B4U62_11615
2254876	SNV	A	G	CDS: B4U62_11615, Gene: B4U62_11615
2254878	SNV	A	G	CDS: B4U62_11615, Gene: B4U62_11615
2254990	SNV	G	A	CDS: B4U62_11615, Gene: B4U62_11615
2255005	SNV	C	T	CDS: B4U62_11615, Gene: B4U62_11615
2255065	SNV	T	G	CDS: B4U62_11615, Gene: B4U62_11615
2255083	SNV	G	C	CDS: B4U62_11615, Gene: B4U62_11615
2255098	SNV	T	A	CDS: B4U62_11615, Gene: B4U62_11615
2255104	MNV	CTT	TAA	CDS: B4U62_11615, Gene: B4U62_11615
2255110	SNV	C	T	CDS: B4U62_11615, Gene: B4U62_11615
2255119	SNV	A	C	CDS: B4U62_11615, Gene: B4U62_11615
2255123	Insertion	-	A	CDS: B4U62_11615, Gene: B4U62_11615
2255127	Replacement	CT	A	CDS: B4U62_11615, Gene: B4U62_11615
2255131	SNV	T	C	CDS: B4U62_11615, Gene: B4U62_11615
2255134	SNV	C	A	CDS: B4U62_11615, Gene: B4U62_11615
2255137	SNV	G	A	CDS: B4U62_11615, Gene: B4U62_11615
2255145	SNV	T	A	CDS: B4U62_11615, Gene: B4U62_11615
2255152	SNV	A	G	CDS: B4U62_11615, Gene: B4U62_11615
2255158	SNV	A	G	CDS: B4U62_11615, Gene: B4U62_11615
2255161	SNV	A	G	CDS: B4U62_11615, Gene: B4U62_11615
2255332	SNV	G	C	CDS: B4U62_11615, Gene: B4U62_11615
2255335	SNV	C	T	CDS: B4U62_11615, Gene: B4U62_11615
2255347	SNV	C	T	CDS: B4U62_11615, Gene: B4U62_11615
2255350	SNV	A	T	CDS: B4U62_11615, Gene: B4U62_11615
2255359	SNV	G	A	CDS: B4U62_11615, Gene: B4U62_11615
2255362	SNV	G	A	CDS: B4U62_11615, Gene: B4U62_11615
2255368	SNV	C	T	CDS: B4U62_11615, Gene: B4U62_11615
2255374	SNV	T	C	CDS: B4U62_11615, Gene: B4U62_11615
2255377	SNV	A	G	CDS: B4U62_11615, Gene: B4U62_11615
2255384	SNV	A	G	CDS: B4U62_11615, Gene: B4U62_11615
2255386	SNV	T	C	CDS: B4U62_11615, Gene: B4U62_11615
2255389	SNV	T	G	CDS: B4U62_11615, Gene: B4U62_11615
2255407	SNV	C	A	CDS: B4U62_11615, Gene: B4U62_11615
2255410	SNV	T	C	CDS: B4U62_11615, Gene: B4U62_11615
2255422	SNV	G	A	CDS: B4U62_11615, Gene: B4U62_11615
2255429	SNV	A	C	CDS: B4U62_11615, Gene: B4U62_11615
2255435	SNV	A	G	CDS: B4U62_11615, Gene: B4U62_11615
2255440	SNV	A	T	CDS: B4U62_11615, Gene: B4U62_11615
2255449	SNV	C	T	CDS: B4U62_11615, Gene: B4U62_11615
2255461	SNV	G	A	CDS: B4U62_11615, Gene: B4U62_11615
2255473	SNV	G	A	CDS: B4U62_11615, Gene: B4U62_11615
2255476	MNV	TT	CA	CDS: B4U62_11615, Gene: B4U62_11615
2255479	SNV	T	C	CDS: B4U62_11615, Gene: B4U62_11615
2255485	SNV	T	C	CDS: B4U62_11615, Gene: B4U62_11615
2255491	MNV	TACC	CGAG	CDS: B4U62_11615, Gene: B4U62_11615
2255501	SNV	G	A	CDS: B4U62_11615, Gene: B4U62_11615
2255506	SNV	C	G	CDS: B4U62_11615, Gene: B4U62_11615
2255512	SNV	A	G	CDS: B4U62_11615, Gene: B4U62_11615
2258834	SNV	A	T	CDS: B4U62_11625, Gene: B4U62_11625
2258837	SNV	G	A	CDS: B4U62_11625, Gene: B4U62_11625
2258852	SNV	C	T	CDS: B4U62_11625, Gene: B4U62_11625
2258856	MNV	AAT	CCA	CDS: B4U62_11625, Gene: B4U62_11625
2258861	MNV	GG	TA	CDS: B4U62_11625, Gene: B4U62_11625
2258864	SNV	T	C	CDS: B4U62_11625, Gene: B4U62_11625
2258870	SNV	T	A	CDS: B4U62_11625, Gene: B4U62_11625
2258879	SNV	T	C	CDS: B4U62_11625, Gene: B4U62_11625
2258890	SNV	G	A	CDS: B4U62_11625, Gene: B4U62_11625
2258900	SNV	C	T	CDS: B4U62_11625, Gene: B4U62_11625
2258918	SNV	G	A	CDS: B4U62_11625, Gene: B4U62_11625
2258922	SNV	G	A	CDS: B4U62_11625, Gene: B4U62_11625
2258939	SNV	G	A	CDS: B4U62_11625, Gene: B4U62_11625
2258942	SNV	A	G	CDS: B4U62_11625, Gene: B4U62_11625
2258944	SNV	A	C	CDS: B4U62_11625, Gene: B4U62_11625
2258954	SNV	C	T	CDS: B4U62_11625, Gene: B4U62_11625
2258966	MNV	AA	CC	CDS: B4U62_11625, Gene: B4U62_11625
2258987	SNV	A	G	CDS: B4U62_11625, Gene: B4U62_11625
2259006	SNV	G	A	CDS: B4U62_11625, Gene: B4U62_11625
2259038	SNV	G	A	CDS: B4U62_11625, Gene: B4U62_11625
2259056	SNV	A	T	CDS: B4U62_11625, Gene: B4U62_11625
2259062	SNV	G	C	CDS: B4U62_11625, Gene: B4U62_11625
2259065	SNV	T	C	CDS: B4U62_11625, Gene: B4U62_11625
2259068	SNV	T	G	CDS: B4U62_11625, Gene: B4U62_11625
2259074	SNV	C	T	CDS: B4U62_11625, Gene: B4U62_11625
2259077	SNV	T	A	CDS: B4U62_11625, Gene: B4U62_11625
2259089	MNV	TA	CG	CDS: B4U62_11625, Gene: B4U62_11625
2259097	SNV	C	T	CDS: B4U62_11625, Gene: B4U62_11625
2259101	SNV	G	A	CDS: B4U62_11625, Gene: B4U62_11625
2259104	SNV	C	T	CDS: B4U62_11625, Gene: B4U62_11625
2259135	SNV	A	T	CDS: B4U62_11625, Gene: B4U62_11625
2259138	SNV	C	T	CDS: B4U62_11625, Gene: B4U62_11625
2259150	SNV	G	C	CDS: B4U62_11625, Gene: B4U62_11625
2259158	SNV	T	A	CDS: B4U62_11625, Gene: B4U62_11625
2259166	SNV	C	T	CDS: B4U62_11625, Gene: B4U62_11625
2259179	SNV	C	T	CDS: B4U62_11625, Gene: B4U62_11625
2259186	SNV	A	C	CDS: B4U62_11625, Gene: B4U62_11625
2259188	SNV	T	A	CDS: B4U62_11625, Gene: B4U62_11625
2259194	SNV	C	T	CDS: B4U62_11625, Gene: B4U62_11625
2259200	SNV	T	C	CDS: B4U62_11625, Gene: B4U62_11625
2259206	SNV	A	G	CDS: B4U62_11625, Gene: B4U62_11625
2259210	SNV	A	G	CDS: B4U62_11625, Gene: B4U62_11625
2259217	SNV	C	T	CDS: B4U62_11625, Gene: B4U62_11625
2259227	SNV	C	T	CDS: B4U62_11625, Gene: B4U62_11625
2259232	MNV	TC	CA	CDS: B4U62_11625, Gene: B4U62_11625
2259239	SNV	G	A	CDS: B4U62_11625, Gene: B4U62_11625
2259251	MNV	TA	CT	CDS: B4U62_11625, Gene: B4U62_11625
2259263	SNV	T	A	CDS: B4U62_11625, Gene: B4U62_11625
2259267	SNV	T	A	CDS: B4U62_11625, Gene: B4U62_11625
2259284	SNV	G	A	CDS: B4U62_11625, Gene: B4U62_11625
2259291	MNV	CC	AA	CDS: B4U62_11625, Gene: B4U62_11625
2259303	MNV	CAA	ATG	CDS: B4U62_11625, Gene: B4U62_11625
2259308	SNV	A	G	CDS: B4U62_11625, Gene: B4U62_11625
2259311	SNV	A	T	CDS: B4U62_11625, Gene: B4U62_11625
2259320	Insertion	-	T	CDS: B4U62_11625, Gene: B4U62_11625
2259322	SNV	A	T	CDS: B4U62_11625, Gene: B4U62_11625
2259324	Replacement	TTG	CA	CDS: B4U62_11625, Gene: B4U62_11625
2259329	SNV	G	T	CDS: B4U62_11625, Gene: B4U62_11625
2259332	SNV	C	T	CDS: B4U62_11625, Gene: B4U62_11625
2259584	SNV	A	G	CDS: B4U62_11630, Gene: B4U62_11630
2259590	SNV	C	T	CDS: B4U62_11630, Gene: B4U62_11630
2259596	SNV	A	G	CDS: B4U62_11630, Gene: B4U62_11630
2259602	SNV	G	A	CDS: B4U62_11630, Gene: B4U62_11630
2259605	MNV	AA	TG	CDS: B4U62_11630, Gene: B4U62_11630
2259608	SNV	A	C	CDS: B4U62_11630, Gene: B4U62_11630
2259610	SNV	T	A	CDS: B4U62_11630, Gene: B4U62_11630
2259614	SNV	T	C	CDS: B4U62_11630, Gene: B4U62_11630
2259617	SNV	A	C	CDS: B4U62_11630, Gene: B4U62_11630
2259622	SNV	C	T	CDS: B4U62_11630, Gene: B4U62_11630
2259626	SNV	C	T	CDS: B4U62_11630, Gene: B4U62_11630
2259629	SNV	A	G	CDS: B4U62_11630, Gene: B4U62_11630
2259641	SNV	G	A	CDS: B4U62_11630, Gene: B4U62_11630
2259650	SNV	A	G	CDS: B4U62_11630, Gene: B4U62_11630
2259659	SNV	T	C	CDS: B4U62_11630, Gene: B4U62_11630
2259667	Deletion	C	-	CDS: B4U62_11630, Gene: B4U62_11630
2259669	SNV	G	A	CDS: B4U62_11630, Gene: B4U62_11630
2259672	SNV	G	A	CDS: B4U62_11630, Gene: B4U62_11630
2259674	Replacement	C	GT	CDS: B4U62_11630, Gene: B4U62_11630
2259692	SNV	G	A	CDS: B4U62_11630, Gene: B4U62_11630
2259704	SNV	A	T	CDS: B4U62_11630, Gene: B4U62_11630
2259707	SNV	A	G	CDS: B4U62_11630, Gene: B4U62_11630
2259713	SNV	C	A	CDS: B4U62_11630, Gene: B4U62_11630
2259719	SNV	C	T	CDS: B4U62_11630, Gene: B4U62_11630
2259746	SNV	A	T	CDS: B4U62_11630, Gene: B4U62_11630
2259763	SNV	C	T	CDS: B4U62_11630, Gene: B4U62_11630
2259782	SNV	G	A	CDS: B4U62_11630, Gene: B4U62_11630
2259785	SNV	A	T	CDS: B4U62_11630, Gene: B4U62_11630
2259797	SNV	T	C	CDS: B4U62_11630, Gene: B4U62_11630
2259809	SNV	A	T	CDS: B4U62_11630, Gene: B4U62_11630
2259812	SNV	T	C	CDS: B4U62_11630, Gene: B4U62_11630
2259956	SNV	A	G	CDS: B4U62_11630, Gene: B4U62_11630
2259974	SNV	C	T	CDS: B4U62_11630, Gene: B4U62_11630
2260019	SNV	C	T	CDS: B4U62_11630, Gene: B4U62_11630
2260133	SNV	A	G	CDS: B4U62_11630, Gene: B4U62_11630
2260187	SNV	T	C	CDS: B4U62_11630, Gene: B4U62_11630
2260196	SNV	C	G	CDS: B4U62_11630, Gene: B4U62_11630
2260211	SNV	A	G	CDS: B4U62_11630, Gene: B4U62_11630
2260337	MNV	CC	TT
2260463	SNV	G	A	CDS: B4U62_11635, Gene: B4U62_11635
2260570	SNV	C	T	CDS: B4U62_11635, Gene: B4U62_11635
2260574	SNV	A	T	CDS: B4U62_11635, Gene: B4U62_11635
2260638	SNV	G	A	CDS: B4U62_11635, Gene: B4U62_11635
2260640	SNV	G	T	CDS: B4U62_11635, Gene: B4U62_11635
2260658	SNV	T	C	CDS: B4U62_11635, Gene: B4U62_11635
2260688	SNV	T	A	CDS: B4U62_11635, Gene: B4U62_11635
2260733	SNV	A	C	CDS: B4U62_11635, Gene: B4U62_11635
2260751	SNV	T	G	CDS: B4U62_11635, Gene: B4U62_11635
2264015	SNV	A	G	CDS: B4U62_11650, Gene: B4U62_11650
2264119	SNV	C	T	CDS: B4U62_11650, Gene: B4U62_11650
2264122	SNV	T	C	CDS: B4U62_11650, Gene: B4U62_11650
2264132	SNV	A	T	CDS: B4U62_11650, Gene: B4U62_11650
2264135	SNV	A	T	CDS: B4U62_11650, Gene: B4U62_11650
2264139	SNV	T	G	CDS: B4U62_11650, Gene: B4U62_11650
2264153	SNV	A	T	CDS: B4U62_11650, Gene: B4U62_11650
2264159	SNV	C	T	CDS: B4U62_11650, Gene: B4U62_11650
2264165	SNV	T	C	CDS: B4U62_11650, Gene: B4U62_11650
2264177	SNV	T	A	CDS: B4U62_11650, Gene: B4U62_11650
2264225	SNV	T	C	CDS: B4U62_11650, Gene: B4U62_11650
2264292	SNV	A	G	CDS: B4U62_11650, Gene: B4U62_11650
2264390	SNV	T	C	CDS: B4U62_11650, Gene: B4U62_11650
2264408	SNV	C	A	CDS: B4U62_11650, Gene: B4U62_11650
2264427	SNV	G	A	CDS: B4U62_11650, Gene: B4U62_11650
2264429	SNV	C	T	CDS: B4U62_11650, Gene: B4U62_11650
2264435	SNV	A	T	CDS: B4U62_11650, Gene: B4U62_11650
2264444	SNV	T	A	CDS: B4U62_11650, Gene: B4U62_11650
2264450	SNV	C	T	CDS: B4U62_11650, Gene: B4U62_11650
2264462	SNV	G	A	CDS: B4U62_11650, Gene: B4U62_11650
2264480	SNV	T	A	CDS: B4U62_11650, Gene: B4U62_11650
2264498	SNV	T	C	CDS: B4U62_11650, Gene: B4U62_11650
2264509	SNV	G	A	CDS: B4U62_11650, Gene: B4U62_11650
2264552	SNV	C	A	CDS: B4U62_11650, Gene: B4U62_11650
2264555	SNV	T	A	CDS: B4U62_11650, Gene: B4U62_11650
2264558	SNV	C	T	CDS: B4U62_11650, Gene: B4U62_11650
2264579	SNV	A	C	CDS: B4U62_11650, Gene: B4U62_11650
2264591	SNV	A	G	CDS: B4U62_11650, Gene: B4U62_11650
2264594	SNV	T	C	CDS: B4U62_11650, Gene: B4U62_11650
2264600	SNV	G	A	CDS: B4U62_11650, Gene: B4U62_11650
2264606	SNV	G	A	CDS: B4U62_11650, Gene: B4U62_11650
2264609	SNV	T	C	CDS: B4U62_11650, Gene: B4U62_11650
2264612	SNV	A	T	CDS: B4U62_11650, Gene: B4U62_11650
2264617	SNV	C	A	CDS: B4U62_11650, Gene: B4U62_11650
2264621	SNV	C	T	CDS: B4U62_11650, Gene: B4U62_11650
2264636	MNV	TT	AA
2264649	SNV	G	A
2264653	SNV	A	G
2264660	SNV	A	T
2264662	Deletion	T	-
2264667	SNV	T	A
2264675	SNV	A	C
2264682	SNV	T	C
2270454	SNV	A	C	CDS: B4U62_11695, Gene: B4U62_11695
2270471	MNV	GT	TG	CDS: B4U62_11695, Gene: B4U62_11695
2270490	SNV	T	A	CDS: B4U62_11695, Gene: B4U62_11695
2270511	SNV	C	A	CDS: B4U62_11695, Gene: B4U62_11695
2270523	SNV	A	C	CDS: B4U62_11695, Gene: B4U62_11695
2270526	SNV	G	T	CDS: B4U62_11695, Gene: B4U62_11695
2270559	SNV	A	C	CDS: B4U62_11695, Gene: B4U62_11695
2270562	SNV	G	A	CDS: B4U62_11695, Gene: B4U62_11695
2270603	SNV	G	A	CDS: B4U62_11695, Gene: B4U62_11695
2270607	SNV	C	T	CDS: B4U62_11695, Gene: B4U62_11695
2270631	SNV	C	T	CDS: B4U62_11695, Gene: B4U62_11695
2270640	SNV	G	A	CDS: B4U62_11695, Gene: B4U62_11695
2270648	SNV	C	T	CDS: B4U62_11695, Gene: B4U62_11695
2270658	SNV	A	T	CDS: B4U62_11695, Gene: B4U62_11695
2270661	SNV	C	T	CDS: B4U62_11695, Gene: B4U62_11695
2270681	SNV	T	C	CDS: B4U62_11695, Gene: B4U62_11695
2270685	SNV	A	T	CDS: B4U62_11695, Gene: B4U62_11695
2270697	SNV	G	A	CDS: B4U62_11695, Gene: B4U62_11695
2270706	SNV	A	T	CDS: B4U62_11695, Gene: B4U62_11695
2270709	SNV	A	G	CDS: B4U62_11695, Gene: B4U62_11695
2270722	SNV	C	T	CDS: B4U62_11695, Gene: B4U62_11695
2270727	SNV	A	G	CDS: B4U62_11695, Gene: B4U62_11695
2270748	SNV	A	T	CDS: B4U62_11695, Gene: B4U62_11695
2270769	SNV	C	A	CDS: B4U62_11695, Gene: B4U62_11695
2270784	SNV	C	T	CDS: B4U62_11695, Gene: B4U62_11695
2270790	SNV	T	A	CDS: B4U62_11695, Gene: B4U62_11695
2270796	SNV	A	G	CDS: B4U62_11695, Gene: B4U62_11695
2270812	SNV	A	G	CDS: B4U62_11695, Gene: B4U62_11695
2270817	SNV	A	G	CDS: B4U62_11695, Gene: B4U62_11695
2270820	SNV	A	G	CDS: B4U62_11695, Gene: B4U62_11695
2270847	SNV	T	C	CDS: B4U62_11695, Gene: B4U62_11695
2270850	SNV	A	G	CDS: B4U62_11695, Gene: B4U62_11695
2270856	SNV	C	T	CDS: B4U62_11695, Gene: B4U62_11695
2270861	SNV	G	A	CDS: B4U62_11695, Gene: B4U62_11695
2270868	SNV	C	A	CDS: B4U62_11695, Gene: B4U62_11695
2270883	SNV	A	T	CDS: B4U62_11695, Gene: B4U62_11695
2270890	SNV	G	A	CDS: B4U62_11695, Gene: B4U62_11695
2270892	SNV	G	A	CDS: B4U62_11695, Gene: B4U62_11695
2270922	SNV	G	A	CDS: B4U62_11695, Gene: B4U62_11695
2270934	SNV	A	C	CDS: B4U62_11695, Gene: B4U62_11695
2270946	SNV	C	A	CDS: B4U62_11695, Gene: B4U62_11695
2270952	SNV	A	T	CDS: B4U62_11695, Gene: B4U62_11695
2270970	SNV	A	G	CDS: B4U62_11695, Gene: B4U62_11695
2270976	SNV	G	A	CDS: B4U62_11695, Gene: B4U62_11695
2270985	SNV	G	A	CDS: B4U62_11695, Gene: B4U62_11695
2270988	SNV	G	A	CDS: B4U62_11695, Gene: B4U62_11695
2271246	SNV	A	T	CDS: B4U62_11695, Gene: B4U62_11695
2271255	SNV	G	A	CDS: B4U62_11695, Gene: B4U62_11695
2271263	MNV	AA	GG	CDS: B4U62_11695, Gene: B4U62_11695
2271270	SNV	T	C	CDS: B4U62_11695, Gene: B4U62_11695
2271297	SNV	T	C	CDS: B4U62_11695, Gene: B4U62_11695
2271372	SNV	C	T	CDS: B4U62_11695, Gene: B4U62_11695
2271375	SNV	A	G	CDS: B4U62_11695, Gene: B4U62_11695
2271378	SNV	A	G	CDS: B4U62_11695, Gene: B4U62_11695
2271396	SNV	C	T	CDS: B4U62_11695, Gene: B4U62_11695
2271405	SNV	T	C	CDS: B4U62_11695, Gene: B4U62_11695
2271456	SNV	C	T	CDS: B4U62_11695, Gene: B4U62_11695
2271477	SNV	A	G	CDS: B4U62_11695, Gene: B4U62_11695
2271480	SNV	T	C	CDS: B4U62_11695, Gene: B4U62_11695
2271528	SNV	T	C	CDS: B4U62_11695, Gene: B4U62_11695
2271537	SNV	T	C	CDS: B4U62_11695, Gene: B4U62_11695
2271564	SNV	C	T	CDS: B4U62_11695, Gene: B4U62_11695
2271582	SNV	G	A	CDS: B4U62_11695, Gene: B4U62_11695
2271604	SNV	A	C	CDS: B4U62_11695, Gene: B4U62_11695
2271663	SNV	A	T	CDS: B4U62_11695, Gene: B4U62_11695
2271754	SNV	G	A	CDS: B4U62_11700, Gene: B4U62_11700
2271761	SNV	T	C	CDS: B4U62_11700, Gene: B4U62_11700
2271763	SNV	T	G	CDS: B4U62_11700, Gene: B4U62_11700
2271778	SNV	T	A	CDS: B4U62_11700, Gene: B4U62_11700
2271822	SNV	G	T	CDS: B4U62_11700, Gene: B4U62_11700
2271826	SNV	A	G	CDS: B4U62_11700, Gene: B4U62_11700
2271836	MNV	TG	CT	CDS: B4U62_11700, Gene: B4U62_11700
2271847	SNV	G	A	CDS: B4U62_11700, Gene: B4U62_11700
2271876	SNV	T	G	CDS: B4U62_11700, Gene: B4U62_11700
2271898	SNV	A	G	CDS: B4U62_11700, Gene: B4U62_11700
2271913	SNV	C	T	CDS: B4U62_11700, Gene: B4U62_11700
2271952	SNV	C	T	CDS: B4U62_11700, Gene: B4U62_11700
2271958	SNV	C	T	CDS: B4U62_11700, Gene: B4U62_11700
2271978	SNV	T	G	CDS: B4U62_11700, Gene: B4U62_11700
2272006	SNV	T	C	CDS: B4U62_11700, Gene: B4U62_11700
2272019	SNV	C	A
2272021	SNV	C	T
2272056	SNV	C	T
2272063	SNV	C	T
2272070	SNV	G	T
2272076	MNV	CC	TA
2272083	SNV	A	G
2272383	SNV	G	A	CDS: B4U62_11705, Gene: B4U62_11705
2272397	SNV	G	A	CDS: B4U62_11705, Gene: B4U62_11705
2272404	SNV	A	G	CDS: B4U62_11705, Gene: B4U62_11705
2272407	SNV	G	C	CDS: B4U62_11705, Gene: B4U62_11705
2272418	SNV	T	A	CDS: B4U62_11705, Gene: B4U62_11705
2272430	SNV	G	A	CDS: B4U62_11705, Gene: B4U62_11705
2272454	SNV	A	T	CDS: B4U62_11705, Gene: B4U62_11705
2272467	SNV	A	G	CDS: B4U62_11705, Gene: B4U62_11705
2272469	SNV	T	A	CDS: B4U62_11705, Gene: B4U62_11705
2272472	SNV	A	G	CDS: B4U62_11705, Gene: B4U62_11705
2272497	SNV	T	C	CDS: B4U62_11705, Gene: B4U62_11705
2272512	SNV	C	T	CDS: B4U62_11705, Gene: B4U62_11705
2272514	SNV	C	T	CDS: B4U62_11705, Gene: B4U62_11705
2272520	SNV	G	A	CDS: B4U62_11705, Gene: B4U62_11705
2272522	Insertion	-	A	CDS: B4U62_11705, Gene: B4U62_11705
2272526	SNV	T	C
2272534	SNV	T	A
2272539	Replacement	ATT	TCCAC
2272552	Deletion	A	-
2272555	MNV	GT	TA
2272558	SNV	T	C
2272562	Replacement	TT	A
2272567	SNV	T	C	CDS: B4U62_11710, Gene: B4U62_11710
2272572	SNV	A	T	CDS: B4U62_11710, Gene: B4U62_11710
2272579	SNV	C	T	CDS: B4U62_11710, Gene: B4U62_11710
2272581	SNV	A	G	CDS: B4U62_11710, Gene: B4U62_11710
2272592	SNV	T	C	CDS: B4U62_11710, Gene: B4U62_11710
2272599	SNV	A	G	CDS: B4U62_11710, Gene: B4U62_11710
2273514	SNV	T	A
2273527	SNV	T	A
2273537	SNV	G	A
2273572	SNV	A	T
2273593	SNV	G	A
2273610	SNV	T	A
2273615	Insertion	-	G
2273820	Insertion	-	T
2273829	SNV	G	A
2273831	Insertion	-	CAAT
2273832	Insertion	-	A
2273835	Insertion	-	GT
2273840	SNV	C	T
2273843	SNV	C	G
2273845	Replacement	AA	G
2273849	Insertion	-	C
2273852	SNV	T	A
2273857	Insertion	-	TT
2273875	Replacement	A	CC
2273877	MNV	TT	CA
2273881	SNV	A	T
2273892	SNV	A	T
2273903	Deletion	ATAA	-
2276527	SNV	G	T	CDS: B4U62_11735, Gene: B4U62_11735
2276530	SNV	A	T	CDS: B4U62_11735, Gene: B4U62_11735
2276533	SNV	G	A	CDS: B4U62_11735, Gene: B4U62_11735
2276548	SNV	C	T	CDS: B4U62_11735, Gene: B4U62_11735
2276575	SNV	G	A	CDS: B4U62_11735, Gene: B4U62_11735
2276578	SNV	T	C	CDS: B4U62_11735, Gene: B4U62_11735
2276588	SNV	C	T	CDS: B4U62_11735, Gene: B4U62_11735
2276595	SNV	G	A	CDS: B4U62_11735, Gene: B4U62_11735
2276619	SNV	C	T	CDS: B4U62_11735, Gene: B4U62_11735
2276629	SNV	T	C	CDS: B4U62_11735, Gene: B4U62_11735
2276631	SNV	C	T	CDS: B4U62_11735, Gene: B4U62_11735
2276653	SNV	G	A	CDS: B4U62_11735, Gene: B4U62_11735
2276656	SNV	C	A	CDS: B4U62_11735, Gene: B4U62_11735
2276683	SNV	T	C	CDS: B4U62_11735, Gene: B4U62_11735
2276692	SNV	A	G	CDS: B4U62_11735, Gene: B4U62_11735
2276698	SNV	C	A	CDS: B4U62_11735, Gene: B4U62_11735
2276765	SNV	G	C	CDS: B4U62_11735, Gene: B4U62_11735
2276770	SNV	A	G	CDS: B4U62_11735, Gene: B4U62_11735
2276779	SNV	T	A	CDS: B4U62_11735, Gene: B4U62_11735
2276787	SNV	G	T	CDS: B4U62_11735, Gene: B4U62_11735
2276830	SNV	C	G	CDS: B4U62_11735, Gene: B4U62_11735
2276840	SNV	C	T	CDS: B4U62_11735, Gene: B4U62_11735
2276854	SNV	T	A	CDS: B4U62_11735, Gene: B4U62_11735
2276857	SNV	G	A	CDS: B4U62_11735, Gene: B4U62_11735
2276882	SNV	T	C	CDS: B4U62_11735, Gene: B4U62_11735
2276914	SNV	T	C	CDS: B4U62_11735, Gene: B4U62_11735
2276923	MNV	TT	AG	CDS: B4U62_11735, Gene: B4U62_11735
2276926	SNV	T	C	CDS: B4U62_11735, Gene: B4U62_11735
2276929	SNV	A	T	CDS: B4U62_11735, Gene: B4U62_11735
2276932	SNV	C	T	CDS: B4U62_11735, Gene: B4U62_11735
2276944	SNV	T	C	CDS: B4U62_11735, Gene: B4U62_11735
2276955	SNV	C	T	CDS: B4U62_11735, Gene: B4U62_11735
2276971	SNV	T	C	CDS: B4U62_11735, Gene: B4U62_11735
2276973	SNV	T	G	CDS: B4U62_11735, Gene: B4U62_11735
2277277	SNV	G	A	CDS: B4U62_11735, Gene: B4U62_11735
2277316	SNV	T	G	CDS: B4U62_11735, Gene: B4U62_11735
2277324	MNV	TG	CA	CDS: B4U62_11735, Gene: B4U62_11735
2277331	SNV	G	A	CDS: B4U62_11735, Gene: B4U62_11735
2277336	MNV	GG	AA	CDS: B4U62_11735, Gene: B4U62_11735
2277343	SNV	T	A	CDS: B4U62_11735, Gene: B4U62_11735
2277346	MNV	AG	GT	CDS: B4U62_11735, Gene: B4U62_11735
2277355	SNV	C	T	CDS: B4U62_11735, Gene: B4U62_11735
2277361	MNV	TT	CC	CDS: B4U62_11735, Gene: B4U62_11735
2277370	SNV	C	A	CDS: B4U62_11735, Gene: B4U62_11735
2277372	SNV	C	T	CDS: B4U62_11735, Gene: B4U62_11735
2277379	SNV	C	T	CDS: B4U62_11735, Gene: B4U62_11735
2277403	SNV	G	A	CDS: B4U62_11735, Gene: B4U62_11735
2277427	SNV	C	T	CDS: B4U62_11735, Gene: B4U62_11735
2277454	SNV	T	A
2277466	SNV	T	C
2277469	MNV	AG	TT
2277472	SNV	C	T
2279916	SNV	T	A
2279921	SNV	T	A
2279931	SNV	A	T
2279959	SNV	T	G
2279962	SNV	T	C
2279993	Insertion	-	A
2280020	MNV	AT	GA	CDS: B4U62_11755, Gene: B4U62_11755
2280056	SNV	G	A	CDS: B4U62_11755, Gene: B4U62_11755
2280125	SNV	G	A	CDS: B4U62_11755, Gene: B4U62_11755
2280131	SNV	G	A	CDS: B4U62_11755, Gene: B4U62_11755
2280178	SNV	A	G	CDS: B4U62_11755, Gene: B4U62_11755
2280278	SNV	C	T	CDS: B4U62_11755, Gene: B4U62_11755
2280284	SNV	A	C	CDS: B4U62_11755, Gene: B4U62_11755
2280297	SNV	A	G	CDS: B4U62_11755, Gene: B4U62_11755
2280299	SNV	A	T	CDS: B4U62_11755, Gene: B4U62_11755
2280302	SNV	C	T	CDS: B4U62_11755, Gene: B4U62_11755
2280314	SNV	A	T	CDS: B4U62_11755, Gene: B4U62_11755
2280350	SNV	G	A	CDS: B4U62_11755, Gene: B4U62_11755
2280359	SNV	A	T	CDS: B4U62_11755, Gene: B4U62_11755
2280362	SNV	A	G	CDS: B4U62_11755, Gene: B4U62_11755
2280368	SNV	T	C	CDS: B4U62_11755, Gene: B4U62_11755
2280371	SNV	A	G	CDS: B4U62_11755, Gene: B4U62_11755
2280398	SNV	G	A	CDS: B4U62_11755, Gene: B4U62_11755
2280401	SNV	T	G	CDS: B4U62_11755, Gene: B4U62_11755
2280404	SNV	A	G	CDS: B4U62_11755, Gene: B4U62_11755
2280407	SNV	T	C	CDS: B4U62_11755, Gene: B4U62_11755
2280410	SNV	C	T	CDS: B4U62_11755, Gene: B4U62_11755
2280419	SNV	T	C	CDS: B4U62_11755, Gene: B4U62_11755
2280515	SNV	G	A	CDS: B4U62_11755, Gene: B4U62_11755
2280530	SNV	A	T	CDS: B4U62_11755, Gene: B4U62_11755
2280533	SNV	T	C	CDS: B4U62_11755, Gene: B4U62_11755
2280536	SNV	G	A	CDS: B4U62_11755, Gene: B4U62_11755
2280548	SNV	T	C	CDS: B4U62_11755, Gene: B4U62_11755
2280569	SNV	A	G	CDS: B4U62_11755, Gene: B4U62_11755
2280588	SNV	C	A	CDS: B4U62_11755, Gene: B4U62_11755
2280620	SNV	T	C	CDS: B4U62_11755, Gene: B4U62_11755
2280654	SNV	A	G	CDS: B4U62_11755, Gene: B4U62_11755
2280657	SNV	A	G	CDS: B4U62_11755, Gene: B4U62_11755
2280673	SNV	C	A	CDS: B4U62_11755, Gene: B4U62_11755
2280692	SNV	A	T	CDS: B4U62_11755, Gene: B4U62_11755
2280695	SNV	A	T	CDS: B4U62_11755, Gene: B4U62_11755
2280697	SNV	C	A	CDS: B4U62_11755, Gene: B4U62_11755
2280707	SNV	A	T	CDS: B4U62_11755, Gene: B4U62_11755
2280755	SNV	T	A	CDS: B4U62_11755, Gene: B4U62_11755
2280763	SNV	A	C	CDS: B4U62_11755, Gene: B4U62_11755
2280765	SNV	A	T	CDS: B4U62_11755, Gene: B4U62_11755
2280773	Deletion	AGGAAC	-	CDS: B4U62_11755, Gene: B4U62_11755
2280887	SNV	T	A	CDS: B4U62_11755, Gene: B4U62_11755
2283724	SNV	G	A
2283733	Insertion	-	C
2283744	SNV	A	G
2283753	Replacement	CC	AGT
2283763	SNV	T	C
2283766	SNV	A	T
2283769	SNV	C	A
2283773	Replacement	AA	C
2283793	SNV	A	G
2283797	SNV	T	C
2283807	MNV	TG	GT
2283812	SNV	T	C
2283814	SNV	T	A
2283821	MNV	AG	CA
2283830	SNV	G	A
2283832	SNV	T	C
2283844	SNV	T	G
2359364	Insertion	-	C
2375818	Insertion	-	C	CDS: B4U62_12305, Gene: B4U62_12305
2513723	Insertion	-	C	CDS: B4U62_13085, Gene: B4U62_13085
2617970	Insertion	-	C	CDS: B4U62_13705, Gene: B4U62_13705
2699637	Insertion	-	T	CDS: B4U62_14220, Gene: B4U62_14220
2708081	Insertion	-	C
2728707	Insertion	-	C	CDS: B4U62_14415, Gene: B4U62_14415
2732622	Insertion	-	C	CDS: B4U62_14440, Gene: B4U62_14440
2879914	Insertion	-	T	CDS: engB, Gene: engB
2962455	Insertion	-	C
3059499	Insertion	-	C
3239933	Insertion	-	G
3405883	Insertion	-	T	CDS: B4U62_17925, Gene: B4U62_17925
3496579	Insertion	-	C	CDS: B4U62_18390, Gene: B4U62_18390
3579860	Insertion	-	T	CDS: B4U62_18780, Gene: B4U62_18780
3897602	Insertion	-	A	CDS: B4U62_20435, Gene: B4U62_20435

## Sheet: P2.9-16.2
Reference Position	Type	Reference	Allele	Overlapping annotations
60025	MNV	AA	TT
113158	Insertion	-	G	CDS: B4U62_00615, Gene: B4U62_00615
328613	SNV	A	C	CDS: B4U62_01800, Gene: B4U62_01800
421412	SNV	T	C	CDS: B4U62_02140, Gene: B4U62_02140
723746	Insertion	-	G	CDS: B4U62_03795, Gene: B4U62_03795
726444	Insertion	-	C	CDS: B4U62_03805, Gene: B4U62_03805
787741	Insertion	-	G
882407	Insertion	-	G	CDS: B4U62_04535, Gene: B4U62_04535
1047227	Insertion	-	A	CDS: B4U62_05450, Gene: B4U62_05450
1273433	Insertion	-	G	CDS: B4U62_06655, Gene: B4U62_06655
1293832	SNV	T	A	CDS: B4U62_06775, Gene: B4U62_06775
1293834	SNV	T	G	CDS: B4U62_06775, Gene: B4U62_06775
1293844	SNV	T	A	CDS: B4U62_06775, Gene: B4U62_06775
1293846	Replacement	T	GC	CDS: B4U62_06775, Gene: B4U62_06775
1293850	Deletion	A	-	CDS: B4U62_06775, Gene: B4U62_06775
1293854	SNV	T	A	CDS: B4U62_06775, Gene: B4U62_06775
1293859	SNV	G	A	CDS: B4U62_06775, Gene: B4U62_06775
1293861	MNV	CT	TC	CDS: B4U62_06775, Gene: B4U62_06775
1293865	SNV	T	C	CDS: B4U62_06775, Gene: B4U62_06775
1293907	SNV	C	T	CDS: B4U62_06775, Gene: B4U62_06775
1293911	MNV	CTGCGGG	TATTTTA	CDS: B4U62_06775, Gene: B4U62_06775
1293922	SNV	C	T	CDS: B4U62_06775, Gene: B4U62_06775
1293931	SNV	A	T	CDS: B4U62_06775, Gene: B4U62_06775
1293935	SNV	A	T	CDS: B4U62_06775, Gene: B4U62_06775
1293937	SNV	T	A	CDS: B4U62_06775, Gene: B4U62_06775
1293940	SNV	G	A	CDS: B4U62_06775, Gene: B4U62_06775
1293946	SNV	A	G	CDS: B4U62_06775, Gene: B4U62_06775
1293949	SNV	C	T	CDS: B4U62_06775, Gene: B4U62_06775
1293952	SNV	T	A	CDS: B4U62_06775, Gene: B4U62_06775
1293958	SNV	G	A	CDS: B4U62_06775, Gene: B4U62_06775
1293961	SNV	G	C	CDS: B4U62_06775, Gene: B4U62_06775
1293964	SNV	T	G	CDS: B4U62_06775, Gene: B4U62_06775
1293974	SNV	T	A	CDS: B4U62_06775, Gene: B4U62_06775
1293976	Insertion	-	C	CDS: B4U62_06775, Gene: B4U62_06775
1293979	Deletion	T	-	CDS: B4U62_06775, Gene: B4U62_06775
1309997	Insertion	-	G	CDS: B4U62_06855, Gene: B4U62_06855
1311226	Insertion	-	G	CDS: B4U62_06855, Gene: B4U62_06855
1328307	Insertion	-	C	CDS: B4U62_06970, Gene: B4U62_06970
1467632	Insertion	-	T
1895436	SNV	T	G	CDS: B4U62_09580, Gene: B4U62_09580
1895439	MNV	TC	CG	CDS: B4U62_09580, Gene: B4U62_09580
1895449	SNV	A	T	CDS: B4U62_09580, Gene: B4U62_09580
1895452	MNV	GC	AT	CDS: B4U62_09580, Gene: B4U62_09580
1895458	SNV	A	G	CDS: B4U62_09580, Gene: B4U62_09580
1895464	SNV	A	G	CDS: B4U62_09580, Gene: B4U62_09580
1895470	SNV	C	A	CDS: B4U62_09580, Gene: B4U62_09580
1895472	MNV	GT	TC	CDS: B4U62_09580, Gene: B4U62_09580
1895476	SNV	A	C	CDS: B4U62_09580, Gene: B4U62_09580
1895491	SNV	T	C	CDS: B4U62_09580, Gene: B4U62_09580
1895497	SNV	A	G	CDS: B4U62_09580, Gene: B4U62_09580
1895501	Replacement	AG	T	CDS: B4U62_09580, Gene: B4U62_09580
1895505	Insertion	-	T	CDS: B4U62_09580, Gene: B4U62_09580
1895506	SNV	G	A	CDS: B4U62_09580, Gene: B4U62_09580
1902256	SNV	G	T	CDS: B4U62_09610, Gene: B4U62_09610
1902358	SNV	A	G	CDS: B4U62_09610, Gene: B4U62_09610
1902382	SNV	C	G	CDS: B4U62_09610, Gene: B4U62_09610
1902466	SNV	G	A	CDS: B4U62_09610, Gene: B4U62_09610
1902490	SNV	T	G	CDS: B4U62_09610, Gene: B4U62_09610
1902493	SNV	T	C	CDS: B4U62_09610, Gene: B4U62_09610
1902501	SNV	A	C	CDS: B4U62_09610, Gene: B4U62_09610
1902505	SNV	T	A	CDS: B4U62_09610, Gene: B4U62_09610
1902508	SNV	A	G	CDS: B4U62_09610, Gene: B4U62_09610
1902513	MNV	TG	AA	CDS: B4U62_09610, Gene: B4U62_09610
1902523	SNV	C	A	CDS: B4U62_09610, Gene: B4U62_09610
1902556	SNV	A	C	CDS: B4U62_09610, Gene: B4U62_09610
1902661	SNV	T	C	CDS: B4U62_09610, Gene: B4U62_09610
1902664	SNV	A	G	CDS: B4U62_09610, Gene: B4U62_09610
1902706	SNV	A	T	CDS: B4U62_09610, Gene: B4U62_09610
1902754	SNV	C	T	CDS: B4U62_09610, Gene: B4U62_09610
1902760	SNV	A	G	CDS: B4U62_09610, Gene: B4U62_09610
1902763	SNV	T	A	CDS: B4U62_09610, Gene: B4U62_09610
1902766	SNV	G	T	CDS: B4U62_09610, Gene: B4U62_09610
1902769	SNV	A	G	CDS: B4U62_09610, Gene: B4U62_09610
1902802	SNV	T	C	CDS: B4U62_09610, Gene: B4U62_09610
1902808	SNV	A	G	CDS: B4U62_09610, Gene: B4U62_09610
1902814	SNV	A	G	CDS: B4U62_09610, Gene: B4U62_09610
1902838	SNV	T	C	CDS: B4U62_09610, Gene: B4U62_09610
1902949	SNV	T	C	CDS: B4U62_09610, Gene: B4U62_09610
1902952	SNV	A	G	CDS: B4U62_09610, Gene: B4U62_09610
1903016	SNV	G	A	CDS: B4U62_09610, Gene: B4U62_09610
1903025	SNV	A	G	CDS: B4U62_09610, Gene: B4U62_09610
1903039	SNV	G	A	CDS: B4U62_09610, Gene: B4U62_09610
1903099	SNV	T	C
2058059	Insertion	-	T	CDS: B4U62_10280, Gene: B4U62_10280
2058069	SNV	T	C	CDS: B4U62_10280, Gene: B4U62_10280
2058081	SNV	C	T	CDS: B4U62_10280, Gene: B4U62_10280
2058090	SNV	C	A	CDS: B4U62_10280, Gene: B4U62_10280
2058096	MNV	TC	CA	CDS: B4U62_10280, Gene: B4U62_10280
2058102	SNV	G	A	CDS: B4U62_10280, Gene: B4U62_10280
2058110	MNV	GA	TC	CDS: B4U62_10280, Gene: B4U62_10280
2058189	SNV	G	T	CDS: B4U62_10280, Gene: B4U62_10280
2058246	SNV	C	T	CDS: B4U62_10280, Gene: B4U62_10280
2058249	SNV	G	A	CDS: B4U62_10280, Gene: B4U62_10280
2058251	SNV	T	C	CDS: B4U62_10280, Gene: B4U62_10280
2058255	SNV	A	G	CDS: B4U62_10280, Gene: B4U62_10280
2058263	SNV	T	C	CDS: B4U62_10280, Gene: B4U62_10280
2058273	SNV	T	A	CDS: B4U62_10280, Gene: B4U62_10280
2058290	SNV	T	C	CDS: B4U62_10280, Gene: B4U62_10280
2058299	SNV	G	A	CDS: B4U62_10280, Gene: B4U62_10280
2058342	SNV	A	T	CDS: B4U62_10280, Gene: B4U62_10280
2059729	SNV	T	A	CDS: B4U62_10290, Gene: B4U62_10290
2059732	SNV	T	G	CDS: B4U62_10290, Gene: B4U62_10290
2059745	SNV	T	A	CDS: B4U62_10290, Gene: B4U62_10290
2059751	SNV	T	C	CDS: B4U62_10290, Gene: B4U62_10290
2059753	SNV	T	C	CDS: B4U62_10290, Gene: B4U62_10290
2059774	SNV	A	T	CDS: B4U62_10290, Gene: B4U62_10290
2059776	SNV	T	C	CDS: B4U62_10290, Gene: B4U62_10290
2059783	SNV	C	T	CDS: B4U62_10290, Gene: B4U62_10290
2059791	SNV	T	C	CDS: B4U62_10290, Gene: B4U62_10290
2059797	MNV	TT	CC	CDS: B4U62_10290, Gene: B4U62_10290
2059801	SNV	A	C	CDS: B4U62_10290, Gene: B4U62_10290
2059833	SNV	T	C	CDS: B4U62_10290, Gene: B4U62_10290
2059865	SNV	A	T	CDS: B4U62_10290, Gene: B4U62_10290
2059867	SNV	T	C	CDS: B4U62_10290, Gene: B4U62_10290
2059871	SNV	G	T	CDS: B4U62_10290, Gene: B4U62_10290
2059875	SNV	A	C	CDS: B4U62_10290, Gene: B4U62_10290
2059886	SNV	A	G	CDS: B4U62_10290, Gene: B4U62_10290
2059923	SNV	T	A
2059925	Insertion	-	T
2059971	SNV	A	T
2059982	SNV	G	A
2059990	SNV	C	T
2060004	Insertion	-	G
2060014	SNV	A	G
2060017	SNV	A	T
2060037	SNV	G	T
2060055	SNV	T	G	CDS: B4U62_10295, Gene: B4U62_10295
2060064	SNV	T	C	CDS: B4U62_10295, Gene: B4U62_10295
2060091	SNV	G	T	CDS: B4U62_10295, Gene: B4U62_10295
2060096	SNV	A	C	CDS: B4U62_10295, Gene: B4U62_10295
2060099	MNV	CAC	TGT	CDS: B4U62_10295, Gene: B4U62_10295
2060103	SNV	A	T	CDS: B4U62_10295, Gene: B4U62_10295
2060106	MNV	TGC	CTT	CDS: B4U62_10295, Gene: B4U62_10295
2060111	MNV	TA	CT	CDS: B4U62_10295, Gene: B4U62_10295
2060120	SNV	C	T	CDS: B4U62_10295, Gene: B4U62_10295
2060159	MNV	GC	AT	CDS: B4U62_10295, Gene: B4U62_10295
2060174	SNV	T	G	CDS: B4U62_10295, Gene: B4U62_10295
2060188	SNV	A	G	CDS: B4U62_10295, Gene: B4U62_10295
2060192	SNV	T	A	CDS: B4U62_10295, Gene: B4U62_10295
2060196	SNV	T	A	CDS: B4U62_10295, Gene: B4U62_10295
2060226	SNV	A	G	CDS: B4U62_10295, Gene: B4U62_10295
2060233	SNV	T	C	CDS: B4U62_10295, Gene: B4U62_10295
2060247	SNV	T	A	CDS: B4U62_10295, Gene: B4U62_10295
2060288	SNV	A	C	CDS: B4U62_10300, Gene: B4U62_10300
2061519	SNV	T	A
2061521	SNV	A	T
2061524	SNV	C	A
2061530	SNV	T	A
2061534	Insertion	-	A
2061535	SNV	T	A
2061542	SNV	G	A
2061552	Deletion	C	-
2061554	SNV	A	T
2061558	MNV	AC	GG
2061561	SNV	C	G
2061565	MNV	AGC	TTA
2061569	Replacement	A	GG
2061574	SNV	A	G
2061615	SNV	T	A
2061627	SNV	T	C
2061632	SNV	C	T
2061638	Replacement	CA	T
2061645	Replacement	A	GT
2061648	MNV	CT	AA
2061653	SNV	T	C
2061666	MNV	AC	GT
2061678	SNV	G	T
2061685	SNV	G	T
2061691	MNV	AC	GT
2061701	SNV	T	C
2061706	SNV	A	C
2061713	Insertion	-	C
2061715	SNV	T	C
2061721	SNV	T	C
2061724	SNV	A	C
2061728	SNV	A	T
2061732	SNV	T	C
2061734	MNV	CC	TT
2061741	SNV	A	G
2061744	MNV	CA	TT
2061759	SNV	C	T
2061761	SNV	G	A
2061766	SNV	T	C
2061782	SNV	A	G
2061792	SNV	T	C
2061811	SNV	A	T
2061814	SNV	T	C
2061830	Insertion	-	T	CDS: B4U62_10310, Gene: B4U62_10310
2061838	SNV	T	C	CDS: B4U62_10310, Gene: B4U62_10310
2061840	SNV	A	T	CDS: B4U62_10310, Gene: B4U62_10310
2061870	SNV	T	C	CDS: B4U62_10310, Gene: B4U62_10310
2061880	SNV	A	G	CDS: B4U62_10310, Gene: B4U62_10310
2061889	SNV	G	A	CDS: B4U62_10310, Gene: B4U62_10310
2061905	SNV	G	A	CDS: B4U62_10310, Gene: B4U62_10310
2061910	SNV	A	G	CDS: B4U62_10310, Gene: B4U62_10310
2061928	SNV	T	A	CDS: B4U62_10310, Gene: B4U62_10310
2061934	SNV	G	A	CDS: B4U62_10310, Gene: B4U62_10310
2061937	SNV	T	A	CDS: B4U62_10310, Gene: B4U62_10310
2061950	SNV	T	A	CDS: B4U62_10310, Gene: B4U62_10310
2061955	SNV	C	T	CDS: B4U62_10310, Gene: B4U62_10310
2061958	SNV	T	C	CDS: B4U62_10310, Gene: B4U62_10310
2061967	SNV	T	C	CDS: B4U62_10310, Gene: B4U62_10310
2062029	SNV	C	A
2062033	SNV	A	C
2062046	SNV	G	A
2062049	SNV	T	C
2062071	SNV	T	A
2063827	SNV	C	T	CDS: B4U62_10325, Gene: B4U62_10325
2063836	SNV	T	A	CDS: B4U62_10325, Gene: B4U62_10325
2063851	SNV	A	T	CDS: B4U62_10325, Gene: B4U62_10325
2063860	SNV	A	G	CDS: B4U62_10325, Gene: B4U62_10325
2063866	SNV	G	A	CDS: B4U62_10325, Gene: B4U62_10325
2063878	SNV	G	A	CDS: B4U62_10325, Gene: B4U62_10325
2063959	SNV	A	T	CDS: B4U62_10325, Gene: B4U62_10325
2063965	SNV	T	C	CDS: B4U62_10325, Gene: B4U62_10325
2064016	SNV	A	C	CDS: B4U62_10325, Gene: B4U62_10325
2064019	MNV	TC	GT	CDS: B4U62_10325, Gene: B4U62_10325
2064025	SNV	T	C	CDS: B4U62_10325, Gene: B4U62_10325
2064035	SNV	C	T	CDS: B4U62_10325, Gene: B4U62_10325
2064070	SNV	A	G	CDS: B4U62_10325, Gene: B4U62_10325
2064076	SNV	C	T	CDS: B4U62_10325, Gene: B4U62_10325
2064079	SNV	T	C	CDS: B4U62_10325, Gene: B4U62_10325
2064091	SNV	C	A	CDS: B4U62_10325, Gene: B4U62_10325
2064103	SNV	T	C	CDS: B4U62_10325, Gene: B4U62_10325
2064145	SNV	G	A	CDS: B4U62_10325, Gene: B4U62_10325
2064153	MNV	AA	GG	CDS: B4U62_10325, Gene: B4U62_10325
2064160	SNV	T	C	CDS: B4U62_10325, Gene: B4U62_10325
2064187	SNV	T	C	CDS: B4U62_10325, Gene: B4U62_10325
2064207	MNV	TC	CT	CDS: B4U62_10325, Gene: B4U62_10325
2064234	SNV	A	C	CDS: B4U62_10325, Gene: B4U62_10325
2064250	SNV	G	A	CDS: B4U62_10325, Gene: B4U62_10325
2064265	SNV	A	G	CDS: B4U62_10325, Gene: B4U62_10325
2064268	SNV	A	G	CDS: B4U62_10325, Gene: B4U62_10325
2064286	SNV	C	T	CDS: B4U62_10325, Gene: B4U62_10325
2064342	SNV	A	G	CDS: B4U62_10325, Gene: B4U62_10325
2064367	SNV	A	G	CDS: B4U62_10325, Gene: B4U62_10325
2064370	SNV	T	C	CDS: B4U62_10325, Gene: B4U62_10325
2064418	SNV	T	C	CDS: B4U62_10325, Gene: B4U62_10325
2064897	SNV	A	G
2064916	SNV	G	T
2064930	SNV	C	T
2064942	SNV	C	T
2064947	SNV	C	T
2064960	SNV	G	A
2064963	SNV	C	A
2064969	SNV	A	G
2065020	SNV	C	A
2065048	SNV	T	A
2065065	SNV	T	A
2065101	SNV	G	A	CDS: B4U62_10335, Gene: B4U62_10335
2065103	SNV	C	T	CDS: B4U62_10335, Gene: B4U62_10335
2065114	SNV	C	T	CDS: B4U62_10335, Gene: B4U62_10335
2065124	SNV	G	A	CDS: B4U62_10335, Gene: B4U62_10335
2065126	SNV	G	C	CDS: B4U62_10335, Gene: B4U62_10335
2065133	SNV	A	T	CDS: B4U62_10335, Gene: B4U62_10335
2065157	MNV	GA	AG	CDS: B4U62_10335, Gene: B4U62_10335
2065160	SNV	C	A	CDS: B4U62_10335, Gene: B4U62_10335
2065165	SNV	T	A	CDS: B4U62_10335, Gene: B4U62_10335
2065199	SNV	G	T	CDS: B4U62_10335, Gene: B4U62_10335
2065212	SNV	G	C	CDS: B4U62_10335, Gene: B4U62_10335
2065244	SNV	A	T	CDS: B4U62_10335, Gene: B4U62_10335
2065269	SNV	G	A	CDS: B4U62_10335, Gene: B4U62_10335
2065274	SNV	A	G	CDS: B4U62_10335, Gene: B4U62_10335
2065290	SNV	A	G	CDS: B4U62_10335, Gene: B4U62_10335
2065293	SNV	G	C	CDS: B4U62_10335, Gene: B4U62_10335
2065304	SNV	T	A	CDS: B4U62_10335, Gene: B4U62_10335
2065313	SNV	C	A	CDS: B4U62_10335, Gene: B4U62_10335
2065316	SNV	G	A	CDS: B4U62_10335, Gene: B4U62_10335
2069291	SNV	T	A
2069295	SNV	T	C	CDS: B4U62_10345, Gene: B4U62_10345
2069309	SNV	A	G	CDS: B4U62_10345, Gene: B4U62_10345
2069320	SNV	T	C	CDS: B4U62_10345, Gene: B4U62_10345
2069327	SNV	A	G	CDS: B4U62_10345, Gene: B4U62_10345
2069335	SNV	G	A	CDS: B4U62_10345, Gene: B4U62_10345
2069520	SNV	G	T	CDS: B4U62_10345, Gene: B4U62_10345
2069618	SNV	A	G
2069637	SNV	C	G
2069654	SNV	T	C
2069674	SNV	A	G
2069715	SNV	A	G
2069733	SNV	T	C
2069755	SNV	T	A
2069785	SNV	C	T
2069789	SNV	C	A
2069814	SNV	T	A
2069824	SNV	G	A
2069826	SNV	G	A
2069843	SNV	G	A
2069858	SNV	G	T
2069863	Deletion	T	-
2069875	SNV	G	A
2069881	SNV	G	A
2072284	SNV	C	T	CDS: B4U62_10360, Gene: B4U62_10360
2072300	MNV	TTAT	CCCC	CDS: B4U62_10360, Gene: B4U62_10360
2072308	SNV	T	C	CDS: B4U62_10360, Gene: B4U62_10360
2072310	SNV	G	T	CDS: B4U62_10360, Gene: B4U62_10360
2072317	SNV	C	G	CDS: B4U62_10360, Gene: B4U62_10360
2072319	MNV	TA	CG	CDS: B4U62_10360, Gene: B4U62_10360
2072323	SNV	C	T	CDS: B4U62_10360, Gene: B4U62_10360
2072332	SNV	G	A	CDS: B4U62_10360, Gene: B4U62_10360
2072407	SNV	C	T	CDS: B4U62_10360, Gene: B4U62_10360
2072443	SNV	T	G	CDS: B4U62_10360, Gene: B4U62_10360
2072446	SNV	A	T	CDS: B4U62_10360, Gene: B4U62_10360
2072451	SNV	C	A	CDS: B4U62_10360, Gene: B4U62_10360
2072475	SNV	T	C	CDS: B4U62_10360, Gene: B4U62_10360
2072512	SNV	T	C	CDS: B4U62_10360, Gene: B4U62_10360
2072527	SNV	C	T	CDS: B4U62_10360, Gene: B4U62_10360
2072560	SNV	G	A	CDS: B4U62_10360, Gene: B4U62_10360
2072563	SNV	A	G	CDS: B4U62_10360, Gene: B4U62_10360
2072566	SNV	G	A	CDS: B4U62_10360, Gene: B4U62_10360
2072584	SNV	C	A	CDS: B4U62_10360, Gene: B4U62_10360
2072588	MNV	GC	AT	CDS: B4U62_10360, Gene: B4U62_10360
2072596	SNV	A	C	CDS: B4U62_10360, Gene: B4U62_10360
2072635	SNV	G	A	CDS: B4U62_10360, Gene: B4U62_10360
2072647	SNV	G	A	CDS: B4U62_10360, Gene: B4U62_10360
2072671	SNV	G	A	CDS: B4U62_10360, Gene: B4U62_10360
2072677	SNV	A	G	CDS: B4U62_10360, Gene: B4U62_10360
2072680	SNV	A	T	CDS: B4U62_10360, Gene: B4U62_10360
2072701	SNV	A	G	CDS: B4U62_10360, Gene: B4U62_10360
2072710	SNV	G	A	CDS: B4U62_10360, Gene: B4U62_10360
2072713	SNV	T	C	CDS: B4U62_10360, Gene: B4U62_10360
2072723	SNV	C	T	CDS: B4U62_10360, Gene: B4U62_10360
2072730	SNV	G	A	CDS: B4U62_10360, Gene: B4U62_10360
2072737	SNV	C	T	CDS: B4U62_10360, Gene: B4U62_10360
2072754	SNV	C	T	CDS: B4U62_10360, Gene: B4U62_10360
2072766	SNV	C	T	CDS: B4U62_10360, Gene: B4U62_10360
2072772	SNV	T	C	CDS: B4U62_10360, Gene: B4U62_10360
2072788	SNV	G	A	CDS: B4U62_10360, Gene: B4U62_10360
2072791	SNV	C	A	CDS: B4U62_10360, Gene: B4U62_10360
2072818	SNV	T	C	CDS: B4U62_10360, Gene: B4U62_10360
2072833	SNV	T	A	CDS: B4U62_10360, Gene: B4U62_10360
2073034	SNV	G	A	CDS: B4U62_10360, Gene: B4U62_10360
2073043	SNV	A	G	CDS: B4U62_10360, Gene: B4U62_10360
2073046	SNV	A	G	CDS: B4U62_10360, Gene: B4U62_10360
2073049	SNV	T	C	CDS: B4U62_10360, Gene: B4U62_10360
2073055	SNV	G	A	CDS: B4U62_10360, Gene: B4U62_10360
2073058	SNV	T	A	CDS: B4U62_10360, Gene: B4U62_10360
2073061	SNV	T	C	CDS: B4U62_10360, Gene: B4U62_10360
2073076	SNV	T	C	CDS: B4U62_10360, Gene: B4U62_10360
2073079	SNV	T	C	CDS: B4U62_10360, Gene: B4U62_10360
2073090	SNV	C	T	CDS: B4U62_10360, Gene: B4U62_10360
2073106	SNV	T	C	CDS: B4U62_10360, Gene: B4U62_10360
2073154	SNV	G	A	CDS: B4U62_10360, Gene: B4U62_10360
2073187	SNV	G	T	CDS: B4U62_10360, Gene: B4U62_10360
2073196	SNV	A	G	CDS: B4U62_10360, Gene: B4U62_10360
2073207	SNV	T	C	CDS: B4U62_10360, Gene: B4U62_10360
2073232	SNV	T	C	CDS: B4U62_10360, Gene: B4U62_10360
2073235	SNV	C	T	CDS: B4U62_10360, Gene: B4U62_10360
2073264	SNV	C	T	CDS: B4U62_10360, Gene: B4U62_10360
2073268	SNV	A	G	CDS: B4U62_10360, Gene: B4U62_10360
2073286	SNV	T	C	CDS: B4U62_10360, Gene: B4U62_10360
2073291	SNV	G	A	CDS: B4U62_10360, Gene: B4U62_10360
2073325	SNV	C	A	CDS: B4U62_10360, Gene: B4U62_10360
2073338	SNV	G	T	CDS: B4U62_10360, Gene: B4U62_10360
2073346	SNV	C	G	CDS: B4U62_10360, Gene: B4U62_10360
2073373	SNV	A	G	CDS: B4U62_10360, Gene: B4U62_10360
2073376	SNV	G	A	CDS: B4U62_10360, Gene: B4U62_10360
2073379	SNV	A	T	CDS: B4U62_10360, Gene: B4U62_10360
2073381	SNV	G	A	CDS: B4U62_10360, Gene: B4U62_10360
2073413	SNV	C	T	CDS: B4U62_10360, Gene: B4U62_10360
2073439	SNV	A	T	CDS: B4U62_10360, Gene: B4U62_10360
2073448	SNV	G	A	CDS: B4U62_10360, Gene: B4U62_10360
2073451	SNV	T	G	CDS: B4U62_10360, Gene: B4U62_10360
2073457	SNV	T	C	CDS: B4U62_10360, Gene: B4U62_10360
2073471	MNV	GG	AA	CDS: B4U62_10360, Gene: B4U62_10360
2073474	SNV	T	C	CDS: B4U62_10360, Gene: B4U62_10360
2073478	SNV	T	A	CDS: B4U62_10360, Gene: B4U62_10360
2073481	SNV	T	G	CDS: B4U62_10360, Gene: B4U62_10360
2073484	SNV	C	T	CDS: B4U62_10360, Gene: B4U62_10360
2073490	SNV	C	T	CDS: B4U62_10360, Gene: B4U62_10360
2073496	MNV	TT	CC	CDS: B4U62_10360, Gene: B4U62_10360
2073505	SNV	C	A	CDS: B4U62_10360, Gene: B4U62_10360
2073507	SNV	C	T	CDS: B4U62_10360, Gene: B4U62_10360
2073514	SNV	C	T	CDS: B4U62_10360, Gene: B4U62_10360
2073538	SNV	G	A	CDS: B4U62_10360, Gene: B4U62_10360
2073557	SNV	A	G	CDS: B4U62_10360, Gene: B4U62_10360
2073574	SNV	C	T	CDS: B4U62_10360, Gene: B4U62_10360
2073603	Deletion	T	-
2073605	MNV	GA	TT
2073608	Insertion	-	T
2073611	Deletion	T	-
2073632	SNV	G	A
2073634	SNV	A	C
2073636	SNV	T	A
2073640	SNV	A	T
2073643	SNV	G	C
2073667	Insertion	-	T
2073674	SNV	T	C
2116784	SNV	A	G
2152422	SNV	G	C	CDS: B4U62_10820, Gene: B4U62_10820
2152424	SNV	G	T	CDS: B4U62_10820, Gene: B4U62_10820
2152433	SNV	A	T	CDS: B4U62_10820, Gene: B4U62_10820
2152442	SNV	T	C	CDS: B4U62_10820, Gene: B4U62_10820
2152471	MNV	CT	AC	CDS: B4U62_10820, Gene: B4U62_10820
2152478	SNV	T	A	CDS: B4U62_10820, Gene: B4U62_10820
2152499	SNV	T	C	CDS: B4U62_10820, Gene: B4U62_10820
2152501	MNV	TC	CT	CDS: B4U62_10820, Gene: B4U62_10820
2152505	SNV	C	T	CDS: B4U62_10820, Gene: B4U62_10820
2152523	SNV	C	T	CDS: B4U62_10820, Gene: B4U62_10820
2152526	SNV	A	G	CDS: B4U62_10820, Gene: B4U62_10820
2152530	SNV	G	T	CDS: B4U62_10820, Gene: B4U62_10820
2152532	SNV	A	C	CDS: B4U62_10820, Gene: B4U62_10820
2152534	SNV	G	A	CDS: B4U62_10820, Gene: B4U62_10820
2152538	SNV	A	T	CDS: B4U62_10820, Gene: B4U62_10820
2152543	SNV	T	C	CDS: B4U62_10820, Gene: B4U62_10820
2152562	SNV	T	C	CDS: B4U62_10820, Gene: B4U62_10820
2152568	SNV	T	C	CDS: B4U62_10820, Gene: B4U62_10820
2152571	SNV	C	A	CDS: B4U62_10820, Gene: B4U62_10820
2152589	SNV	C	A	CDS: B4U62_10820, Gene: B4U62_10820
2152601	SNV	G	A	CDS: B4U62_10820, Gene: B4U62_10820
2154750	Insertion	-	C	CDS: B4U62_10860, Gene: B4U62_10860
2156408	SNV	T	A	CDS: B4U62_10880, Gene: B4U62_10880
2156423	SNV	T	A	CDS: B4U62_10880, Gene: B4U62_10880
2156438	SNV	T	A	CDS: B4U62_10880, Gene: B4U62_10880
2156454	SNV	T	C	CDS: B4U62_10880, Gene: B4U62_10880
2156459	SNV	T	C	CDS: B4U62_10880, Gene: B4U62_10880
2156467	SNV	A	G	CDS: B4U62_10880, Gene: B4U62_10880
2156472	MNV	GGC	AAT	CDS: B4U62_10880, Gene: B4U62_10880
2156477	SNV	T	C	CDS: B4U62_10880, Gene: B4U62_10880
2157029	SNV	G	A	CDS: B4U62_10885, Gene: B4U62_10885
2157033	SNV	T	C	CDS: B4U62_10885, Gene: B4U62_10885
2157040	MNV	GA	AT	CDS: B4U62_10885, Gene: B4U62_10885
2157047	SNV	T	C	CDS: B4U62_10885, Gene: B4U62_10885
2157051	SNV	T	G	CDS: B4U62_10885, Gene: B4U62_10885
2157060	MNV	AAAG	TGCA	CDS: B4U62_10885, Gene: B4U62_10885
2157073	SNV	T	A	CDS: B4U62_10885, Gene: B4U62_10885
2157076	SNV	G	T	CDS: B4U62_10885, Gene: B4U62_10885
2157091	MNV	CT	TC	CDS: B4U62_10885, Gene: B4U62_10885
2157100	SNV	T	C	CDS: B4U62_10885, Gene: B4U62_10885
2157106	SNV	G	T	CDS: B4U62_10885, Gene: B4U62_10885
2157110	SNV	G	A	CDS: B4U62_10885, Gene: B4U62_10885
2157113	SNV	G	T	CDS: B4U62_10885, Gene: B4U62_10885
2157115	SNV	T	C	CDS: B4U62_10885, Gene: B4U62_10885
2157135	SNV	A	G	CDS: B4U62_10885, Gene: B4U62_10885
2157137	SNV	T	C	CDS: B4U62_10885, Gene: B4U62_10885
2157541	SNV	G	A	CDS: B4U62_10890, Gene: B4U62_10890
2157544	SNV	A	G	CDS: B4U62_10890, Gene: B4U62_10890
2157547	SNV	T	A	CDS: B4U62_10890, Gene: B4U62_10890
2157562	SNV	A	T	CDS: B4U62_10890, Gene: B4U62_10890
2157566	SNV	T	A	CDS: B4U62_10890, Gene: B4U62_10890
2157571	SNV	T	A	CDS: B4U62_10890, Gene: B4U62_10890
2157577	SNV	G	A	CDS: B4U62_10890, Gene: B4U62_10890
2157582	MNV	TG	CA	CDS: B4U62_10890, Gene: B4U62_10890
2157586	SNV	T	G	CDS: B4U62_10890, Gene: B4U62_10890
2157592	MNV	AC	TA	CDS: B4U62_10890, Gene: B4U62_10890
2157610	SNV	A	G	CDS: B4U62_10890, Gene: B4U62_10890
2157622	SNV	T	C	CDS: B4U62_10890, Gene: B4U62_10890
2157641	MNV	GC	AT	CDS: B4U62_10890, Gene: B4U62_10890
2157645	SNV	C	T	CDS: B4U62_10890, Gene: B4U62_10890
2157650	MNV	GGA	AAT	CDS: B4U62_10890, Gene: B4U62_10890
2157654	SNV	T	A	CDS: B4U62_10890, Gene: B4U62_10890
2157664	SNV	A	G	CDS: B4U62_10890, Gene: B4U62_10890
2157666	SNV	G	C	CDS: B4U62_10890, Gene: B4U62_10890
2157671	SNV	C	T	CDS: B4U62_10890, Gene: B4U62_10890
2157683	SNV	A	C	CDS: B4U62_10890, Gene: B4U62_10890
2157690	SNV	T	C	CDS: B4U62_10890, Gene: B4U62_10890
2157694	SNV	G	A	CDS: B4U62_10890, Gene: B4U62_10890
2157696	SNV	T	C	CDS: B4U62_10890, Gene: B4U62_10890
2157700	SNV	C	T	CDS: B4U62_10890, Gene: B4U62_10890
2157706	SNV	C	A	CDS: B4U62_10890, Gene: B4U62_10890
2157708	SNV	T	C	CDS: B4U62_10890, Gene: B4U62_10890
2157715	SNV	C	T
2157737	SNV	A	G
2157753	SNV	A	C
2157768	SNV	C	G
2157866	SNV	T	A	CDS: B4U62_10895, Gene: B4U62_10895
2157871	Deletion	C	-	CDS: B4U62_10895, Gene: B4U62_10895
2157879	Deletion	A	-	CDS: B4U62_10895, Gene: B4U62_10895
2157882	SNV	A	T	CDS: B4U62_10895, Gene: B4U62_10895
2157917	SNV	T	C	CDS: B4U62_10895, Gene: B4U62_10895
2157924	SNV	C	T	CDS: B4U62_10895, Gene: B4U62_10895
2157944	SNV	T	C	CDS: B4U62_10895, Gene: B4U62_10895
2157969	SNV	A	G	CDS: B4U62_10895, Gene: B4U62_10895
2157977	SNV	T	C	CDS: B4U62_10895, Gene: B4U62_10895
2158083	SNV	C	T	CDS: B4U62_10895, Gene: B4U62_10895
2158118	SNV	C	T	CDS: B4U62_10895, Gene: B4U62_10895
2158127	SNV	T	A	CDS: B4U62_10895, Gene: B4U62_10895
2158146	SNV	A	T	CDS: B4U62_10895, Gene: B4U62_10895
2158158	SNV	C	A	CDS: B4U62_10900, Gene: B4U62_10900
2158162	SNV	A	G	CDS: B4U62_10900, Gene: B4U62_10900
2158165	SNV	C	T	CDS: B4U62_10900, Gene: B4U62_10900
2158167	Replacement	G	TTTTA	CDS: B4U62_10900, Gene: B4U62_10900
2158197	SNV	T	C	CDS: B4U62_10900, Gene: B4U62_10900
2158203	Insertion	-	A	CDS: B4U62_10900, Gene: B4U62_10900
2158206	Deletion	C	-	CDS: B4U62_10900, Gene: B4U62_10900
2158218	SNV	G	A	CDS: B4U62_10900, Gene: B4U62_10900
2158224	SNV	C	T	CDS: B4U62_10900, Gene: B4U62_10900
2158232	SNV	C	T	CDS: B4U62_10900, Gene: B4U62_10900
2158251	SNV	T	C	CDS: B4U62_10900, Gene: B4U62_10900
2158261	SNV	T	G	CDS: B4U62_10900, Gene: B4U62_10900
2158290	SNV	C	T	CDS: B4U62_10900, Gene: B4U62_10900
2158296	SNV	G	A	CDS: B4U62_10900, Gene: B4U62_10900
2158301	SNV	G	C	CDS: B4U62_10900, Gene: B4U62_10900
2158314	SNV	A	C	CDS: B4U62_10900, Gene: B4U62_10900
2158323	SNV	G	A
2158332	SNV	C	T
2158342	SNV	T	G
2158354	SNV	C	T
2158362	SNV	A	G
2158368	Insertion	-	T
2158378	Insertion	-	TTG
2158379	SNV	A	T
2158381	SNV	A	T
2172817	SNV	T	G	CDS: B4U62_11045, Gene: B4U62_11045
2172819	SNV	T	A	CDS: B4U62_11045, Gene: B4U62_11045
2172821	Insertion	-	T	CDS: B4U62_11045, Gene: B4U62_11045
2172948	Deletion	G	-
2172955	SNV	T	A
2173276	SNV	A	G	CDS: B4U62_11050, Gene: B4U62_11050
2173290	MNV	TT	CA	CDS: B4U62_11050, Gene: B4U62_11050
2173308	SNV	C	T	CDS: B4U62_11050, Gene: B4U62_11050
2173366	SNV	A	G	CDS: B4U62_11050, Gene: B4U62_11050
2173369	SNV	T	C	CDS: B4U62_11050, Gene: B4U62_11050
2173378	SNV	T	C	CDS: B4U62_11050, Gene: B4U62_11050
2173380	SNV	T	C	CDS: B4U62_11050, Gene: B4U62_11050
2173404	SNV	A	G	CDS: B4U62_11050, Gene: B4U62_11050
2173416	SNV	A	T	CDS: B4U62_11050, Gene: B4U62_11050
2173465	SNV	C	T	CDS: B4U62_11050, Gene: B4U62_11050
2173593	SNV	G	A	CDS: B4U62_11055, Gene: B4U62_11055
2173626	SNV	C	T	CDS: B4U62_11055, Gene: B4U62_11055
2173644	SNV	A	C	CDS: B4U62_11055, Gene: B4U62_11055
2173647	SNV	T	A	CDS: B4U62_11055, Gene: B4U62_11055
2173649	MNV	CC	TG	CDS: B4U62_11055, Gene: B4U62_11055
2173653	SNV	C	T	CDS: B4U62_11055, Gene: B4U62_11055
2173658	SNV	T	G	CDS: B4U62_11055, Gene: B4U62_11055
2173661	SNV	T	C	CDS: B4U62_11055, Gene: B4U62_11055
2173683	SNV	G	A	CDS: B4U62_11055, Gene: B4U62_11055
2173708	MNV	GC	AT	CDS: B4U62_11055, Gene: B4U62_11055
2173741	SNV	C	T	CDS: B4U62_11055, Gene: B4U62_11055
2173758	SNV	G	A	CDS: B4U62_11055, Gene: B4U62_11055
2173806	SNV	G	A	CDS: B4U62_11055, Gene: B4U62_11055
2173827	SNV	A	G	CDS: B4U62_11055, Gene: B4U62_11055
2173835	SNV	G	A	CDS: B4U62_11055, Gene: B4U62_11055
2173839	SNV	A	G	CDS: B4U62_11055, Gene: B4U62_11055
2173848	SNV	T	C	CDS: B4U62_11055, Gene: B4U62_11055
2173851	SNV	A	G	CDS: B4U62_11055, Gene: B4U62_11055
2173857	SNV	C	T	CDS: B4U62_11055, Gene: B4U62_11055
2173866	SNV	T	C	CDS: B4U62_11055, Gene: B4U62_11055
2173873	SNV	T	G	CDS: B4U62_11055, Gene: B4U62_11055
2173923	SNV	A	G	CDS: B4U62_11055, Gene: B4U62_11055
2173985	SNV	T	C	CDS: B4U62_11055, Gene: B4U62_11055
2174003	SNV	C	T	CDS: B4U62_11060, Gene: B4U62_11060
2174008	SNV	C	T	CDS: B4U62_11060, Gene: B4U62_11060
2174030	SNV	G	A	CDS: B4U62_11060, Gene: B4U62_11060
2174036	SNV	G	A	CDS: B4U62_11060, Gene: B4U62_11060
2174039	SNV	A	G	CDS: B4U62_11060, Gene: B4U62_11060
2174051	SNV	T	C	CDS: B4U62_11060, Gene: B4U62_11060
2174059	SNV	T	C	CDS: B4U62_11060, Gene: B4U62_11060
2174072	SNV	A	G	CDS: B4U62_11060, Gene: B4U62_11060
2174136	SNV	T	C	CDS: B4U62_11060, CDS: B4U62_11065, Gene: B4U62_11060, Gene: B4U62_11065
2174147	SNV	C	T	CDS: B4U62_11065, Gene: B4U62_11065
2174190	SNV	A	G	CDS: B4U62_11065, Gene: B4U62_11065
2174241	SNV	T	C	CDS: B4U62_11065, Gene: B4U62_11065
2174250	SNV	G	A	CDS: B4U62_11065, Gene: B4U62_11065
2174268	SNV	C	T	CDS: B4U62_11065, Gene: B4U62_11065
2174271	SNV	C	A	CDS: B4U62_11065, Gene: B4U62_11065
2174280	SNV	T	A	CDS: B4U62_11065, Gene: B4U62_11065
2174283	SNV	G	A	CDS: B4U62_11065, Gene: B4U62_11065
2174286	SNV	T	G	CDS: B4U62_11065, Gene: B4U62_11065
2174315	SNV	C	T	CDS: B4U62_11065, Gene: B4U62_11065
2174361	SNV	A	C
2175638	SNV	G	T	CDS: B4U62_11085, Gene: B4U62_11085
2175646	SNV	A	T	CDS: B4U62_11085, Gene: B4U62_11085
2175662	SNV	C	T	CDS: B4U62_11085, Gene: B4U62_11085
2175697	SNV	T	A	CDS: B4U62_11085, Gene: B4U62_11085
2175778	SNV	T	C	CDS: B4U62_11085, Gene: B4U62_11085
2175804	SNV	T	C	CDS: B4U62_11085, Gene: B4U62_11085
2175829	SNV	T	G	CDS: B4U62_11085, Gene: B4U62_11085
2175887	SNV	A	G	CDS: B4U62_11085, Gene: B4U62_11085
2175898	SNV	A	T	CDS: B4U62_11085, Gene: B4U62_11085
2175918	SNV	C	T	CDS: B4U62_11085, Gene: B4U62_11085
2176345	SNV	G	A	CDS: B4U62_11085, Gene: B4U62_11085
2176453	SNV	A	T	CDS: B4U62_11085, Gene: B4U62_11085
2176767	SNV	C	T	CDS: B4U62_11085, Gene: B4U62_11085
2177302	MNV	TG	CT	CDS: B4U62_11085, Gene: B4U62_11085
2177331	SNV	T	C	CDS: B4U62_11085, Gene: B4U62_11085
2177344	SNV	A	T	CDS: B4U62_11085, Gene: B4U62_11085
2177386	SNV	C	T	CDS: B4U62_11085, Gene: B4U62_11085
2177425	SNV	C	G	CDS: B4U62_11085, Gene: B4U62_11085
2177479	SNV	T	C	CDS: B4U62_11085, Gene: B4U62_11085
2177491	SNV	T	C	CDS: B4U62_11085, Gene: B4U62_11085
2177530	SNV	A	G	CDS: B4U62_11085, Gene: B4U62_11085
2177566	SNV	T	G	CDS: B4U62_11085, Gene: B4U62_11085
2177575	SNV	C	T	CDS: B4U62_11085, Gene: B4U62_11085
2177599	SNV	A	T	CDS: B4U62_11085, Gene: B4U62_11085
2177829	SNV	A	G	CDS: B4U62_11085, Gene: B4U62_11085
2177866	SNV	C	T	CDS: B4U62_11085, Gene: B4U62_11085
2177884	SNV	T	C	CDS: B4U62_11085, Gene: B4U62_11085
2177923	MNV	CT	TG	CDS: B4U62_11085, Gene: B4U62_11085
2177926	SNV	C	T	CDS: B4U62_11085, Gene: B4U62_11085
2178010	SNV	T	C	CDS: B4U62_11085, Gene: B4U62_11085
2178070	SNV	C	T	CDS: B4U62_11085, Gene: B4U62_11085
2178091	SNV	T	A	CDS: B4U62_11085, Gene: B4U62_11085
2178148	SNV	T	A	CDS: B4U62_11085, Gene: B4U62_11085
2178217	SNV	A	G	CDS: B4U62_11085, Gene: B4U62_11085
2178220	SNV	G	A	CDS: B4U62_11085, Gene: B4U62_11085
2178226	SNV	T	A	CDS: B4U62_11085, Gene: B4U62_11085
2178280	SNV	A	G	CDS: B4U62_11085, Gene: B4U62_11085
2178345	SNV	A	G	CDS: B4U62_11085, Gene: B4U62_11085
2178355	MNV	AT	GC	CDS: B4U62_11085, Gene: B4U62_11085
2178391	SNV	T	C	CDS: B4U62_11085, Gene: B4U62_11085
2178406	SNV	G	A	CDS: B4U62_11085, Gene: B4U62_11085
2178448	SNV	T	C	CDS: B4U62_11085, Gene: B4U62_11085
2178509	SNV	G	A	CDS: B4U62_11085, Gene: B4U62_11085
2178697	SNV	G	A	CDS: B4U62_11085, Gene: B4U62_11085
2178709	SNV	G	A	CDS: B4U62_11085, Gene: B4U62_11085
2178814	SNV	T	G	CDS: B4U62_11085, Gene: B4U62_11085
2178853	SNV	C	T	CDS: B4U62_11085, Gene: B4U62_11085
2179102	SNV	G	T	CDS: B4U62_11085, Gene: B4U62_11085
2179125	SNV	C	T	CDS: B4U62_11085, Gene: B4U62_11085
2179234	SNV	C	A	CDS: B4U62_11085, Gene: B4U62_11085
2179327	SNV	G	A	CDS: B4U62_11085, Gene: B4U62_11085
2179437	SNV	A	G	CDS: B4U62_11085, Gene: B4U62_11085
2179456	SNV	T	C	CDS: B4U62_11085, Gene: B4U62_11085
2179495	SNV	G	A	CDS: B4U62_11085, Gene: B4U62_11085
2179498	SNV	T	A	CDS: B4U62_11085, Gene: B4U62_11085
2179501	SNV	A	T	CDS: B4U62_11085, Gene: B4U62_11085
2179504	SNV	C	T	CDS: B4U62_11085, Gene: B4U62_11085
2179516	MNV	CC	TT	CDS: B4U62_11085, Gene: B4U62_11085
2179522	SNV	T	A	CDS: B4U62_11085, Gene: B4U62_11085
2179540	SNV	T	A	CDS: B4U62_11085, Gene: B4U62_11085
2179657	SNV	G	A	CDS: B4U62_11090, Gene: B4U62_11090
2179678	SNV	C	T	CDS: B4U62_11090, Gene: B4U62_11090
2179711	SNV	A	G	CDS: B4U62_11090, Gene: B4U62_11090
2179866	SNV	C	T	CDS: B4U62_11090, Gene: B4U62_11090
2180026	SNV	C	A	CDS: B4U62_11090, Gene: B4U62_11090
2180107	SNV	A	G	CDS: B4U62_11090, Gene: B4U62_11090
2180134	SNV	G	A	CDS: B4U62_11090, Gene: B4U62_11090
2180239	SNV	T	C	CDS: B4U62_11090, Gene: B4U62_11090
2180248	SNV	G	A	CDS: B4U62_11090, Gene: B4U62_11090
2180279	SNV	C	T	CDS: B4U62_11090, Gene: B4U62_11090
2180287	SNV	T	C	CDS: B4U62_11090, Gene: B4U62_11090
2180308	MNV	CA	AG	CDS: B4U62_11090, Gene: B4U62_11090
2180324	SNV	A	G	CDS: B4U62_11090, Gene: B4U62_11090
2180331	SNV	G	T	CDS: B4U62_11090, Gene: B4U62_11090
2180374	SNV	T	A	CDS: B4U62_11090, Gene: B4U62_11090
2180386	SNV	T	C	CDS: B4U62_11090, Gene: B4U62_11090
2180402	SNV	C	T	CDS: B4U62_11090, Gene: B4U62_11090
2180419	SNV	G	A	CDS: B4U62_11090, Gene: B4U62_11090
2180425	SNV	A	T	CDS: B4U62_11090, Gene: B4U62_11090
2180466	SNV	C	T	CDS: B4U62_11090, Gene: B4U62_11090
2180540	SNV	C	T	CDS: B4U62_11090, Gene: B4U62_11090
2180599	SNV	T	C	CDS: B4U62_11090, Gene: B4U62_11090
2180602	SNV	T	A	CDS: B4U62_11090, Gene: B4U62_11090
2180680	SNV	A	T	CDS: B4U62_11090, Gene: B4U62_11090
2180722	SNV	C	T	CDS: B4U62_11090, Gene: B4U62_11090
2180733	SNV	T	C	CDS: B4U62_11090, Gene: B4U62_11090
2181001	SNV	G	A	CDS: B4U62_11090, Gene: B4U62_11090
2181119	SNV	C	T	CDS: B4U62_11090, Gene: B4U62_11090
2181121	SNV	G	A	CDS: B4U62_11090, Gene: B4U62_11090
2182200	SNV	G	A	CDS: B4U62_11095, Gene: B4U62_11095
2182218	SNV	C	T	CDS: B4U62_11095, Gene: B4U62_11095
2182347	SNV	G	A	CDS: B4U62_11095, Gene: B4U62_11095
2182356	SNV	A	G	CDS: B4U62_11095, Gene: B4U62_11095
2182389	SNV	T	C	CDS: B4U62_11095, Gene: B4U62_11095
2182478	SNV	G	A	CDS: B4U62_11100, Gene: B4U62_11100
2182512	SNV	T	A	CDS: B4U62_11100, Gene: B4U62_11100
2182539	SNV	G	A	CDS: B4U62_11100, Gene: B4U62_11100
2182542	SNV	G	A	CDS: B4U62_11100, Gene: B4U62_11100
2182629	SNV	A	G	CDS: B4U62_11100, Gene: B4U62_11100
2182701	SNV	G	A	CDS: B4U62_11100, Gene: B4U62_11100
2182776	SNV	T	C	CDS: B4U62_11100, Gene: B4U62_11100
2182778	SNV	G	A	CDS: B4U62_11100, Gene: B4U62_11100
2182824	SNV	T	C	CDS: B4U62_11100, Gene: B4U62_11100
2182836	SNV	T	C	CDS: B4U62_11100, Gene: B4U62_11100
2182875	SNV	A	C	CDS: B4U62_11100, Gene: B4U62_11100
2182878	SNV	G	A	CDS: B4U62_11100, Gene: B4U62_11100
2185749	SNV	A	G	CDS: B4U62_11115, Gene: B4U62_11115
2185870	SNV	G	C	CDS: B4U62_11115, Gene: B4U62_11115
2185895	SNV	C	T	CDS: B4U62_11115, Gene: B4U62_11115
2185959	SNV	A	G	CDS: B4U62_11115, Gene: B4U62_11115
2186019	SNV	G	A	CDS: B4U62_11115, Gene: B4U62_11115
2186094	SNV	G	T	CDS: B4U62_11115, Gene: B4U62_11115
2186125	SNV	A	T	CDS: B4U62_11115, Gene: B4U62_11115
2186130	SNV	G	A	CDS: B4U62_11115, Gene: B4U62_11115
2186204	SNV	T	C	CDS: B4U62_11115, Gene: B4U62_11115
2186208	SNV	G	A	CDS: B4U62_11115, Gene: B4U62_11115
2186211	SNV	T	G	CDS: B4U62_11115, Gene: B4U62_11115
2186220	SNV	C	A	CDS: B4U62_11115, Gene: B4U62_11115
2186223	SNV	G	A	CDS: B4U62_11115, Gene: B4U62_11115
2186228	MNV	CA	TG	CDS: B4U62_11115, Gene: B4U62_11115
2186235	SNV	C	T	CDS: B4U62_11115, Gene: B4U62_11115
2186238	SNV	G	A	CDS: B4U62_11115, Gene: B4U62_11115
2186244	SNV	C	T	CDS: B4U62_11115, Gene: B4U62_11115
2186252	MNV	CT	TA	CDS: B4U62_11115, Gene: B4U62_11115
2186262	SNV	A	T	CDS: B4U62_11115, Gene: B4U62_11115
2186265	SNV	A	G	CDS: B4U62_11115, Gene: B4U62_11115
2186272	SNV	T	G	CDS: B4U62_11115, Gene: B4U62_11115
2186283	SNV	C	T	CDS: B4U62_11115, Gene: B4U62_11115
2186286	SNV	G	C	CDS: B4U62_11115, Gene: B4U62_11115
2186292	SNV	G	T	CDS: B4U62_11115, Gene: B4U62_11115
2186298	SNV	A	C	CDS: B4U62_11115, Gene: B4U62_11115
2186316	SNV	A	T	CDS: B4U62_11115, Gene: B4U62_11115
2186319	SNV	T	C	CDS: B4U62_11115, Gene: B4U62_11115
2186325	SNV	C	T	CDS: B4U62_11115, Gene: B4U62_11115
2186348	SNV	G	A	CDS: B4U62_11115, Gene: B4U62_11115
2186411	SNV	C	T	CDS: B4U62_11115, Gene: B4U62_11115
2186415	MNV	TGA	ATC	CDS: B4U62_11115, Gene: B4U62_11115
2186424	SNV	A	G	CDS: B4U62_11115, Gene: B4U62_11115
2186447	SNV	T	C	CDS: B4U62_11115, Gene: B4U62_11115
2186451	SNV	A	G
2186453	MNV	TTT	AAA
2186462	SNV	T	G
2186468	SNV	A	T
2186470	Replacement	T	CA
2186477	MNV	TT	AA	CDS: B4U62_11120, Gene: B4U62_11120
2186480	Deletion	G	-	CDS: B4U62_11120, Gene: B4U62_11120
2186487	SNV	G	T	CDS: B4U62_11120, Gene: B4U62_11120
2186489	SNV	G	T	CDS: B4U62_11120, Gene: B4U62_11120
2186493	SNV	T	C	CDS: B4U62_11120, Gene: B4U62_11120
2186496	SNV	C	A	CDS: B4U62_11120, Gene: B4U62_11120
2187416	MNV	GC	TT	CDS: B4U62_11130, Gene: B4U62_11130
2187426	SNV	C	T	CDS: B4U62_11130, Gene: B4U62_11130
2187428	SNV	A	G	CDS: B4U62_11130, Gene: B4U62_11130
2187452	SNV	A	T	CDS: B4U62_11130, Gene: B4U62_11130
2187456	SNV	G	T	CDS: B4U62_11130, Gene: B4U62_11130
2187459	SNV	A	G	CDS: B4U62_11130, Gene: B4U62_11130
2187465	SNV	C	T	CDS: B4U62_11130, Gene: B4U62_11130
2187468	SNV	C	T	CDS: B4U62_11130, Gene: B4U62_11130
2187480	SNV	C	G	CDS: B4U62_11130, Gene: B4U62_11130
2187525	SNV	C	T	CDS: B4U62_11130, Gene: B4U62_11130
2187534	SNV	T	A	CDS: B4U62_11130, Gene: B4U62_11130
2187546	SNV	T	A	CDS: B4U62_11130, Gene: B4U62_11130
2187549	SNV	C	T	CDS: B4U62_11130, Gene: B4U62_11130
2187621	SNV	G	A	CDS: B4U62_11130, Gene: B4U62_11130
2187624	SNV	A	G	CDS: B4U62_11130, Gene: B4U62_11130
2187627	SNV	A	G	CDS: B4U62_11130, Gene: B4U62_11130
2187636	SNV	C	A	CDS: B4U62_11130, Gene: B4U62_11130
2187642	SNV	A	G	CDS: B4U62_11130, Gene: B4U62_11130
2187648	SNV	A	G	CDS: B4U62_11130, Gene: B4U62_11130
2187650	MNV	TG	CA	CDS: B4U62_11130, Gene: B4U62_11130
2187654	SNV	C	G	CDS: B4U62_11130, Gene: B4U62_11130
2187663	SNV	C	T	CDS: B4U62_11130, Gene: B4U62_11130
2187669	SNV	C	T	CDS: B4U62_11130, Gene: B4U62_11130
2187919	SNV	A	G	CDS: B4U62_11135, Gene: B4U62_11135
2187938	SNV	A	T	CDS: B4U62_11135, Gene: B4U62_11135
2187998	Insertion	-	C	CDS: B4U62_11135, Gene: B4U62_11135
2191417	SNV	T	C	CDS: B4U62_11155, Gene: B4U62_11155
2191421	SNV	A	T	CDS: B4U62_11155, Gene: B4U62_11155
2191498	SNV	C	T	CDS: B4U62_11155, Gene: B4U62_11155
2191506	SNV	G	T	CDS: B4U62_11155, Gene: B4U62_11155
2191543	SNV	A	G	CDS: B4U62_11155, Gene: B4U62_11155
2191583	SNV	G	A	CDS: B4U62_11155, Gene: B4U62_11155
2191611	SNV	G	A
2192080	SNV	A	G	CDS: B4U62_11160, Gene: B4U62_11160
2192089	SNV	T	G	CDS: B4U62_11160, Gene: B4U62_11160
2192092	SNV	A	G	CDS: B4U62_11160, Gene: B4U62_11160
2192098	SNV	T	A	CDS: B4U62_11160, Gene: B4U62_11160
2192110	SNV	T	C	CDS: B4U62_11160, Gene: B4U62_11160
2192143	SNV	C	T	CDS: B4U62_11160, Gene: B4U62_11160
2192158	SNV	G	A	CDS: B4U62_11160, Gene: B4U62_11160
2192179	SNV	C	T	CDS: B4U62_11160, Gene: B4U62_11160
2192194	SNV	C	T	CDS: B4U62_11160, Gene: B4U62_11160
2192242	SNV	A	C	CDS: B4U62_11160, Gene: B4U62_11160
2192272	SNV	G	A	CDS: B4U62_11160, Gene: B4U62_11160
2192275	SNV	T	A	CDS: B4U62_11160, Gene: B4U62_11160
2192281	SNV	T	C	CDS: B4U62_11160, Gene: B4U62_11160
2192290	SNV	T	C	CDS: B4U62_11160, Gene: B4U62_11160
2192293	SNV	A	G	CDS: B4U62_11160, Gene: B4U62_11160
2192302	SNV	C	T	CDS: B4U62_11160, Gene: B4U62_11160
2192317	SNV	C	G	CDS: B4U62_11160, Gene: B4U62_11160
2192557	SNV	T	C	CDS: B4U62_11165, Gene: B4U62_11165
2192563	SNV	C	T	CDS: B4U62_11165, Gene: B4U62_11165
2192573	SNV	A	T	CDS: B4U62_11165, Gene: B4U62_11165
2192594	SNV	G	A	CDS: B4U62_11165, Gene: B4U62_11165
2192602	SNV	G	A	CDS: B4U62_11165, Gene: B4U62_11165
2192617	SNV	T	A	CDS: B4U62_11165, Gene: B4U62_11165
2192629	SNV	C	T	CDS: B4U62_11165, Gene: B4U62_11165
2192635	SNV	T	C	CDS: B4U62_11165, Gene: B4U62_11165
2192671	SNV	T	C	CDS: B4U62_11165, Gene: B4U62_11165
2192689	SNV	T	C	CDS: B4U62_11165, Gene: B4U62_11165
2192694	MNV	AT	GG	CDS: B4U62_11165, Gene: B4U62_11165
2192722	SNV	C	T	CDS: B4U62_11165, Gene: B4U62_11165
2192727	SNV	A	G	CDS: B4U62_11165, Gene: B4U62_11165
2192737	SNV	A	T	CDS: B4U62_11165, Gene: B4U62_11165
2192743	SNV	T	A	CDS: B4U62_11165, Gene: B4U62_11165
2192779	SNV	G	A	CDS: B4U62_11165, Gene: B4U62_11165
2192782	SNV	T	C	CDS: B4U62_11165, Gene: B4U62_11165
2192791	SNV	A	G	CDS: B4U62_11165, Gene: B4U62_11165
2192794	MNV	GG	AA	CDS: B4U62_11165, Gene: B4U62_11165
2192815	SNV	T	A	CDS: B4U62_11165, Gene: B4U62_11165
2192818	SNV	A	C	CDS: B4U62_11165, Gene: B4U62_11165
2192821	SNV	G	A	CDS: B4U62_11165, Gene: B4U62_11165
2192826	SNV	C	T	CDS: B4U62_11165, Gene: B4U62_11165
2192839	SNV	T	A	CDS: B4U62_11165, Gene: B4U62_11165
2192842	SNV	T	A	CDS: B4U62_11165, Gene: B4U62_11165
2192851	SNV	C	T	CDS: B4U62_11165, Gene: B4U62_11165
2192855	SNV	C	T	CDS: B4U62_11165, Gene: B4U62_11165
2192902	SNV	C	T	CDS: B4U62_11165, Gene: B4U62_11165
2192950	SNV	T	C	CDS: B4U62_11165, Gene: B4U62_11165
2192965	SNV	T	C	CDS: B4U62_11165, Gene: B4U62_11165
2192968	SNV	G	A	CDS: B4U62_11165, Gene: B4U62_11165
2192974	SNV	C	T	CDS: B4U62_11165, Gene: B4U62_11165
2192977	SNV	A	T	CDS: B4U62_11165, Gene: B4U62_11165
2192980	SNV	T	C	CDS: B4U62_11165, Gene: B4U62_11165
2193032	SNV	T	G	CDS: B4U62_11165, Gene: B4U62_11165
2193052	SNV	T	C	CDS: B4U62_11165, Gene: B4U62_11165
2193058	SNV	A	C	CDS: B4U62_11165, Gene: B4U62_11165
2193070	MNV	AACT	CGGC	CDS: B4U62_11165, Gene: B4U62_11165
2193076	SNV	G	A	CDS: B4U62_11165, Gene: B4U62_11165
2193079	SNV	C	T	CDS: B4U62_11165, Gene: B4U62_11165
2193082	SNV	C	T	CDS: B4U62_11165, Gene: B4U62_11165
2193097	MNV	TA	AC	CDS: B4U62_11165, Gene: B4U62_11165
2193112	SNV	T	A	CDS: B4U62_11165, Gene: B4U62_11165
2193127	SNV	C	T	CDS: B4U62_11165, Gene: B4U62_11165
2193130	SNV	A	G	CDS: B4U62_11165, Gene: B4U62_11165
2193136	SNV	C	A	CDS: B4U62_11165, Gene: B4U62_11165
2193145	SNV	C	G	CDS: B4U62_11165, Gene: B4U62_11165
2193187	SNV	A	T	CDS: B4U62_11165, Gene: B4U62_11165
2193196	SNV	T	C	CDS: B4U62_11165, Gene: B4U62_11165
2193231	SNV	C	T
2193233	SNV	T	C
2193242	SNV	C	A
2193248	Deletion	T	-
2193250	SNV	T	A
2193256	MNV	TTC	GAA
2193261	Insertion	-	G
2193267	SNV	T	C
2193277	SNV	G	T
2193285	SNV	T	A	CDS: B4U62_11170, Gene: B4U62_11170
2193289	MNV	AT	TA	CDS: B4U62_11170, Gene: B4U62_11170
2193294	SNV	T	C	CDS: B4U62_11170, Gene: B4U62_11170
2193298	SNV	T	A	CDS: B4U62_11170, Gene: B4U62_11170
2193326	SNV	G	C	CDS: B4U62_11170, Gene: B4U62_11170
2193370	SNV	A	G	CDS: B4U62_11170, Gene: B4U62_11170
2193390	SNV	C	T	CDS: B4U62_11170, Gene: B4U62_11170
2193415	SNV	C	T	CDS: B4U62_11170, Gene: B4U62_11170
2193436	SNV	G	A	CDS: B4U62_11170, Gene: B4U62_11170
2193475	SNV	G	T	CDS: B4U62_11170, Gene: B4U62_11170
2193502	SNV	C	A	CDS: B4U62_11170, Gene: B4U62_11170
2193508	SNV	T	C	CDS: B4U62_11170, Gene: B4U62_11170
2193520	SNV	C	T	CDS: B4U62_11170, Gene: B4U62_11170
2193529	SNV	G	A	CDS: B4U62_11170, Gene: B4U62_11170
2193533	SNV	T	G	CDS: B4U62_11170, Gene: B4U62_11170
2193535	SNV	A	C	CDS: B4U62_11170, Gene: B4U62_11170
2193541	SNV	G	A	CDS: B4U62_11170, Gene: B4U62_11170
2193559	SNV	C	T	CDS: B4U62_11170, Gene: B4U62_11170
2193565	SNV	T	C	CDS: B4U62_11170, Gene: B4U62_11170
2194834	SNV	C	T	CDS: B4U62_11190, Gene: B4U62_11190
2194837	SNV	C	T	CDS: B4U62_11190, Gene: B4U62_11190
2194855	SNV	G	T	CDS: B4U62_11190, Gene: B4U62_11190
2194911	SNV	C	G	CDS: B4U62_11190, Gene: B4U62_11190
2195429	SNV	G	C	CDS: B4U62_11195, Gene: B4U62_11195
2195803	SNV	C	T	CDS: B4U62_11200, Gene: B4U62_11200
2195812	SNV	C	T	CDS: B4U62_11200, Gene: B4U62_11200
2195817	SNV	T	C
2195842	SNV	T	C
2195845	Insertion	-	TA
2195847	SNV	A	T
2195849	SNV	T	G
2195852	MNV	TT	GA
2195858	Insertion	-	T
2196398	SNV	A	T
2196413	MNV	GT	AA
2196417	SNV	C	T
2196428	SNV	T	C	CDS: B4U62_11210, Gene: B4U62_11210
2196431	SNV	G	C	CDS: B4U62_11210, Gene: B4U62_11210
2196438	SNV	A	G	CDS: B4U62_11210, Gene: B4U62_11210
2196457	MNV	CT	TG	CDS: B4U62_11210, Gene: B4U62_11210
2196478	SNV	C	T	CDS: B4U62_11210, Gene: B4U62_11210
2196484	SNV	G	A	CDS: B4U62_11210, Gene: B4U62_11210
2196492	MNV	GT	AC	CDS: B4U62_11210, Gene: B4U62_11210
2196508	SNV	A	G	CDS: B4U62_11210, Gene: B4U62_11210
2196645	SNV	T	C	CDS: B4U62_11210, Gene: B4U62_11210
2196679	SNV	A	G	CDS: B4U62_11210, Gene: B4U62_11210
2196703	SNV	G	A	CDS: B4U62_11210, Gene: B4U62_11210
2196705	SNV	A	C	CDS: B4U62_11210, Gene: B4U62_11210
2196721	SNV	A	G	CDS: B4U62_11210, Gene: B4U62_11210
2196826	SNV	G	A	CDS: B4U62_11210, Gene: B4U62_11210
2196865	SNV	T	C	CDS: B4U62_11210, Gene: B4U62_11210
2196879	SNV	C	T	CDS: B4U62_11210, Gene: B4U62_11210
2196898	SNV	A	G	CDS: B4U62_11210, Gene: B4U62_11210
2196970	SNV	A	G	CDS: B4U62_11210, Gene: B4U62_11210
2196982	SNV	G	A	CDS: B4U62_11210, Gene: B4U62_11210
2197025	SNV	T	C	CDS: B4U62_11210, Gene: B4U62_11210
2197063	SNV	A	G	CDS: B4U62_11210, Gene: B4U62_11210
2197083	SNV	C	T	CDS: B4U62_11210, Gene: B4U62_11210
2197099	SNV	C	T	CDS: B4U62_11210, Gene: B4U62_11210
2197106	SNV	C	A	CDS: B4U62_11210, Gene: B4U62_11210
2197124	SNV	C	G
2197148	SNV	T	A
2197165	SNV	C	A	CDS: B4U62_11215, Gene: B4U62_11215
2197228	SNV	C	T	CDS: B4U62_11215, Gene: B4U62_11215
2197266	SNV	T	C	CDS: B4U62_11215, Gene: B4U62_11215
2197424	SNV	A	C	CDS: B4U62_11220, Gene: B4U62_11220
2197427	SNV	T	C	CDS: B4U62_11220, Gene: B4U62_11220
2197433	SNV	T	A	CDS: B4U62_11220, Gene: B4U62_11220
2197435	MNV	GC	TT	CDS: B4U62_11220, Gene: B4U62_11220
2197442	SNV	T	C	CDS: B4U62_11220, Gene: B4U62_11220
2197451	SNV	A	T	CDS: B4U62_11220, Gene: B4U62_11220
2197458	SNV	T	C	CDS: B4U62_11220, Gene: B4U62_11220
2197460	SNV	G	A	CDS: B4U62_11220, Gene: B4U62_11220
2197468	MNV	TT	AC	CDS: B4U62_11220, Gene: B4U62_11220
2197471	MNV	AG	GA	CDS: B4U62_11220, Gene: B4U62_11220
2197475	SNV	G	A	CDS: B4U62_11220, Gene: B4U62_11220
2197478	SNV	T	C	CDS: B4U62_11220, Gene: B4U62_11220
2197519	MNV	CC	TT	CDS: B4U62_11220, Gene: B4U62_11220
2197565	SNV	T	C	CDS: B4U62_11220, Gene: B4U62_11220
2197586	SNV	C	A	CDS: B4U62_11220, Gene: B4U62_11220
2197593	SNV	C	T	CDS: B4U62_11220, Gene: B4U62_11220
2197627	SNV	T	C	CDS: B4U62_11220, Gene: B4U62_11220
2197640	SNV	T	C	CDS: B4U62_11220, Gene: B4U62_11220
2197645	SNV	T	C	CDS: B4U62_11220, Gene: B4U62_11220
2197700	SNV	T	C	CDS: B4U62_11220, Gene: B4U62_11220
2197712	SNV	G	T	CDS: B4U62_11220, Gene: B4U62_11220
2197733	SNV	A	G	CDS: B4U62_11220, Gene: B4U62_11220
2197736	MNV	GTG	AAA	CDS: B4U62_11220, Gene: B4U62_11220
2197757	SNV	C	T	CDS: B4U62_11220, Gene: B4U62_11220
2197811	MNV	AT	GG	CDS: B4U62_11220, Gene: B4U62_11220
2197817	SNV	G	C	CDS: B4U62_11220, Gene: B4U62_11220
2197819	SNV	T	C	CDS: B4U62_11220, Gene: B4U62_11220
2197823	SNV	C	T	CDS: B4U62_11220, Gene: B4U62_11220
2197826	MNV	AG	TA	CDS: B4U62_11220, Gene: B4U62_11220
2197835	SNV	T	C	CDS: B4U62_11220, Gene: B4U62_11220
2197838	SNV	T	C	CDS: B4U62_11220, Gene: B4U62_11220
2197844	SNV	T	C	CDS: B4U62_11220, Gene: B4U62_11220
2197848	SNV	G	T	CDS: B4U62_11220, Gene: B4U62_11220
2197856	SNV	C	T	CDS: B4U62_11220, Gene: B4U62_11220
2197871	SNV	A	G	CDS: B4U62_11220, Gene: B4U62_11220
2197878	SNV	G	T	CDS: B4U62_11220, Gene: B4U62_11220
2197880	SNV	T	G	CDS: B4U62_11220, Gene: B4U62_11220
2197895	SNV	G	A	CDS: B4U62_11220, Gene: B4U62_11220
2197898	SNV	T	G	CDS: B4U62_11220, Gene: B4U62_11220
2197910	SNV	G	A	CDS: B4U62_11220, Gene: B4U62_11220
2197913	SNV	C	T	CDS: B4U62_11220, Gene: B4U62_11220
2197916	SNV	C	T	CDS: B4U62_11220, Gene: B4U62_11220
2198886	SNV	T	A	CDS: B4U62_11235, Gene: B4U62_11235
2198906	SNV	G	A	CDS: B4U62_11235, Gene: B4U62_11235
2198913	SNV	A	T	CDS: B4U62_11235, Gene: B4U62_11235
2198919	SNV	G	A	CDS: B4U62_11235, Gene: B4U62_11235
2198922	SNV	T	C	CDS: B4U62_11235, Gene: B4U62_11235
2198927	SNV	A	G	CDS: B4U62_11235, Gene: B4U62_11235
2198937	SNV	G	A	CDS: B4U62_11235, Gene: B4U62_11235
2198949	SNV	G	A	CDS: B4U62_11235, Gene: B4U62_11235
2198952	SNV	A	G	CDS: B4U62_11235, Gene: B4U62_11235
2198955	SNV	T	G	CDS: B4U62_11235, Gene: B4U62_11235
2198961	SNV	T	G	CDS: B4U62_11235, Gene: B4U62_11235
2198977	SNV	T	A	CDS: B4U62_11235, Gene: B4U62_11235
2198985	SNV	A	G	CDS: B4U62_11235, Gene: B4U62_11235
2198997	SNV	C	T	CDS: B4U62_11235, Gene: B4U62_11235
2199000	SNV	A	G	CDS: B4U62_11235, Gene: B4U62_11235
2199002	SNV	T	G	CDS: B4U62_11235, Gene: B4U62_11235
2199006	SNV	A	G	CDS: B4U62_11235, Gene: B4U62_11235
2199008	SNV	T	C	CDS: B4U62_11235, Gene: B4U62_11235
2199039	SNV	C	T	CDS: B4U62_11235, Gene: B4U62_11235
2199066	SNV	A	G	CDS: B4U62_11235, Gene: B4U62_11235
2199071	SNV	T	C	CDS: B4U62_11235, Gene: B4U62_11235
2199087	SNV	T	C	CDS: B4U62_11235, Gene: B4U62_11235
2199139	SNV	T	A
2199146	SNV	C	A
2202476	SNV	A	C	CDS: B4U62_11285, Gene: B4U62_11285
2211919	SNV	T	A	CDS: B4U62_11365, Gene: B4U62_11365
2211943	SNV	G	A	CDS: B4U62_11365, Gene: B4U62_11365
2212007	SNV	T	C	CDS: B4U62_11365, Gene: B4U62_11365
2212024	SNV	C	T	CDS: B4U62_11365, Gene: B4U62_11365
2212033	SNV	C	T	CDS: B4U62_11365, Gene: B4U62_11365
2212076	SNV	A	T	CDS: B4U62_11370, Gene: B4U62_11370
2212088	SNV	C	T	CDS: B4U62_11370, Gene: B4U62_11370
2212115	SNV	A	G	CDS: B4U62_11370, Gene: B4U62_11370
2212133	SNV	G	A	CDS: B4U62_11370, Gene: B4U62_11370
2212154	SNV	T	C	CDS: B4U62_11370, Gene: B4U62_11370
2212166	MNV	TT	AC	CDS: B4U62_11370, Gene: B4U62_11370
2212169	SNV	A	G	CDS: B4U62_11370, Gene: B4U62_11370
2212196	SNV	A	G	CDS: B4U62_11370, Gene: B4U62_11370
2212208	SNV	T	C	CDS: B4U62_11370, Gene: B4U62_11370
2212216	SNV	C	A	CDS: B4U62_11370, Gene: B4U62_11370
2212220	SNV	A	G	CDS: B4U62_11370, Gene: B4U62_11370
2212229	SNV	C	A	CDS: B4U62_11370, Gene: B4U62_11370
2212260	SNV	T	G	CDS: B4U62_11370, Gene: B4U62_11370
2212333	SNV	A	G	CDS: B4U62_11375, Gene: B4U62_11375
2212475	SNV	A	G	CDS: B4U62_11375, Gene: B4U62_11375
2212499	SNV	A	G	CDS: B4U62_11375, Gene: B4U62_11375
2212559	SNV	G	C
2212589	SNV	A	G
2212610	SNV	A	G	CDS: B4U62_11380, Gene: B4U62_11380
2212612	MNV	AC	TT	CDS: B4U62_11380, Gene: B4U62_11380
2212625	SNV	A	G	CDS: B4U62_11380, Gene: B4U62_11380
2212631	SNV	C	T	CDS: B4U62_11380, Gene: B4U62_11380
2212643	SNV	A	T	CDS: B4U62_11380, Gene: B4U62_11380
2212664	SNV	T	A	CDS: B4U62_11380, Gene: B4U62_11380
2212679	SNV	C	A	CDS: B4U62_11380, Gene: B4U62_11380
2214969	SNV	T	A
2214971	MNV	CC	GT
2214980	Deletion	G	-
2214983	Insertion	-	C
2214985	SNV	T	C
2215009	SNV	C	T	CDS: B4U62_11400, Gene: B4U62_11400
2215011	SNV	G	T	CDS: B4U62_11400, Gene: B4U62_11400
2215013	MNV	GTG	TCC	CDS: B4U62_11400, Gene: B4U62_11400
2215091	SNV	T	C	CDS: B4U62_11400, Gene: B4U62_11400
2215093	MNV	AC	GT	CDS: B4U62_11400, Gene: B4U62_11400
2215097	SNV	A	C	CDS: B4U62_11400, Gene: B4U62_11400
2215142	SNV	A	G	CDS: B4U62_11400, Gene: B4U62_11400
2215145	SNV	T	C	CDS: B4U62_11400, Gene: B4U62_11400
2215169	SNV	A	G	CDS: B4U62_11400, Gene: B4U62_11400
2215181	SNV	G	T	CDS: B4U62_11400, Gene: B4U62_11400
2215210	SNV	A	G	CDS: B4U62_11400, Gene: B4U62_11400
2215224	SNV	C	T	CDS: B4U62_11400, Gene: B4U62_11400
2219354	SNV	C	G	CDS: B4U62_11420, Gene: B4U62_11420
2219358	SNV	T	C	CDS: B4U62_11420, Gene: B4U62_11420
2219361	SNV	T	A	CDS: B4U62_11420, Gene: B4U62_11420
2219454	SNV	C	T	CDS: B4U62_11420, Gene: B4U62_11420
2219463	MNV	TGTT	AACA	CDS: B4U62_11420, Gene: B4U62_11420
2219473	SNV	T	C	CDS: B4U62_11420, Gene: B4U62_11420
2219493	SNV	T	A	CDS: B4U62_11420, Gene: B4U62_11420
2219501	SNV	A	C	CDS: B4U62_11420, Gene: B4U62_11420
2219580	SNV	C	A	CDS: B4U62_11425, Gene: B4U62_11425
2219594	SNV	T	C	CDS: B4U62_11425, Gene: B4U62_11425
2219621	SNV	A	T	CDS: B4U62_11425, Gene: B4U62_11425
2219642	SNV	C	T	CDS: B4U62_11425, Gene: B4U62_11425
2219644	MNV	CC	TT	CDS: B4U62_11425, Gene: B4U62_11425
2219649	SNV	C	G	CDS: B4U62_11425, Gene: B4U62_11425
2219672	SNV	G	A	CDS: B4U62_11425, Gene: B4U62_11425
2219725	SNV	A	G	CDS: B4U62_11425, Gene: B4U62_11425
2219745	SNV	G	A	CDS: B4U62_11425, Gene: B4U62_11425
2219777	Deletion	G	-	CDS: B4U62_11425, Gene: B4U62_11425
2219802	SNV	C	T
2219821	SNV	G	T	CDS: B4U62_11430, Gene: B4U62_11430
2219895	Deletion	TT	-	CDS: B4U62_11430, Gene: B4U62_11430
2219908	SNV	C	T	CDS: B4U62_11430, Gene: B4U62_11430
2219971	SNV	C	T	CDS: B4U62_11430, Gene: B4U62_11430
2219980	SNV	T	C	CDS: B4U62_11430, Gene: B4U62_11430
2220033	SNV	T	C
2222623	SNV	C	T	CDS: B4U62_11450, Gene: B4U62_11450
2222635	SNV	A	G	CDS: B4U62_11450, Gene: B4U62_11450
2222659	SNV	C	T	CDS: B4U62_11450, Gene: B4U62_11450
2222739	SNV	G	A	CDS: B4U62_11450, Gene: B4U62_11450
2222835	SNV	A	T	CDS: B4U62_11450, Gene: B4U62_11450
2222863	SNV	T	C	CDS: B4U62_11450, Gene: B4U62_11450
2222915	SNV	C	T	CDS: B4U62_11450, Gene: B4U62_11450
2223059	SNV	A	C	CDS: B4U62_11450, Gene: B4U62_11450
2223064	SNV	A	C	CDS: B4U62_11450, Gene: B4U62_11450
2223070	SNV	A	G	CDS: B4U62_11450, Gene: B4U62_11450
2223215	SNV	T	C	CDS: B4U62_11450, Gene: B4U62_11450
2223688	SNV	G	T	CDS: B4U62_11450, Gene: B4U62_11450
2223862	SNV	T	C	CDS: B4U62_11450, Gene: B4U62_11450
2223865	SNV	C	T	CDS: B4U62_11450, Gene: B4U62_11450
2223922	SNV	A	G	CDS: B4U62_11450, Gene: B4U62_11450
2223944	SNV	C	A	CDS: B4U62_11450, Gene: B4U62_11450
2223967	SNV	C	T	CDS: B4U62_11450, Gene: B4U62_11450
2223989	SNV	T	C	CDS: B4U62_11450, Gene: B4U62_11450
2224008	SNV	G	A	CDS: B4U62_11450, Gene: B4U62_11450
2224021	SNV	A	T	CDS: B4U62_11450, Gene: B4U62_11450
2224024	MNV	TT	CA	CDS: B4U62_11450, Gene: B4U62_11450
2224027	SNV	A	C	CDS: B4U62_11450, Gene: B4U62_11450
2224030	SNV	A	C	CDS: B4U62_11450, Gene: B4U62_11450
2224034	SNV	G	A	CDS: B4U62_11450, Gene: B4U62_11450
2224039	MNV	CC	TT	CDS: B4U62_11450, Gene: B4U62_11450
2224064	SNV	T	C	CDS: B4U62_11450, Gene: B4U62_11450
2224095	SNV	T	A	CDS: B4U62_11450, Gene: B4U62_11450
2224102	SNV	G	A	CDS: B4U62_11450, Gene: B4U62_11450
2224108	SNV	T	A	CDS: B4U62_11450, Gene: B4U62_11450
2224114	SNV	G	A	CDS: B4U62_11450, Gene: B4U62_11450
2224127	SNV	A	G	CDS: B4U62_11450, Gene: B4U62_11450
2224129	SNV	T	C	CDS: B4U62_11450, Gene: B4U62_11450
2224141	SNV	A	T	CDS: B4U62_11450, Gene: B4U62_11450
2224267	SNV	G	A	CDS: B4U62_11450, Gene: B4U62_11450
2224278	SNV	C	A	CDS: B4U62_11450, Gene: B4U62_11450
2224280	SNV	G	A	CDS: B4U62_11450, Gene: B4U62_11450
2224483	SNV	T	C	CDS: B4U62_11450, Gene: B4U62_11450
2224526	SNV	G	A	CDS: B4U62_11450, Gene: B4U62_11450
2224530	SNV	A	G	CDS: B4U62_11450, Gene: B4U62_11450
2224567	SNV	C	T	CDS: B4U62_11450, Gene: B4U62_11450
2224642	SNV	C	A	CDS: B4U62_11450, Gene: B4U62_11450
2224648	SNV	C	T	CDS: B4U62_11450, Gene: B4U62_11450
2224652	MNV	TC	AA	CDS: B4U62_11450, Gene: B4U62_11450
2224657	SNV	C	A	CDS: B4U62_11450, Gene: B4U62_11450
2224670	MNV	GCT	AAC	CDS: B4U62_11450, Gene: B4U62_11450
2224699	SNV	C	T	CDS: B4U62_11450, Gene: B4U62_11450
2224707	Insertion	-	T	CDS: B4U62_11450, Gene: B4U62_11450
2224709	SNV	A	G	CDS: B4U62_11450, Gene: B4U62_11450
2224713	MNV	AC	TA	CDS: B4U62_11450, Gene: B4U62_11450
2224718	SNV	G	A	CDS: B4U62_11450, Gene: B4U62_11450
2224721	Deletion	A	-	CDS: B4U62_11450, Gene: B4U62_11450
2224723	SNV	T	G	CDS: B4U62_11450, Gene: B4U62_11450
2224730	SNV	A	G	CDS: B4U62_11450, Gene: B4U62_11450
2224736	SNV	G	A	CDS: B4U62_11450, Gene: B4U62_11450
2224738	SNV	C	G	CDS: B4U62_11450, Gene: B4U62_11450
2224741	SNV	A	T	CDS: B4U62_11450, Gene: B4U62_11450
2224744	SNV	A	C	CDS: B4U62_11450, Gene: B4U62_11450
2224750	SNV	A	G	CDS: B4U62_11450, Gene: B4U62_11450
2224753	SNV	T	C	CDS: B4U62_11450, Gene: B4U62_11450
2224765	SNV	T	C	CDS: B4U62_11450, Gene: B4U62_11450
2224771	SNV	T	C	CDS: B4U62_11450, Gene: B4U62_11450
2224777	SNV	A	G	CDS: B4U62_11450, Gene: B4U62_11450
2224783	SNV	T	C	CDS: B4U62_11450, Gene: B4U62_11450
2224790	SNV	G	A	CDS: B4U62_11450, Gene: B4U62_11450
2224799	MNV	GC	AT	CDS: B4U62_11450, Gene: B4U62_11450
2224811	SNV	C	G	CDS: B4U62_11450, Gene: B4U62_11450
2224816	SNV	A	G	CDS: B4U62_11450, Gene: B4U62_11450
2224819	SNV	T	A	CDS: B4U62_11450, Gene: B4U62_11450
2224822	SNV	T	C	CDS: B4U62_11450, Gene: B4U62_11450
2224845	SNV	A	G	CDS: B4U62_11450, Gene: B4U62_11450
2224847	SNV	C	T	CDS: B4U62_11450, Gene: B4U62_11450
2224850	SNV	T	A	CDS: B4U62_11450, Gene: B4U62_11450
2224864	SNV	T	C	CDS: B4U62_11450, Gene: B4U62_11450
2224870	MNV	CGG	GCA	CDS: B4U62_11450, Gene: B4U62_11450
2224874	SNV	T	C	CDS: B4U62_11450, Gene: B4U62_11450
2224888	SNV	A	T	CDS: B4U62_11450, Gene: B4U62_11450
2224891	SNV	G	A	CDS: B4U62_11450, Gene: B4U62_11450
2224894	SNV	A	T	CDS: B4U62_11450, Gene: B4U62_11450
2224897	MNV	AC	GT	CDS: B4U62_11450, Gene: B4U62_11450
2224900	SNV	T	C	CDS: B4U62_11450, Gene: B4U62_11450
2224909	SNV	G	A	CDS: B4U62_11450, Gene: B4U62_11450
2224912	SNV	A	G	CDS: B4U62_11450, Gene: B4U62_11450
2224915	SNV	A	G	CDS: B4U62_11450, Gene: B4U62_11450
2224923	SNV	A	T	CDS: B4U62_11450, Gene: B4U62_11450
2224933	MNV	AC	TT	CDS: B4U62_11450, Gene: B4U62_11450
2225107	SNV	G	A	CDS: B4U62_11450, Gene: B4U62_11450
2225111	Deletion	AT	-	CDS: B4U62_11450, Gene: B4U62_11450
2225117	SNV	C	G	CDS: B4U62_11450, Gene: B4U62_11450
2225121	MNV	GT	AA	CDS: B4U62_11450, Gene: B4U62_11450
2225155	MNV	TG	GA
2225163	Deletion	G	-
2225168	MNV	TA	CT
2225171	SNV	C	G
2225173	Insertion	-	C
2225180	MNV	CT	GA
2225194	MNV	TGT	CAC
2225200	SNV	T	G
2225202	SNV	T	A
2225211	SNV	G	A
2225213	SNV	T	G
2225220	SNV	T	C
2225224	SNV	G	A
2225228	SNV	A	C
2225230	SNV	T	C
2225234	SNV	G	T
2225245	SNV	T	C
2225257	SNV	C	A
2225285	SNV	T	G
2225290	SNV	C	A
2225293	SNV	T	C
2225497	Deletion	T	-	CDS: B4U62_11455, Gene: B4U62_11455
2225533	SNV	C	T	CDS: B4U62_11455, Gene: B4U62_11455
2225539	SNV	T	A	CDS: B4U62_11455, Gene: B4U62_11455
2225557	SNV	C	G	CDS: B4U62_11455, Gene: B4U62_11455
2225560	MNV	GA	AT	CDS: B4U62_11455, Gene: B4U62_11455
2225566	SNV	A	C	CDS: B4U62_11455, Gene: B4U62_11455
2225584	SNV	G	A	CDS: B4U62_11455, Gene: B4U62_11455
2225587	SNV	T	A	CDS: B4U62_11455, Gene: B4U62_11455
2225602	SNV	A	C	CDS: B4U62_11455, Gene: B4U62_11455
2225605	SNV	T	C	CDS: B4U62_11455, Gene: B4U62_11455
2225609	SNV	C	G	CDS: B4U62_11455, Gene: B4U62_11455
2225611	SNV	A	T	CDS: B4U62_11455, Gene: B4U62_11455
2225620	SNV	A	T	CDS: B4U62_11455, Gene: B4U62_11455
2225623	SNV	T	C	CDS: B4U62_11455, Gene: B4U62_11455
2225629	SNV	C	T	CDS: B4U62_11455, Gene: B4U62_11455
2225635	SNV	C	G	CDS: B4U62_11455, Gene: B4U62_11455
2225641	Insertion	-	A	CDS: B4U62_11455, Gene: B4U62_11455
2225824	MNV	CC	TT
2225831	Insertion	-	T
2225834	MNV	TT	CA
2225893	SNV	A	C
2225902	SNV	C	T
2225904	SNV	A	G
2225907	SNV	T	C
2225911	SNV	T	C
2225930	SNV	C	T
2225932	SNV	A	T
2225938	SNV	A	G
2225951	SNV	C	T
2225973	SNV	T	C
2225975	SNV	C	A
2226006	SNV	G	A
2226014	SNV	T	A
2226054	SNV	G	T
2226056	SNV	T	A
2226077	SNV	C	A
2226087	SNV	A	G
2226094	SNV	G	A
2226127	SNV	T	A
2226139	SNV	T	C
2226141	SNV	T	G
2226165	SNV	C	G
2226173	SNV	C	T
2226182	SNV	A	G
2226186	SNV	G	A
2226189	Replacement	TC	G
2226204	SNV	T	G
2226213	SNV	C	T
2226237	SNV	T	G
2226266	SNV	A	C
2226272	Deletion	TT	-
2226276	MNV	AA	TG
2226279	SNV	C	G
2226282	Deletion	CGA	-
2226286	SNV	G	C
2226288	MNV	TT	CA
2226292	Deletion	TA	-
2226299	Deletion	T	-
2226301	MNV	AA	CT
2226337	Deletion	A	-
2226387	SNV	G	C
2226428	Replacement	C	AT
2226439	SNV	T	G
2226449	SNV	G	A
2226453	SNV	C	T
2226456	Insertion	-	A
2226467	SNV	A	G
2226508	SNV	A	G
2226535	SNV	A	C
2226592	SNV	C	T
2226886	Deletion	T	-
2226893	SNV	G	C
2226895	SNV	A	G
2226901	Deletion	A	-
2226906	SNV	C	G
2226926	SNV	T	C
2226929	MNV	TT	AA
2226933	SNV	G	A
2226943	SNV	A	T
2226946	Insertion	-	T
2226969	SNV	A	G
2227009	SNV	A	T
2227049	SNV	A	C
2227093	SNV	A	G
2227150	SNV	T	C
2227153	SNV	A	C
2227373	SNV	T	C	CDS: B4U62_11460, Gene: B4U62_11460
2227421	SNV	C	T	CDS: B4U62_11460, Gene: B4U62_11460
2227430	SNV	T	C	CDS: B4U62_11460, Gene: B4U62_11460
2227463	SNV	A	G	CDS: B4U62_11460, Gene: B4U62_11460
2227466	SNV	T	C	CDS: B4U62_11460, Gene: B4U62_11460
2227510	SNV	G	A	CDS: B4U62_11460, Gene: B4U62_11460
2227523	SNV	A	C
2227525	SNV	A	G
2227656	SNV	C	A	CDS: B4U62_11465, Gene: B4U62_11465
2227662	SNV	G	A	CDS: B4U62_11465, Gene: B4U62_11465
2227668	SNV	T	C	CDS: B4U62_11465, Gene: B4U62_11465
2227671	SNV	T	A	CDS: B4U62_11465, Gene: B4U62_11465
2227722	SNV	A	G	CDS: B4U62_11465, Gene: B4U62_11465
2227725	SNV	A	G	CDS: B4U62_11465, Gene: B4U62_11465
2227738	MNV	CG	AA	CDS: B4U62_11465, Gene: B4U62_11465
2227745	SNV	G	A	CDS: B4U62_11465, Gene: B4U62_11465
2227751	SNV	A	C	CDS: B4U62_11465, Gene: B4U62_11465
2227851	SNV	C	T	CDS: B4U62_11465, Gene: B4U62_11465
2227857	SNV	C	T	CDS: B4U62_11465, Gene: B4U62_11465
2227866	SNV	C	T	CDS: B4U62_11465, Gene: B4U62_11465
2227878	SNV	G	T	CDS: B4U62_11465, Gene: B4U62_11465
2227955	SNV	A	G	CDS: B4U62_11465, Gene: B4U62_11465
2228139	SNV	C	T	CDS: B4U62_11465, Gene: B4U62_11465
2228241	MNV	TT	AC	CDS: B4U62_11465, Gene: B4U62_11465
2228364	SNV	A	C	CDS: B4U62_11465, Gene: B4U62_11465
2229389	Insertion	-	A
2246600	SNV	G	A
2246610	SNV	T	C
2246612	SNV	C	T
2246615	MNV	GTT	AAC
2246637	Deletion	A	-
2246641	SNV	A	T
2246643	SNV	C	A
2249084	MNV	TG	AA	CDS: B4U62_11610, Gene: B4U62_11610
2249091	SNV	A	T	CDS: B4U62_11610, Gene: B4U62_11610
2249093	SNV	G	T	CDS: B4U62_11610, Gene: B4U62_11610
2249096	MNV	TG	AT	CDS: B4U62_11610, Gene: B4U62_11610
2249100	MNV	AT	GC	CDS: B4U62_11610, Gene: B4U62_11610
2249106	SNV	A	C	CDS: B4U62_11610, Gene: B4U62_11610
2249108	SNV	G	T	CDS: B4U62_11610, Gene: B4U62_11610
2249116	MNV	AC	GT	CDS: B4U62_11610, Gene: B4U62_11610
2249133	SNV	C	T
2249136	SNV	A	G
2249140	SNV	G	A
2249147	MNV	TC	AT
2249153	SNV	T	C
2249218	SNV	G	A	CDS: B4U62_11615, Gene: B4U62_11615
2249236	SNV	C	T	CDS: B4U62_11615, Gene: B4U62_11615
2249272	SNV	C	T	CDS: B4U62_11615, Gene: B4U62_11615
2249308	SNV	A	G	CDS: B4U62_11615, Gene: B4U62_11615
2249311	SNV	C	T	CDS: B4U62_11615, Gene: B4U62_11615
2249353	SNV	T	A	CDS: B4U62_11615, Gene: B4U62_11615
2249357	SNV	A	G	CDS: B4U62_11615, Gene: B4U62_11615
2249362	MNV	CA	TG	CDS: B4U62_11615, Gene: B4U62_11615
2249403	SNV	A	G	CDS: B4U62_11615, Gene: B4U62_11615
2249440	SNV	A	G	CDS: B4U62_11615, Gene: B4U62_11615
2249449	SNV	G	A	CDS: B4U62_11615, Gene: B4U62_11615
2249461	SNV	G	A	CDS: B4U62_11615, Gene: B4U62_11615
2249470	SNV	A	G	CDS: B4U62_11615, Gene: B4U62_11615
2249479	SNV	G	A	CDS: B4U62_11615, Gene: B4U62_11615
2249491	SNV	T	C	CDS: B4U62_11615, Gene: B4U62_11615
2249497	SNV	A	G	CDS: B4U62_11615, Gene: B4U62_11615
2249509	SNV	C	T	CDS: B4U62_11615, Gene: B4U62_11615
2249557	SNV	A	T	CDS: B4U62_11615, Gene: B4U62_11615
2249623	SNV	G	A	CDS: B4U62_11615, Gene: B4U62_11615
2249635	SNV	A	T	CDS: B4U62_11615, Gene: B4U62_11615
2249647	SNV	C	T	CDS: B4U62_11615, Gene: B4U62_11615
2249656	SNV	G	A	CDS: B4U62_11615, Gene: B4U62_11615
2249704	SNV	C	T	CDS: B4U62_11615, Gene: B4U62_11615
2249902	SNV	G	A	CDS: B4U62_11615, Gene: B4U62_11615
2249920	SNV	T	C	CDS: B4U62_11615, Gene: B4U62_11615
2250026	MNV	GT	AC	CDS: B4U62_11615, Gene: B4U62_11615
2250040	SNV	G	A	CDS: B4U62_11615, Gene: B4U62_11615
2250062	SNV	G	C	CDS: B4U62_11615, Gene: B4U62_11615
2250067	MNV	CA	TG	CDS: B4U62_11615, Gene: B4U62_11615
2250070	SNV	T	C	CDS: B4U62_11615, Gene: B4U62_11615
2250073	MNV	AA	CG	CDS: B4U62_11615, Gene: B4U62_11615
2250076	SNV	C	T	CDS: B4U62_11615, Gene: B4U62_11615
2250078	SNV	A	G	CDS: B4U62_11615, Gene: B4U62_11615
2250091	SNV	A	T	CDS: B4U62_11615, Gene: B4U62_11615
2250097	SNV	T	G	CDS: B4U62_11615, Gene: B4U62_11615
2250109	SNV	T	C	CDS: B4U62_11615, Gene: B4U62_11615
2250118	SNV	T	C	CDS: B4U62_11615, Gene: B4U62_11615
2250121	SNV	A	G	CDS: B4U62_11615, Gene: B4U62_11615
2250130	SNV	C	T	CDS: B4U62_11615, Gene: B4U62_11615
2250133	SNV	C	A	CDS: B4U62_11615, Gene: B4U62_11615
2250136	SNV	C	T	CDS: B4U62_11615, Gene: B4U62_11615
2250148	MNV	TG	GT	CDS: B4U62_11615, Gene: B4U62_11615
2250153	SNV	A	G	CDS: B4U62_11615, Gene: B4U62_11615
2250163	SNV	T	G	CDS: B4U62_11615, Gene: B4U62_11615
2250172	SNV	A	T	CDS: B4U62_11615, Gene: B4U62_11615
2250325	SNV	G	T	CDS: B4U62_11615, Gene: B4U62_11615
2250334	SNV	A	G	CDS: B4U62_11615, Gene: B4U62_11615
2250337	SNV	T	C	CDS: B4U62_11615, Gene: B4U62_11615
2250343	SNV	A	G	CDS: B4U62_11615, Gene: B4U62_11615
2250346	SNV	T	A	CDS: B4U62_11615, Gene: B4U62_11615
2250350	SNV	C	G	CDS: B4U62_11615, Gene: B4U62_11615
2250352	SNV	A	G	CDS: B4U62_11615, Gene: B4U62_11615
2250358	SNV	T	A	CDS: B4U62_11615, Gene: B4U62_11615
2250361	MNV	TG	AA	CDS: B4U62_11615, Gene: B4U62_11615
2250365	SNV	T	C	CDS: B4U62_11615, Gene: B4U62_11615
2250373	SNV	T	C	CDS: B4U62_11615, Gene: B4U62_11615
2250376	SNV	A	C	CDS: B4U62_11615, Gene: B4U62_11615
2250388	SNV	A	G	CDS: B4U62_11615, Gene: B4U62_11615
2250394	SNV	A	T	CDS: B4U62_11615, Gene: B4U62_11615
2250397	SNV	T	C	CDS: B4U62_11615, Gene: B4U62_11615
2250400	SNV	T	A	CDS: B4U62_11615, Gene: B4U62_11615
2250403	SNV	T	C	CDS: B4U62_11615, Gene: B4U62_11615
2250412	SNV	A	T	CDS: B4U62_11615, Gene: B4U62_11615
2250421	SNV	T	C	CDS: B4U62_11615, Gene: B4U62_11615
2250424	MNV	GA	AC	CDS: B4U62_11615, Gene: B4U62_11615
2250427	SNV	A	T	CDS: B4U62_11615, Gene: B4U62_11615
2250448	SNV	G	A	CDS: B4U62_11615, Gene: B4U62_11615
2250451	SNV	C	G	CDS: B4U62_11615, Gene: B4U62_11615
2250454	SNV	C	T	CDS: B4U62_11615, Gene: B4U62_11615
2250458	SNV	T	C	CDS: B4U62_11615, Gene: B4U62_11615
2250460	SNV	A	T	CDS: B4U62_11615, Gene: B4U62_11615
2250463	SNV	G	C	CDS: B4U62_11615, Gene: B4U62_11615
2250469	SNV	T	C	CDS: B4U62_11615, Gene: B4U62_11615
2250472	SNV	C	T	CDS: B4U62_11615, Gene: B4U62_11615
2250475	SNV	A	G	CDS: B4U62_11615, Gene: B4U62_11615
2250481	SNV	T	A	CDS: B4U62_11615, Gene: B4U62_11615
2250487	SNV	T	C	CDS: B4U62_11615, Gene: B4U62_11615
2250493	SNV	T	A	CDS: B4U62_11615, Gene: B4U62_11615
2250505	SNV	C	T	CDS: B4U62_11615, Gene: B4U62_11615
2250524	SNV	C	T	CDS: B4U62_11615, Gene: B4U62_11615
2250529	SNV	G	T	CDS: B4U62_11615, Gene: B4U62_11615
2250532	SNV	A	C	CDS: B4U62_11615, Gene: B4U62_11615
2250539	SNV	C	T	CDS: B4U62_11615, Gene: B4U62_11615
2250541	SNV	C	A	CDS: B4U62_11615, Gene: B4U62_11615
2250547	SNV	T	C	CDS: B4U62_11615, Gene: B4U62_11615
2250559	SNV	A	T	CDS: B4U62_11615, Gene: B4U62_11615
2250568	SNV	A	T	CDS: B4U62_11615, Gene: B4U62_11615
2250575	SNV	A	G	CDS: B4U62_11615, Gene: B4U62_11615
2250577	SNV	T	C	CDS: B4U62_11615, Gene: B4U62_11615
2250586	MNV	AT	GC	CDS: B4U62_11615, Gene: B4U62_11615
2250595	SNV	G	A	CDS: B4U62_11615, Gene: B4U62_11615
2250598	SNV	T	A	CDS: B4U62_11615, Gene: B4U62_11615
2250604	SNV	T	C	CDS: B4U62_11615, Gene: B4U62_11615
2250610	SNV	T	C	CDS: B4U62_11615, Gene: B4U62_11615
2250616	SNV	T	A	CDS: B4U62_11615, Gene: B4U62_11615
2250619	SNV	A	C	CDS: B4U62_11615, Gene: B4U62_11615
2250625	SNV	A	T	CDS: B4U62_11615, Gene: B4U62_11615
2253142	MNV	CAA	TTC	CDS: B4U62_11615, Gene: B4U62_11615
2253152	MNV	ACC	GTA	CDS: B4U62_11615, Gene: B4U62_11615
2253157	SNV	G	A	CDS: B4U62_11615, Gene: B4U62_11615
2253250	SNV	T	A	CDS: B4U62_11615, Gene: B4U62_11615
2253280	SNV	C	T	CDS: B4U62_11615, Gene: B4U62_11615
2253361	SNV	C	T	CDS: B4U62_11615, Gene: B4U62_11615
2253409	SNV	T	C	CDS: B4U62_11615, Gene: B4U62_11615
2253433	SNV	A	T	CDS: B4U62_11615, Gene: B4U62_11615
2253436	SNV	A	C	CDS: B4U62_11615, Gene: B4U62_11615
2253451	SNV	T	C	CDS: B4U62_11615, Gene: B4U62_11615
2253598	SNV	A	G	CDS: B4U62_11615, Gene: B4U62_11615
2253673	SNV	A	G	CDS: B4U62_11615, Gene: B4U62_11615
2253808	SNV	T	C	CDS: B4U62_11615, Gene: B4U62_11615
2253817	SNV	G	C	CDS: B4U62_11615, Gene: B4U62_11615
2253823	SNV	A	C	CDS: B4U62_11615, Gene: B4U62_11615
2253895	SNV	A	G	CDS: B4U62_11615, Gene: B4U62_11615
2253904	SNV	T	C	CDS: B4U62_11615, Gene: B4U62_11615
2254090	SNV	A	T	CDS: B4U62_11615, Gene: B4U62_11615
2254094	SNV	G	A	CDS: B4U62_11615, Gene: B4U62_11615
2254141	SNV	T	C	CDS: B4U62_11615, Gene: B4U62_11615
2254234	SNV	T	A	CDS: B4U62_11615, Gene: B4U62_11615
2254270	SNV	A	G	CDS: B4U62_11615, Gene: B4U62_11615
2254285	SNV	T	C	CDS: B4U62_11615, Gene: B4U62_11615
2254312	SNV	C	T	CDS: B4U62_11615, Gene: B4U62_11615
2254324	Deletion	C	-	CDS: B4U62_11615, Gene: B4U62_11615
2254327	Insertion	-	A	CDS: B4U62_11615, Gene: B4U62_11615
2254375	SNV	T	C	CDS: B4U62_11615, Gene: B4U62_11615
2254405	SNV	A	G	CDS: B4U62_11615, Gene: B4U62_11615
2254426	SNV	A	T	CDS: B4U62_11615, Gene: B4U62_11615
2254435	SNV	G	A	CDS: B4U62_11615, Gene: B4U62_11615
2254448	SNV	A	C	CDS: B4U62_11615, Gene: B4U62_11615
2254477	SNV	A	C	CDS: B4U62_11615, Gene: B4U62_11615
2254507	SNV	G	T	CDS: B4U62_11615, Gene: B4U62_11615
2254513	SNV	G	A	CDS: B4U62_11615, Gene: B4U62_11615
2254561	SNV	T	A	CDS: B4U62_11615, Gene: B4U62_11615
2254597	SNV	A	C	CDS: B4U62_11615, Gene: B4U62_11615
2254621	SNV	G	A	CDS: B4U62_11615, Gene: B4U62_11615
2254627	SNV	G	A	CDS: B4U62_11615, Gene: B4U62_11615
2254651	SNV	C	T	CDS: B4U62_11615, Gene: B4U62_11615
2254672	SNV	A	G	CDS: B4U62_11615, Gene: B4U62_11615
2254681	SNV	T	C	CDS: B4U62_11615, Gene: B4U62_11615
2254702	SNV	A	G	CDS: B4U62_11615, Gene: B4U62_11615
2254754	SNV	G	T	CDS: B4U62_11615, Gene: B4U62_11615
2254756	SNV	C	T	CDS: B4U62_11615, Gene: B4U62_11615
2254762	SNV	C	T	CDS: B4U62_11615, Gene: B4U62_11615
2254789	SNV	A	G	CDS: B4U62_11615, Gene: B4U62_11615
2254801	SNV	A	G	CDS: B4U62_11615, Gene: B4U62_11615
2254813	SNV	G	A	CDS: B4U62_11615, Gene: B4U62_11615
2254816	SNV	A	G	CDS: B4U62_11615, Gene: B4U62_11615
2254831	SNV	A	G	CDS: B4U62_11615, Gene: B4U62_11615
2254849	SNV	G	C	CDS: B4U62_11615, Gene: B4U62_11615
2254852	SNV	G	A	CDS: B4U62_11615, Gene: B4U62_11615
2254858	SNV	C	T	CDS: B4U62_11615, Gene: B4U62_11615
2254861	SNV	T	C	CDS: B4U62_11615, Gene: B4U62_11615
2254864	SNV	G	A	CDS: B4U62_11615, Gene: B4U62_11615
2254876	SNV	A	G	CDS: B4U62_11615, Gene: B4U62_11615
2254878	SNV	A	G	CDS: B4U62_11615, Gene: B4U62_11615
2254990	SNV	G	A	CDS: B4U62_11615, Gene: B4U62_11615
2255005	SNV	C	T	CDS: B4U62_11615, Gene: B4U62_11615
2255065	SNV	T	G	CDS: B4U62_11615, Gene: B4U62_11615
2255083	SNV	G	C	CDS: B4U62_11615, Gene: B4U62_11615
2255098	SNV	T	A	CDS: B4U62_11615, Gene: B4U62_11615
2255104	MNV	CTT	TAA	CDS: B4U62_11615, Gene: B4U62_11615
2255110	SNV	C	T	CDS: B4U62_11615, Gene: B4U62_11615
2255119	SNV	A	C	CDS: B4U62_11615, Gene: B4U62_11615
2255123	Insertion	-	A	CDS: B4U62_11615, Gene: B4U62_11615
2255127	Replacement	CT	A	CDS: B4U62_11615, Gene: B4U62_11615
2255131	SNV	T	C	CDS: B4U62_11615, Gene: B4U62_11615
2255134	SNV	C	A	CDS: B4U62_11615, Gene: B4U62_11615
2255137	SNV	G	A	CDS: B4U62_11615, Gene: B4U62_11615
2255145	SNV	T	A	CDS: B4U62_11615, Gene: B4U62_11615
2255152	SNV	A	G	CDS: B4U62_11615, Gene: B4U62_11615
2255158	SNV	A	G	CDS: B4U62_11615, Gene: B4U62_11615
2255161	SNV	A	G	CDS: B4U62_11615, Gene: B4U62_11615
2255332	SNV	G	C	CDS: B4U62_11615, Gene: B4U62_11615
2255335	SNV	C	T	CDS: B4U62_11615, Gene: B4U62_11615
2255347	SNV	C	T	CDS: B4U62_11615, Gene: B4U62_11615
2255350	SNV	A	T	CDS: B4U62_11615, Gene: B4U62_11615
2255359	SNV	G	A	CDS: B4U62_11615, Gene: B4U62_11615
2255362	SNV	G	A	CDS: B4U62_11615, Gene: B4U62_11615
2255368	SNV	C	T	CDS: B4U62_11615, Gene: B4U62_11615
2255374	SNV	T	C	CDS: B4U62_11615, Gene: B4U62_11615
2255377	SNV	A	G	CDS: B4U62_11615, Gene: B4U62_11615
2255384	SNV	A	G	CDS: B4U62_11615, Gene: B4U62_11615
2255386	SNV	T	C	CDS: B4U62_11615, Gene: B4U62_11615
2255389	SNV	T	G	CDS: B4U62_11615, Gene: B4U62_11615
2255407	SNV	C	A	CDS: B4U62_11615, Gene: B4U62_11615
2255410	SNV	T	C	CDS: B4U62_11615, Gene: B4U62_11615
2255422	SNV	G	A	CDS: B4U62_11615, Gene: B4U62_11615
2255429	SNV	A	C	CDS: B4U62_11615, Gene: B4U62_11615
2255435	SNV	A	G	CDS: B4U62_11615, Gene: B4U62_11615
2255440	SNV	A	T	CDS: B4U62_11615, Gene: B4U62_11615
2255449	SNV	C	T	CDS: B4U62_11615, Gene: B4U62_11615
2255461	SNV	G	A	CDS: B4U62_11615, Gene: B4U62_11615
2255473	SNV	G	A	CDS: B4U62_11615, Gene: B4U62_11615
2255476	MNV	TT	CA	CDS: B4U62_11615, Gene: B4U62_11615
2255479	SNV	T	C	CDS: B4U62_11615, Gene: B4U62_11615
2255485	SNV	T	C	CDS: B4U62_11615, Gene: B4U62_11615
2255491	MNV	TACC	CGAG	CDS: B4U62_11615, Gene: B4U62_11615
2255501	SNV	G	A	CDS: B4U62_11615, Gene: B4U62_11615
2255506	SNV	C	G	CDS: B4U62_11615, Gene: B4U62_11615
2255512	SNV	A	G	CDS: B4U62_11615, Gene: B4U62_11615
2258834	SNV	A	T	CDS: B4U62_11625, Gene: B4U62_11625
2258837	SNV	G	A	CDS: B4U62_11625, Gene: B4U62_11625
2258852	SNV	C	T	CDS: B4U62_11625, Gene: B4U62_11625
2258856	MNV	AAT	CCA	CDS: B4U62_11625, Gene: B4U62_11625
2258861	MNV	GG	TA	CDS: B4U62_11625, Gene: B4U62_11625
2258864	SNV	T	C	CDS: B4U62_11625, Gene: B4U62_11625
2258870	SNV	T	A	CDS: B4U62_11625, Gene: B4U62_11625
2258879	SNV	T	C	CDS: B4U62_11625, Gene: B4U62_11625
2258890	SNV	G	A	CDS: B4U62_11625, Gene: B4U62_11625
2258900	SNV	C	T	CDS: B4U62_11625, Gene: B4U62_11625
2258918	SNV	G	A	CDS: B4U62_11625, Gene: B4U62_11625
2258922	SNV	G	A	CDS: B4U62_11625, Gene: B4U62_11625
2258939	SNV	G	A	CDS: B4U62_11625, Gene: B4U62_11625
2258942	SNV	A	G	CDS: B4U62_11625, Gene: B4U62_11625
2258944	SNV	A	C	CDS: B4U62_11625, Gene: B4U62_11625
2258954	SNV	C	T	CDS: B4U62_11625, Gene: B4U62_11625
2258966	MNV	AA	CC	CDS: B4U62_11625, Gene: B4U62_11625
2258987	SNV	A	G	CDS: B4U62_11625, Gene: B4U62_11625
2259006	SNV	G	A	CDS: B4U62_11625, Gene: B4U62_11625
2259038	SNV	G	A	CDS: B4U62_11625, Gene: B4U62_11625
2259056	SNV	A	T	CDS: B4U62_11625, Gene: B4U62_11625
2259062	SNV	G	C	CDS: B4U62_11625, Gene: B4U62_11625
2259065	SNV	T	C	CDS: B4U62_11625, Gene: B4U62_11625
2259068	SNV	T	G	CDS: B4U62_11625, Gene: B4U62_11625
2259074	SNV	C	T	CDS: B4U62_11625, Gene: B4U62_11625
2259077	SNV	T	A	CDS: B4U62_11625, Gene: B4U62_11625
2259089	MNV	TA	CG	CDS: B4U62_11625, Gene: B4U62_11625
2259097	SNV	C	T	CDS: B4U62_11625, Gene: B4U62_11625
2259101	SNV	G	A	CDS: B4U62_11625, Gene: B4U62_11625
2259104	SNV	C	T	CDS: B4U62_11625, Gene: B4U62_11625
2259135	SNV	A	T	CDS: B4U62_11625, Gene: B4U62_11625
2259138	SNV	C	T	CDS: B4U62_11625, Gene: B4U62_11625
2259150	SNV	G	C	CDS: B4U62_11625, Gene: B4U62_11625
2259158	SNV	T	A	CDS: B4U62_11625, Gene: B4U62_11625
2259166	SNV	C	T	CDS: B4U62_11625, Gene: B4U62_11625
2259179	SNV	C	T	CDS: B4U62_11625, Gene: B4U62_11625
2259186	SNV	A	C	CDS: B4U62_11625, Gene: B4U62_11625
2259188	SNV	T	A	CDS: B4U62_11625, Gene: B4U62_11625
2259194	SNV	C	T	CDS: B4U62_11625, Gene: B4U62_11625
2259200	SNV	T	C	CDS: B4U62_11625, Gene: B4U62_11625
2259206	SNV	A	G	CDS: B4U62_11625, Gene: B4U62_11625
2259210	SNV	A	G	CDS: B4U62_11625, Gene: B4U62_11625
2259217	SNV	C	T	CDS: B4U62_11625, Gene: B4U62_11625
2259227	SNV	C	T	CDS: B4U62_11625, Gene: B4U62_11625
2259232	MNV	TC	CA	CDS: B4U62_11625, Gene: B4U62_11625
2259239	SNV	G	A	CDS: B4U62_11625, Gene: B4U62_11625
2259251	MNV	TA	CT	CDS: B4U62_11625, Gene: B4U62_11625
2259263	SNV	T	A	CDS: B4U62_11625, Gene: B4U62_11625
2259267	SNV	T	A	CDS: B4U62_11625, Gene: B4U62_11625
2259284	SNV	G	A	CDS: B4U62_11625, Gene: B4U62_11625
2259291	MNV	CC	AA	CDS: B4U62_11625, Gene: B4U62_11625
2259303	MNV	CAA	ATG	CDS: B4U62_11625, Gene: B4U62_11625
2259308	SNV	A	G	CDS: B4U62_11625, Gene: B4U62_11625
2259311	SNV	A	T	CDS: B4U62_11625, Gene: B4U62_11625
2259320	Insertion	-	T	CDS: B4U62_11625, Gene: B4U62_11625
2259322	SNV	A	T	CDS: B4U62_11625, Gene: B4U62_11625
2259324	Replacement	TTG	CA	CDS: B4U62_11625, Gene: B4U62_11625
2259329	SNV	G	T	CDS: B4U62_11625, Gene: B4U62_11625
2259332	SNV	C	T	CDS: B4U62_11625, Gene: B4U62_11625
2259584	SNV	A	G	CDS: B4U62_11630, Gene: B4U62_11630
2259590	SNV	C	T	CDS: B4U62_11630, Gene: B4U62_11630
2259596	SNV	A	G	CDS: B4U62_11630, Gene: B4U62_11630
2259602	SNV	G	A	CDS: B4U62_11630, Gene: B4U62_11630
2259605	MNV	AA	TG	CDS: B4U62_11630, Gene: B4U62_11630
2259608	SNV	A	C	CDS: B4U62_11630, Gene: B4U62_11630
2259610	SNV	T	A	CDS: B4U62_11630, Gene: B4U62_11630
2259614	SNV	T	C	CDS: B4U62_11630, Gene: B4U62_11630
2259617	SNV	A	C	CDS: B4U62_11630, Gene: B4U62_11630
2259622	SNV	C	T	CDS: B4U62_11630, Gene: B4U62_11630
2259626	SNV	C	T	CDS: B4U62_11630, Gene: B4U62_11630
2259629	SNV	A	G	CDS: B4U62_11630, Gene: B4U62_11630
2259641	SNV	G	A	CDS: B4U62_11630, Gene: B4U62_11630
2259650	SNV	A	G	CDS: B4U62_11630, Gene: B4U62_11630
2259659	SNV	T	C	CDS: B4U62_11630, Gene: B4U62_11630
2259667	Deletion	C	-	CDS: B4U62_11630, Gene: B4U62_11630
2259669	SNV	G	A	CDS: B4U62_11630, Gene: B4U62_11630
2259672	SNV	G	A	CDS: B4U62_11630, Gene: B4U62_11630
2259674	Replacement	C	GT	CDS: B4U62_11630, Gene: B4U62_11630
2259692	SNV	G	A	CDS: B4U62_11630, Gene: B4U62_11630
2259704	SNV	A	T	CDS: B4U62_11630, Gene: B4U62_11630
2259707	SNV	A	G	CDS: B4U62_11630, Gene: B4U62_11630
2259713	SNV	C	A	CDS: B4U62_11630, Gene: B4U62_11630
2259719	SNV	C	T	CDS: B4U62_11630, Gene: B4U62_11630
2259746	SNV	A	T	CDS: B4U62_11630, Gene: B4U62_11630
2259763	SNV	C	T	CDS: B4U62_11630, Gene: B4U62_11630
2259782	SNV	G	A	CDS: B4U62_11630, Gene: B4U62_11630
2259785	SNV	A	T	CDS: B4U62_11630, Gene: B4U62_11630
2259797	SNV	T	C	CDS: B4U62_11630, Gene: B4U62_11630
2259809	SNV	A	T	CDS: B4U62_11630, Gene: B4U62_11630
2259812	SNV	T	C	CDS: B4U62_11630, Gene: B4U62_11630
2259956	SNV	A	G	CDS: B4U62_11630, Gene: B4U62_11630
2259974	SNV	C	T	CDS: B4U62_11630, Gene: B4U62_11630
2260019	SNV	C	T	CDS: B4U62_11630, Gene: B4U62_11630
2260133	SNV	A	G	CDS: B4U62_11630, Gene: B4U62_11630
2260187	SNV	T	C	CDS: B4U62_11630, Gene: B4U62_11630
2260196	SNV	C	G	CDS: B4U62_11630, Gene: B4U62_11630
2260211	SNV	A	G	CDS: B4U62_11630, Gene: B4U62_11630
2260337	MNV	CC	TT
2260463	SNV	G	A	CDS: B4U62_11635, Gene: B4U62_11635
2260570	SNV	C	T	CDS: B4U62_11635, Gene: B4U62_11635
2260574	SNV	A	T	CDS: B4U62_11635, Gene: B4U62_11635
2260638	SNV	G	A	CDS: B4U62_11635, Gene: B4U62_11635
2260640	SNV	G	T	CDS: B4U62_11635, Gene: B4U62_11635
2260658	SNV	T	C	CDS: B4U62_11635, Gene: B4U62_11635
2260688	SNV	T	A	CDS: B4U62_11635, Gene: B4U62_11635
2260733	SNV	A	C	CDS: B4U62_11635, Gene: B4U62_11635
2260751	SNV	T	G	CDS: B4U62_11635, Gene: B4U62_11635
2264015	SNV	A	G	CDS: B4U62_11650, Gene: B4U62_11650
2264119	SNV	C	T	CDS: B4U62_11650, Gene: B4U62_11650
2264122	SNV	T	C	CDS: B4U62_11650, Gene: B4U62_11650
2264132	SNV	A	T	CDS: B4U62_11650, Gene: B4U62_11650
2264135	SNV	A	T	CDS: B4U62_11650, Gene: B4U62_11650
2264139	SNV	T	G	CDS: B4U62_11650, Gene: B4U62_11650
2264153	SNV	A	T	CDS: B4U62_11650, Gene: B4U62_11650
2264159	SNV	C	T	CDS: B4U62_11650, Gene: B4U62_11650
2264165	SNV	T	C	CDS: B4U62_11650, Gene: B4U62_11650
2264177	SNV	T	A	CDS: B4U62_11650, Gene: B4U62_11650
2264225	SNV	T	C	CDS: B4U62_11650, Gene: B4U62_11650
2264292	SNV	A	G	CDS: B4U62_11650, Gene: B4U62_11650
2264390	SNV	T	C	CDS: B4U62_11650, Gene: B4U62_11650
2264408	SNV	C	A	CDS: B4U62_11650, Gene: B4U62_11650
2264427	SNV	G	A	CDS: B4U62_11650, Gene: B4U62_11650
2264429	SNV	C	T	CDS: B4U62_11650, Gene: B4U62_11650
2264435	SNV	A	T	CDS: B4U62_11650, Gene: B4U62_11650
2264444	SNV	T	A	CDS: B4U62_11650, Gene: B4U62_11650
2264450	SNV	C	T	CDS: B4U62_11650, Gene: B4U62_11650
2264462	SNV	G	A	CDS: B4U62_11650, Gene: B4U62_11650
2264480	SNV	T	A	CDS: B4U62_11650, Gene: B4U62_11650
2264498	SNV	T	C	CDS: B4U62_11650, Gene: B4U62_11650
2264509	SNV	G	A	CDS: B4U62_11650, Gene: B4U62_11650
2264552	SNV	C	A	CDS: B4U62_11650, Gene: B4U62_11650
2264555	SNV	T	A	CDS: B4U62_11650, Gene: B4U62_11650
2264558	SNV	C	T	CDS: B4U62_11650, Gene: B4U62_11650
2264579	SNV	A	C	CDS: B4U62_11650, Gene: B4U62_11650
2264591	SNV	A	G	CDS: B4U62_11650, Gene: B4U62_11650
2264594	SNV	T	C	CDS: B4U62_11650, Gene: B4U62_11650
2264600	SNV	G	A	CDS: B4U62_11650, Gene: B4U62_11650
2264606	SNV	G	A	CDS: B4U62_11650, Gene: B4U62_11650
2264609	SNV	T	C	CDS: B4U62_11650, Gene: B4U62_11650
2264612	SNV	A	T	CDS: B4U62_11650, Gene: B4U62_11650
2264617	SNV	C	A	CDS: B4U62_11650, Gene: B4U62_11650
2264621	SNV	C	T	CDS: B4U62_11650, Gene: B4U62_11650
2264636	MNV	TT	AA
2264649	SNV	G	A
2264653	SNV	A	G
2264660	SNV	A	T
2264662	Deletion	T	-
2264667	SNV	T	A
2264675	SNV	A	C
2264682	SNV	T	C
2270451	SNV	C	T	CDS: B4U62_11695, Gene: B4U62_11695
2270454	SNV	A	C	CDS: B4U62_11695, Gene: B4U62_11695
2270457	SNV	T	A	CDS: B4U62_11695, Gene: B4U62_11695
2270460	SNV	T	A	CDS: B4U62_11695, Gene: B4U62_11695
2270462	SNV	A	G	CDS: B4U62_11695, Gene: B4U62_11695
2270471	MNV	GT	TG	CDS: B4U62_11695, Gene: B4U62_11695
2270490	SNV	T	A	CDS: B4U62_11695, Gene: B4U62_11695
2270511	SNV	C	A	CDS: B4U62_11695, Gene: B4U62_11695
2270523	SNV	A	C	CDS: B4U62_11695, Gene: B4U62_11695
2270526	SNV	G	T	CDS: B4U62_11695, Gene: B4U62_11695
2270559	SNV	A	C	CDS: B4U62_11695, Gene: B4U62_11695
2270562	SNV	G	A	CDS: B4U62_11695, Gene: B4U62_11695
2270603	SNV	G	A	CDS: B4U62_11695, Gene: B4U62_11695
2270607	SNV	C	T	CDS: B4U62_11695, Gene: B4U62_11695
2270631	SNV	C	T	CDS: B4U62_11695, Gene: B4U62_11695
2270640	SNV	G	A	CDS: B4U62_11695, Gene: B4U62_11695
2270648	SNV	C	T	CDS: B4U62_11695, Gene: B4U62_11695
2270658	SNV	A	T	CDS: B4U62_11695, Gene: B4U62_11695
2270661	SNV	C	T	CDS: B4U62_11695, Gene: B4U62_11695
2270681	SNV	T	C	CDS: B4U62_11695, Gene: B4U62_11695
2270685	SNV	A	T	CDS: B4U62_11695, Gene: B4U62_11695
2270697	SNV	G	A	CDS: B4U62_11695, Gene: B4U62_11695
2270706	SNV	A	T	CDS: B4U62_11695, Gene: B4U62_11695
2270709	SNV	A	G	CDS: B4U62_11695, Gene: B4U62_11695
2270722	SNV	C	T	CDS: B4U62_11695, Gene: B4U62_11695
2270727	SNV	A	G	CDS: B4U62_11695, Gene: B4U62_11695
2270748	SNV	A	T	CDS: B4U62_11695, Gene: B4U62_11695
2270769	SNV	C	A	CDS: B4U62_11695, Gene: B4U62_11695
2270784	SNV	C	T	CDS: B4U62_11695, Gene: B4U62_11695
2270790	SNV	T	A	CDS: B4U62_11695, Gene: B4U62_11695
2270796	SNV	A	G	CDS: B4U62_11695, Gene: B4U62_11695
2270812	SNV	A	G	CDS: B4U62_11695, Gene: B4U62_11695
2270817	SNV	A	G	CDS: B4U62_11695, Gene: B4U62_11695
2270820	SNV	A	G	CDS: B4U62_11695, Gene: B4U62_11695
2270847	SNV	T	C	CDS: B4U62_11695, Gene: B4U62_11695
2270850	SNV	A	G	CDS: B4U62_11695, Gene: B4U62_11695
2270856	SNV	C	T	CDS: B4U62_11695, Gene: B4U62_11695
2270861	SNV	G	A	CDS: B4U62_11695, Gene: B4U62_11695
2270868	SNV	C	A	CDS: B4U62_11695, Gene: B4U62_11695
2270883	SNV	A	T	CDS: B4U62_11695, Gene: B4U62_11695
2270890	SNV	G	A	CDS: B4U62_11695, Gene: B4U62_11695
2270892	SNV	G	A	CDS: B4U62_11695, Gene: B4U62_11695
2270922	SNV	G	A	CDS: B4U62_11695, Gene: B4U62_11695
2270934	SNV	A	C	CDS: B4U62_11695, Gene: B4U62_11695
2270946	SNV	C	A	CDS: B4U62_11695, Gene: B4U62_11695
2270952	SNV	A	T	CDS: B4U62_11695, Gene: B4U62_11695
2270970	SNV	A	G	CDS: B4U62_11695, Gene: B4U62_11695
2270976	SNV	G	A	CDS: B4U62_11695, Gene: B4U62_11695
2270985	SNV	G	A	CDS: B4U62_11695, Gene: B4U62_11695
2270988	SNV	G	A	CDS: B4U62_11695, Gene: B4U62_11695
2271240	SNV	T	A	CDS: B4U62_11695, Gene: B4U62_11695
2271246	SNV	A	T	CDS: B4U62_11695, Gene: B4U62_11695
2271255	SNV	G	A	CDS: B4U62_11695, Gene: B4U62_11695
2271263	MNV	AA	GG	CDS: B4U62_11695, Gene: B4U62_11695
2271270	SNV	T	C	CDS: B4U62_11695, Gene: B4U62_11695
2271297	SNV	T	C	CDS: B4U62_11695, Gene: B4U62_11695
2271372	SNV	C	T	CDS: B4U62_11695, Gene: B4U62_11695
2271375	SNV	A	G	CDS: B4U62_11695, Gene: B4U62_11695
2271378	SNV	A	G	CDS: B4U62_11695, Gene: B4U62_11695
2271396	SNV	C	T	CDS: B4U62_11695, Gene: B4U62_11695
2271405	SNV	T	C	CDS: B4U62_11695, Gene: B4U62_11695
2271456	SNV	C	T	CDS: B4U62_11695, Gene: B4U62_11695
2271477	SNV	A	G	CDS: B4U62_11695, Gene: B4U62_11695
2271480	SNV	T	C	CDS: B4U62_11695, Gene: B4U62_11695
2271528	SNV	T	C	CDS: B4U62_11695, Gene: B4U62_11695
2271537	SNV	T	C	CDS: B4U62_11695, Gene: B4U62_11695
2271564	SNV	C	T	CDS: B4U62_11695, Gene: B4U62_11695
2271582	SNV	G	A	CDS: B4U62_11695, Gene: B4U62_11695
2271604	SNV	A	C	CDS: B4U62_11695, Gene: B4U62_11695
2271663	SNV	A	T	CDS: B4U62_11695, Gene: B4U62_11695
2271754	SNV	G	A	CDS: B4U62_11700, Gene: B4U62_11700
2271761	SNV	T	C	CDS: B4U62_11700, Gene: B4U62_11700
2271763	SNV	T	G	CDS: B4U62_11700, Gene: B4U62_11700
2271778	SNV	T	A	CDS: B4U62_11700, Gene: B4U62_11700
2271822	SNV	G	T	CDS: B4U62_11700, Gene: B4U62_11700
2271826	SNV	A	G	CDS: B4U62_11700, Gene: B4U62_11700
2271836	MNV	TG	CT	CDS: B4U62_11700, Gene: B4U62_11700
2271847	SNV	G	A	CDS: B4U62_11700, Gene: B4U62_11700
2271876	SNV	T	G	CDS: B4U62_11700, Gene: B4U62_11700
2271898	SNV	A	G	CDS: B4U62_11700, Gene: B4U62_11700
2271913	SNV	C	T	CDS: B4U62_11700, Gene: B4U62_11700
2271952	SNV	C	T	CDS: B4U62_11700, Gene: B4U62_11700
2271958	SNV	C	T	CDS: B4U62_11700, Gene: B4U62_11700
2271978	SNV	T	G	CDS: B4U62_11700, Gene: B4U62_11700
2272006	SNV	T	C	CDS: B4U62_11700, Gene: B4U62_11700
2272019	SNV	C	A
2272021	SNV	C	T
2272056	SNV	C	T
2272063	SNV	C	T
2272070	SNV	G	T
2272076	MNV	CC	TA
2272083	SNV	A	G
2272383	SNV	G	A	CDS: B4U62_11705, Gene: B4U62_11705
2272397	SNV	G	A	CDS: B4U62_11705, Gene: B4U62_11705
2272404	SNV	A	G	CDS: B4U62_11705, Gene: B4U62_11705
2272407	SNV	G	C	CDS: B4U62_11705, Gene: B4U62_11705
2272418	SNV	T	A	CDS: B4U62_11705, Gene: B4U62_11705
2272430	SNV	G	A	CDS: B4U62_11705, Gene: B4U62_11705
2272454	SNV	A	T	CDS: B4U62_11705, Gene: B4U62_11705
2272467	SNV	A	G	CDS: B4U62_11705, Gene: B4U62_11705
2272469	SNV	T	A	CDS: B4U62_11705, Gene: B4U62_11705
2272472	SNV	A	G	CDS: B4U62_11705, Gene: B4U62_11705
2272497	SNV	T	C	CDS: B4U62_11705, Gene: B4U62_11705
2272512	SNV	C	T	CDS: B4U62_11705, Gene: B4U62_11705
2272514	SNV	C	T	CDS: B4U62_11705, Gene: B4U62_11705
2272520	SNV	G	A	CDS: B4U62_11705, Gene: B4U62_11705
2272522	Insertion	-	A	CDS: B4U62_11705, Gene: B4U62_11705
2272526	SNV	T	C
2272534	SNV	T	A
2272539	Replacement	ATT	TCCAC
2272552	Deletion	A	-
2272555	MNV	GT	TA
2272558	SNV	T	C
2272562	Replacement	TT	A
2272567	SNV	T	C	CDS: B4U62_11710, Gene: B4U62_11710
2272572	SNV	A	T	CDS: B4U62_11710, Gene: B4U62_11710
2272579	SNV	C	T	CDS: B4U62_11710, Gene: B4U62_11710
2272581	SNV	A	G	CDS: B4U62_11710, Gene: B4U62_11710
2272592	SNV	T	C	CDS: B4U62_11710, Gene: B4U62_11710
2272599	SNV	A	G	CDS: B4U62_11710, Gene: B4U62_11710
2272605	SNV	T	C	CDS: B4U62_11710, Gene: B4U62_11710
2273514	SNV	T	A
2273527	SNV	T	A
2273537	SNV	G	A
2273572	SNV	A	T
2273593	SNV	G	A
2273610	SNV	T	A
2273615	Insertion	-	G
2273820	Insertion	-	T
2273829	SNV	G	A
2273831	Insertion	-	CAAT
2273832	Insertion	-	A
2273835	Insertion	-	GT
2273840	SNV	C	T
2273843	SNV	C	G
2273845	Replacement	AA	G
2273849	Insertion	-	C
2273852	SNV	T	A
2273857	Insertion	-	TT
2273875	Replacement	A	CC
2273877	MNV	TT	CA
2273881	SNV	A	T
2273892	SNV	A	T
2273903	Deletion	ATAA	-
2276165	SNV	T	C	CDS: B4U62_11735, Gene: B4U62_11735
2276182	SNV	A	G	CDS: B4U62_11735, Gene: B4U62_11735
2276188	SNV	C	T	CDS: B4U62_11735, Gene: B4U62_11735
2276221	SNV	G	A	CDS: B4U62_11735, Gene: B4U62_11735
2276527	SNV	G	T	CDS: B4U62_11735, Gene: B4U62_11735
2276530	SNV	A	T	CDS: B4U62_11735, Gene: B4U62_11735
2276533	SNV	G	A	CDS: B4U62_11735, Gene: B4U62_11735
2276548	SNV	C	T	CDS: B4U62_11735, Gene: B4U62_11735
2276575	SNV	G	A	CDS: B4U62_11735, Gene: B4U62_11735
2276578	SNV	T	C	CDS: B4U62_11735, Gene: B4U62_11735
2276588	SNV	C	T	CDS: B4U62_11735, Gene: B4U62_11735
2276595	SNV	G	A	CDS: B4U62_11735, Gene: B4U62_11735
2276619	SNV	C	T	CDS: B4U62_11735, Gene: B4U62_11735
2276629	SNV	T	C	CDS: B4U62_11735, Gene: B4U62_11735
2276631	SNV	C	T	CDS: B4U62_11735, Gene: B4U62_11735
2276653	SNV	G	A	CDS: B4U62_11735, Gene: B4U62_11735
2276656	SNV	C	A	CDS: B4U62_11735, Gene: B4U62_11735
2276683	SNV	T	C	CDS: B4U62_11735, Gene: B4U62_11735
2276692	SNV	A	G	CDS: B4U62_11735, Gene: B4U62_11735
2276698	SNV	C	A	CDS: B4U62_11735, Gene: B4U62_11735
2276765	SNV	G	C	CDS: B4U62_11735, Gene: B4U62_11735
2276770	SNV	A	G	CDS: B4U62_11735, Gene: B4U62_11735
2276779	SNV	T	A	CDS: B4U62_11735, Gene: B4U62_11735
2276787	SNV	G	T	CDS: B4U62_11735, Gene: B4U62_11735
2276830	SNV	C	G	CDS: B4U62_11735, Gene: B4U62_11735
2276840	SNV	C	T	CDS: B4U62_11735, Gene: B4U62_11735
2276854	SNV	T	A	CDS: B4U62_11735, Gene: B4U62_11735
2276857	SNV	G	A	CDS: B4U62_11735, Gene: B4U62_11735
2276882	SNV	T	C	CDS: B4U62_11735, Gene: B4U62_11735
2276914	SNV	T	C	CDS: B4U62_11735, Gene: B4U62_11735
2276923	MNV	TT	AG	CDS: B4U62_11735, Gene: B4U62_11735
2276926	SNV	T	C	CDS: B4U62_11735, Gene: B4U62_11735
2276929	SNV	A	T	CDS: B4U62_11735, Gene: B4U62_11735
2276932	SNV	C	T	CDS: B4U62_11735, Gene: B4U62_11735
2276944	SNV	T	C	CDS: B4U62_11735, Gene: B4U62_11735
2276955	SNV	C	T	CDS: B4U62_11735, Gene: B4U62_11735
2276971	SNV	T	C	CDS: B4U62_11735, Gene: B4U62_11735
2276973	SNV	T	G	CDS: B4U62_11735, Gene: B4U62_11735
2277019	SNV	G	A	CDS: B4U62_11735, Gene: B4U62_11735
2277058	SNV	A	G	CDS: B4U62_11735, Gene: B4U62_11735
2277061	SNV	A	G	CDS: B4U62_11735, Gene: B4U62_11735
2277079	SNV	A	T	CDS: B4U62_11735, Gene: B4U62_11735
2277097	SNV	T	C	CDS: B4U62_11735, Gene: B4U62_11735
2277100	SNV	C	T	CDS: B4U62_11735, Gene: B4U62_11735
2277130	SNV	G	A	CDS: B4U62_11735, Gene: B4U62_11735
2277133	SNV	T	G	CDS: B4U62_11735, Gene: B4U62_11735
2277136	SNV	A	G	CDS: B4U62_11735, Gene: B4U62_11735
2277277	SNV	G	A	CDS: B4U62_11735, Gene: B4U62_11735
2277316	SNV	T	G	CDS: B4U62_11735, Gene: B4U62_11735
2277324	MNV	TG	CA	CDS: B4U62_11735, Gene: B4U62_11735
2277331	SNV	G	A	CDS: B4U62_11735, Gene: B4U62_11735
2277336	MNV	GG	AA	CDS: B4U62_11735, Gene: B4U62_11735
2277343	SNV	T	A	CDS: B4U62_11735, Gene: B4U62_11735
2277346	MNV	AG	GT	CDS: B4U62_11735, Gene: B4U62_11735
2277355	SNV	C	T	CDS: B4U62_11735, Gene: B4U62_11735
2277361	MNV	TT	CC	CDS: B4U62_11735, Gene: B4U62_11735
2277370	SNV	C	A	CDS: B4U62_11735, Gene: B4U62_11735
2277372	SNV	C	T	CDS: B4U62_11735, Gene: B4U62_11735
2277379	SNV	C	T	CDS: B4U62_11735, Gene: B4U62_11735
2277403	SNV	G	A	CDS: B4U62_11735, Gene: B4U62_11735
2277427	SNV	C	T	CDS: B4U62_11735, Gene: B4U62_11735
2277454	SNV	T	A
2277466	SNV	T	C
2277469	MNV	AG	TT
2277472	SNV	C	T
2277500	MNV	TT	AC
2277503	MNV	GC	AT
2277507	SNV	G	C
2279916	SNV	T	A
2279921	SNV	T	A
2279931	SNV	A	T
2279959	SNV	T	G
2279962	SNV	T	C
2279993	Insertion	-	A
2280020	MNV	AT	GA	CDS: B4U62_11755, Gene: B4U62_11755
2280056	SNV	G	A	CDS: B4U62_11755, Gene: B4U62_11755
2280125	SNV	G	A	CDS: B4U62_11755, Gene: B4U62_11755
2280131	SNV	G	A	CDS: B4U62_11755, Gene: B4U62_11755
2280178	SNV	A	G	CDS: B4U62_11755, Gene: B4U62_11755
2280278	SNV	C	T	CDS: B4U62_11755, Gene: B4U62_11755
2280284	SNV	A	C	CDS: B4U62_11755, Gene: B4U62_11755
2280297	SNV	A	G	CDS: B4U62_11755, Gene: B4U62_11755
2280299	SNV	A	T	CDS: B4U62_11755, Gene: B4U62_11755
2280302	SNV	C	T	CDS: B4U62_11755, Gene: B4U62_11755
2280314	SNV	A	T	CDS: B4U62_11755, Gene: B4U62_11755
2280350	SNV	G	A	CDS: B4U62_11755, Gene: B4U62_11755
2280359	SNV	A	T	CDS: B4U62_11755, Gene: B4U62_11755
2280362	SNV	A	G	CDS: B4U62_11755, Gene: B4U62_11755
2280368	SNV	T	C	CDS: B4U62_11755, Gene: B4U62_11755
2280371	SNV	A	G	CDS: B4U62_11755, Gene: B4U62_11755
2280398	SNV	G	A	CDS: B4U62_11755, Gene: B4U62_11755
2280401	SNV	T	G	CDS: B4U62_11755, Gene: B4U62_11755
2280404	SNV	A	G	CDS: B4U62_11755, Gene: B4U62_11755
2280407	SNV	T	C	CDS: B4U62_11755, Gene: B4U62_11755
2280410	SNV	C	T	CDS: B4U62_11755, Gene: B4U62_11755
2280419	SNV	T	C	CDS: B4U62_11755, Gene: B4U62_11755
2280515	SNV	G	A	CDS: B4U62_11755, Gene: B4U62_11755
2280530	SNV	A	T	CDS: B4U62_11755, Gene: B4U62_11755
2280533	SNV	T	C	CDS: B4U62_11755, Gene: B4U62_11755
2280536	SNV	G	A	CDS: B4U62_11755, Gene: B4U62_11755
2280548	SNV	T	C	CDS: B4U62_11755, Gene: B4U62_11755
2280569	SNV	A	G	CDS: B4U62_11755, Gene: B4U62_11755
2280588	SNV	C	A	CDS: B4U62_11755, Gene: B4U62_11755
2280620	SNV	T	C	CDS: B4U62_11755, Gene: B4U62_11755
2280654	SNV	A	G	CDS: B4U62_11755, Gene: B4U62_11755
2280657	SNV	A	G	CDS: B4U62_11755, Gene: B4U62_11755
2280673	SNV	C	A	CDS: B4U62_11755, Gene: B4U62_11755
2280692	SNV	A	T	CDS: B4U62_11755, Gene: B4U62_11755
2280695	SNV	A	T	CDS: B4U62_11755, Gene: B4U62_11755
2280697	SNV	C	A	CDS: B4U62_11755, Gene: B4U62_11755
2280707	SNV	A	T	CDS: B4U62_11755, Gene: B4U62_11755
2280755	SNV	T	A	CDS: B4U62_11755, Gene: B4U62_11755
2280763	SNV	A	C	CDS: B4U62_11755, Gene: B4U62_11755
2280765	SNV	A	T	CDS: B4U62_11755, Gene: B4U62_11755
2280773	Deletion	AGGAAC	-	CDS: B4U62_11755, Gene: B4U62_11755
2280887	SNV	T	A	CDS: B4U62_11755, Gene: B4U62_11755
2283717	SNV	A	T
2283721	SNV	G	A
2283724	SNV	G	A
2283733	Insertion	-	C
2283744	SNV	A	G
2283753	Replacement	CC	AGT
2283763	SNV	T	C
2283766	SNV	A	T
2283769	SNV	C	A
2283773	Replacement	AA	C
2283793	SNV	A	G
2283797	SNV	T	C
2283807	MNV	TG	GT
2283812	SNV	T	C
2283814	SNV	T	A
2283821	MNV	AG	CA
2283830	SNV	G	A
2283832	SNV	T	C
2283844	SNV	T	G
2359364	Insertion	-	C
2375818	Insertion	-	C	CDS: B4U62_12305, Gene: B4U62_12305
2513723	Insertion	-	C	CDS: B4U62_13085, Gene: B4U62_13085
2617970	Insertion	-	C	CDS: B4U62_13705, Gene: B4U62_13705
2658580	SNV	G	A	CDS: B4U62_13935, Gene: B4U62_13935
2660778	SNV	G	A
2699637	Insertion	-	T	CDS: B4U62_14220, Gene: B4U62_14220
2708081	Insertion	-	C
2728707	Insertion	-	C	CDS: B4U62_14415, Gene: B4U62_14415
2732622	Insertion	-	C	CDS: B4U62_14440, Gene: B4U62_14440
2879914	Insertion	-	T	CDS: engB, Gene: engB
2962455	Insertion	-	C
3059499	Insertion	-	C
3239933	Insertion	-	G
3405883	Insertion	-	T	CDS: B4U62_17925, Gene: B4U62_17925
3496579	Insertion	-	C	CDS: B4U62_18390, Gene: B4U62_18390
3579860	Insertion	-	T	CDS: B4U62_18780, Gene: B4U62_18780
3897602	Insertion	-	A	CDS: B4U62_20435, Gene: B4U62_20435

## Sheet: P5.9-3
Reference Position	Type	Reference	Allele	Overlapping annotations
60025	MNV	AA	TT
113158	Insertion	-	G	CDS: B4U62_00615, Gene: B4U62_00615
121520	Deletion	A	-	CDS: B4U62_00680, Gene: B4U62_00680
328613	SNV	A	C	CDS: B4U62_01800, Gene: B4U62_01800
723746	Insertion	-	G	CDS: B4U62_03795, Gene: B4U62_03795
726444	Insertion	-	C	CDS: B4U62_03805, Gene: B4U62_03805
787741	Insertion	-	G
882407	Insertion	-	G	CDS: B4U62_04535, Gene: B4U62_04535
1047227	Insertion	-	A	CDS: B4U62_05450, Gene: B4U62_05450
1273433	Insertion	-	G	CDS: B4U62_06655, Gene: B4U62_06655
1293850	Deletion	A	-	CDS: B4U62_06775, Gene: B4U62_06775
1293854	SNV	T	A	CDS: B4U62_06775, Gene: B4U62_06775
1293859	SNV	G	A	CDS: B4U62_06775, Gene: B4U62_06775
1293861	MNV	CT	TC	CDS: B4U62_06775, Gene: B4U62_06775
1293865	SNV	T	C	CDS: B4U62_06775, Gene: B4U62_06775
1293907	SNV	C	T	CDS: B4U62_06775, Gene: B4U62_06775
1293911	MNV	CTGCGGG	TATTTTA	CDS: B4U62_06775, Gene: B4U62_06775
1293922	SNV	C	T	CDS: B4U62_06775, Gene: B4U62_06775
1293931	SNV	A	T	CDS: B4U62_06775, Gene: B4U62_06775
1293935	SNV	A	T	CDS: B4U62_06775, Gene: B4U62_06775
1293937	SNV	T	A	CDS: B4U62_06775, Gene: B4U62_06775
1293940	SNV	G	A	CDS: B4U62_06775, Gene: B4U62_06775
1293946	SNV	A	G	CDS: B4U62_06775, Gene: B4U62_06775
1293949	SNV	C	T	CDS: B4U62_06775, Gene: B4U62_06775
1293952	SNV	T	A	CDS: B4U62_06775, Gene: B4U62_06775
1293958	SNV	G	A	CDS: B4U62_06775, Gene: B4U62_06775
1293961	SNV	G	C	CDS: B4U62_06775, Gene: B4U62_06775
1293964	SNV	T	G	CDS: B4U62_06775, Gene: B4U62_06775
1293974	SNV	T	A	CDS: B4U62_06775, Gene: B4U62_06775
1293976	Insertion	-	C	CDS: B4U62_06775, Gene: B4U62_06775
1293979	Deletion	T	-	CDS: B4U62_06775, Gene: B4U62_06775
1309997	Insertion	-	G	CDS: B4U62_06855, Gene: B4U62_06855
1311226	Insertion	-	G	CDS: B4U62_06855, Gene: B4U62_06855
1328307	Insertion	-	C	CDS: B4U62_06970, Gene: B4U62_06970
1467632	Insertion	-	T
1902256	SNV	G	T	CDS: B4U62_09610, Gene: B4U62_09610
1902358	SNV	A	G	CDS: B4U62_09610, Gene: B4U62_09610
1902382	SNV	C	G	CDS: B4U62_09610, Gene: B4U62_09610
1902466	SNV	G	A	CDS: B4U62_09610, Gene: B4U62_09610
1902490	SNV	T	G	CDS: B4U62_09610, Gene: B4U62_09610
1902493	SNV	T	C	CDS: B4U62_09610, Gene: B4U62_09610
1902501	SNV	A	C	CDS: B4U62_09610, Gene: B4U62_09610
1902505	SNV	T	A	CDS: B4U62_09610, Gene: B4U62_09610
1902508	SNV	A	G	CDS: B4U62_09610, Gene: B4U62_09610
1902513	MNV	TG	AA	CDS: B4U62_09610, Gene: B4U62_09610
1902523	SNV	C	A	CDS: B4U62_09610, Gene: B4U62_09610
1902556	SNV	A	C	CDS: B4U62_09610, Gene: B4U62_09610
1902661	SNV	T	C	CDS: B4U62_09610, Gene: B4U62_09610
1902664	SNV	A	G	CDS: B4U62_09610, Gene: B4U62_09610
1902706	SNV	A	T	CDS: B4U62_09610, Gene: B4U62_09610
1902754	SNV	C	T	CDS: B4U62_09610, Gene: B4U62_09610
1902760	SNV	A	G	CDS: B4U62_09610, Gene: B4U62_09610
1902763	SNV	T	A	CDS: B4U62_09610, Gene: B4U62_09610
1902766	SNV	G	T	CDS: B4U62_09610, Gene: B4U62_09610
1902769	SNV	A	G	CDS: B4U62_09610, Gene: B4U62_09610
1902802	SNV	T	C	CDS: B4U62_09610, Gene: B4U62_09610
1902808	SNV	A	G	CDS: B4U62_09610, Gene: B4U62_09610
1902814	SNV	A	G	CDS: B4U62_09610, Gene: B4U62_09610
1902838	SNV	T	C	CDS: B4U62_09610, Gene: B4U62_09610
1902949	SNV	T	C	CDS: B4U62_09610, Gene: B4U62_09610
1902952	SNV	A	G	CDS: B4U62_09610, Gene: B4U62_09610
1903016	SNV	G	A	CDS: B4U62_09610, Gene: B4U62_09610
1903025	SNV	A	G	CDS: B4U62_09610, Gene: B4U62_09610
1903039	SNV	G	A	CDS: B4U62_09610, Gene: B4U62_09610
1903099	SNV	T	C
2058059	Insertion	-	T	CDS: B4U62_10280, Gene: B4U62_10280
2058069	SNV	T	C	CDS: B4U62_10280, Gene: B4U62_10280
2058081	SNV	C	T	CDS: B4U62_10280, Gene: B4U62_10280
2058090	SNV	C	A	CDS: B4U62_10280, Gene: B4U62_10280
2058096	MNV	TC	CA	CDS: B4U62_10280, Gene: B4U62_10280
2058102	SNV	G	A	CDS: B4U62_10280, Gene: B4U62_10280
2058110	MNV	GA	TC	CDS: B4U62_10280, Gene: B4U62_10280
2058189	SNV	G	T	CDS: B4U62_10280, Gene: B4U62_10280
2058246	SNV	C	T	CDS: B4U62_10280, Gene: B4U62_10280
2058249	SNV	G	A	CDS: B4U62_10280, Gene: B4U62_10280
2058251	SNV	T	C	CDS: B4U62_10280, Gene: B4U62_10280
2058255	SNV	A	G	CDS: B4U62_10280, Gene: B4U62_10280
2058263	SNV	T	C	CDS: B4U62_10280, Gene: B4U62_10280
2058273	SNV	T	A	CDS: B4U62_10280, Gene: B4U62_10280
2058290	SNV	T	C	CDS: B4U62_10280, Gene: B4U62_10280
2058299	SNV	G	A	CDS: B4U62_10280, Gene: B4U62_10280
2059732	SNV	T	G	CDS: B4U62_10290, Gene: B4U62_10290
2059745	SNV	T	A	CDS: B4U62_10290, Gene: B4U62_10290
2059751	SNV	T	C	CDS: B4U62_10290, Gene: B4U62_10290
2059753	SNV	T	C	CDS: B4U62_10290, Gene: B4U62_10290
2059774	SNV	A	T	CDS: B4U62_10290, Gene: B4U62_10290
2059776	SNV	T	C	CDS: B4U62_10290, Gene: B4U62_10290
2059783	SNV	C	T	CDS: B4U62_10290, Gene: B4U62_10290
2059791	SNV	T	C	CDS: B4U62_10290, Gene: B4U62_10290
2059797	MNV	TT	CC	CDS: B4U62_10290, Gene: B4U62_10290
2059801	SNV	A	C	CDS: B4U62_10290, Gene: B4U62_10290
2059833	SNV	T	C	CDS: B4U62_10290, Gene: B4U62_10290
2059865	SNV	A	T	CDS: B4U62_10290, Gene: B4U62_10290
2059867	SNV	T	C	CDS: B4U62_10290, Gene: B4U62_10290
2059871	SNV	G	T	CDS: B4U62_10290, Gene: B4U62_10290
2059875	SNV	A	C	CDS: B4U62_10290, Gene: B4U62_10290
2059886	SNV	A	G	CDS: B4U62_10290, Gene: B4U62_10290
2059923	SNV	T	A
2059925	Insertion	-	T
2059971	SNV	A	T
2059982	SNV	G	A
2059990	SNV	C	T
2060004	Insertion	-	G
2060014	SNV	A	G
2060017	SNV	A	T
2060037	SNV	G	T
2060055	SNV	T	G	CDS: B4U62_10295, Gene: B4U62_10295
2060064	SNV	T	C	CDS: B4U62_10295, Gene: B4U62_10295
2060091	SNV	G	T	CDS: B4U62_10295, Gene: B4U62_10295
2060096	SNV	A	C	CDS: B4U62_10295, Gene: B4U62_10295
2060099	MNV	CAC	TGT	CDS: B4U62_10295, Gene: B4U62_10295
2060103	SNV	A	T	CDS: B4U62_10295, Gene: B4U62_10295
2060106	MNV	TGC	CTT	CDS: B4U62_10295, Gene: B4U62_10295
2060111	MNV	TA	CT	CDS: B4U62_10295, Gene: B4U62_10295
2060120	SNV	C	T	CDS: B4U62_10295, Gene: B4U62_10295
2060159	MNV	GC	AT	CDS: B4U62_10295, Gene: B4U62_10295
2060174	SNV	T	G	CDS: B4U62_10295, Gene: B4U62_10295
2060188	SNV	A	G	CDS: B4U62_10295, Gene: B4U62_10295
2060192	SNV	T	A	CDS: B4U62_10295, Gene: B4U62_10295
2060196	SNV	T	A	CDS: B4U62_10295, Gene: B4U62_10295
2060226	SNV	A	G	CDS: B4U62_10295, Gene: B4U62_10295
2060233	SNV	T	C	CDS: B4U62_10295, Gene: B4U62_10295
2060247	SNV	T	A	CDS: B4U62_10295, Gene: B4U62_10295
2060288	SNV	A	C	CDS: B4U62_10300, Gene: B4U62_10300
2061519	SNV	T	A
2061524	SNV	C	A
2061530	SNV	T	A
2061534	Insertion	-	A
2061535	SNV	T	A
2061542	SNV	G	A
2061552	Deletion	C	-
2061554	SNV	A	T
2061558	MNV	AC	GG
2061561	SNV	C	G
2061565	MNV	AGC	TTA
2061569	Replacement	A	GG
2061574	SNV	A	G
2061615	SNV	T	A
2061627	SNV	T	C
2061632	SNV	C	T
2061638	Replacement	CA	T
2061645	Replacement	A	GT
2061648	MNV	CT	AA
2061653	SNV	T	C
2061666	MNV	AC	GT
2061678	SNV	G	T
2061685	SNV	G	T
2061691	MNV	AC	GT
2061701	SNV	T	C
2061706	SNV	A	C
2061713	Insertion	-	C
2061715	SNV	T	C
2061721	SNV	T	C
2061724	SNV	A	C
2061728	SNV	A	T
2061732	SNV	T	C
2061734	MNV	CC	TT
2061741	SNV	A	G
2061744	MNV	CA	TT
2061759	SNV	C	T
2061761	SNV	G	A
2061766	SNV	T	C
2061782	SNV	A	G
2061792	SNV	T	C
2061811	SNV	A	T
2061814	SNV	T	C
2061830	Insertion	-	T	CDS: B4U62_10310, Gene: B4U62_10310
2061838	SNV	T	C	CDS: B4U62_10310, Gene: B4U62_10310
2061840	SNV	A	T	CDS: B4U62_10310, Gene: B4U62_10310
2061870	SNV	T	C	CDS: B4U62_10310, Gene: B4U62_10310
2061880	SNV	A	G	CDS: B4U62_10310, Gene: B4U62_10310
2061889	SNV	G	A	CDS: B4U62_10310, Gene: B4U62_10310
2061905	SNV	G	A	CDS: B4U62_10310, Gene: B4U62_10310
2061910	SNV	A	G	CDS: B4U62_10310, Gene: B4U62_10310
2061928	SNV	T	A	CDS: B4U62_10310, Gene: B4U62_10310
2061934	SNV	G	A	CDS: B4U62_10310, Gene: B4U62_10310
2061937	SNV	T	A	CDS: B4U62_10310, Gene: B4U62_10310
2061950	SNV	T	A	CDS: B4U62_10310, Gene: B4U62_10310
2061955	SNV	C	T	CDS: B4U62_10310, Gene: B4U62_10310
2061958	SNV	T	C	CDS: B4U62_10310, Gene: B4U62_10310
2061967	SNV	T	C	CDS: B4U62_10310, Gene: B4U62_10310
2062029	SNV	C	A
2062033	SNV	A	C
2062046	SNV	G	A
2062049	SNV	T	C
2062071	SNV	T	A
2063827	SNV	C	T	CDS: B4U62_10325, Gene: B4U62_10325
2063836	SNV	T	A	CDS: B4U62_10325, Gene: B4U62_10325
2063851	SNV	A	T	CDS: B4U62_10325, Gene: B4U62_10325
2063860	SNV	A	G	CDS: B4U62_10325, Gene: B4U62_10325
2063866	SNV	G	A	CDS: B4U62_10325, Gene: B4U62_10325
2063878	SNV	G	A	CDS: B4U62_10325, Gene: B4U62_10325
2063959	SNV	A	T	CDS: B4U62_10325, Gene: B4U62_10325
2063965	SNV	T	C	CDS: B4U62_10325, Gene: B4U62_10325
2064016	SNV	A	C	CDS: B4U62_10325, Gene: B4U62_10325
2064019	MNV	TC	GT	CDS: B4U62_10325, Gene: B4U62_10325
2064025	SNV	T	C	CDS: B4U62_10325, Gene: B4U62_10325
2064035	SNV	C	T	CDS: B4U62_10325, Gene: B4U62_10325
2064070	SNV	A	G	CDS: B4U62_10325, Gene: B4U62_10325
2064076	SNV	C	T	CDS: B4U62_10325, Gene: B4U62_10325
2064079	SNV	T	C	CDS: B4U62_10325, Gene: B4U62_10325
2064091	SNV	C	A	CDS: B4U62_10325, Gene: B4U62_10325
2064103	SNV	T	C	CDS: B4U62_10325, Gene: B4U62_10325
2064145	SNV	G	A	CDS: B4U62_10325, Gene: B4U62_10325
2064153	MNV	AA	GG	CDS: B4U62_10325, Gene: B4U62_10325
2064160	SNV	T	C	CDS: B4U62_10325, Gene: B4U62_10325
2064187	SNV	T	C	CDS: B4U62_10325, Gene: B4U62_10325
2064207	MNV	TC	CT	CDS: B4U62_10325, Gene: B4U62_10325
2064265	SNV	A	G	CDS: B4U62_10325, Gene: B4U62_10325
2064268	SNV	A	G	CDS: B4U62_10325, Gene: B4U62_10325
2064286	SNV	C	T	CDS: B4U62_10325, Gene: B4U62_10325
2064342	SNV	A	G	CDS: B4U62_10325, Gene: B4U62_10325
2064367	SNV	A	G	CDS: B4U62_10325, Gene: B4U62_10325
2064370	SNV	T	C	CDS: B4U62_10325, Gene: B4U62_10325
2064418	SNV	T	C	CDS: B4U62_10325, Gene: B4U62_10325
2064897	SNV	A	G
2064916	SNV	G	T
2064930	SNV	C	T
2064942	SNV	C	T
2064947	SNV	C	T
2064960	SNV	G	A
2064963	SNV	C	A
2064969	SNV	A	G
2065020	SNV	C	A
2065048	SNV	T	A
2065065	SNV	T	A
2065101	SNV	G	A	CDS: B4U62_10335, Gene: B4U62_10335
2065103	SNV	C	T	CDS: B4U62_10335, Gene: B4U62_10335
2065114	SNV	C	T	CDS: B4U62_10335, Gene: B4U62_10335
2065124	SNV	G	A	CDS: B4U62_10335, Gene: B4U62_10335
2065126	SNV	G	C	CDS: B4U62_10335, Gene: B4U62_10335
2065133	SNV	A	T	CDS: B4U62_10335, Gene: B4U62_10335
2065157	MNV	GA	AG	CDS: B4U62_10335, Gene: B4U62_10335
2065160	SNV	C	A	CDS: B4U62_10335, Gene: B4U62_10335
2065165	SNV	T	A	CDS: B4U62_10335, Gene: B4U62_10335
2065199	SNV	G	T	CDS: B4U62_10335, Gene: B4U62_10335
2065212	SNV	G	C	CDS: B4U62_10335, Gene: B4U62_10335
2065244	SNV	A	T	CDS: B4U62_10335, Gene: B4U62_10335
2065269	SNV	G	A	CDS: B4U62_10335, Gene: B4U62_10335
2065274	SNV	A	G	CDS: B4U62_10335, Gene: B4U62_10335
2065290	SNV	A	G	CDS: B4U62_10335, Gene: B4U62_10335
2065293	SNV	G	C	CDS: B4U62_10335, Gene: B4U62_10335
2065304	SNV	T	A	CDS: B4U62_10335, Gene: B4U62_10335
2065313	SNV	C	A	CDS: B4U62_10335, Gene: B4U62_10335
2065316	SNV	G	A	CDS: B4U62_10335, Gene: B4U62_10335
2069291	SNV	T	A
2069295	SNV	T	C	CDS: B4U62_10345, Gene: B4U62_10345
2069309	SNV	A	G	CDS: B4U62_10345, Gene: B4U62_10345
2069320	SNV	T	C	CDS: B4U62_10345, Gene: B4U62_10345
2069327	SNV	A	G	CDS: B4U62_10345, Gene: B4U62_10345
2069335	SNV	G	A	CDS: B4U62_10345, Gene: B4U62_10345
2069520	SNV	G	T	CDS: B4U62_10345, Gene: B4U62_10345
2069618	SNV	A	G
2069637	SNV	C	G
2069654	SNV	T	C
2069674	SNV	A	G
2069715	SNV	A	G
2069733	SNV	T	C
2069755	SNV	T	A
2069785	SNV	C	T
2069789	SNV	C	A
2069814	SNV	T	A
2069824	SNV	G	A
2069826	SNV	G	A
2069843	SNV	G	A
2069858	SNV	G	T
2069863	Deletion	T	-
2069875	SNV	G	A
2069881	SNV	G	A
2072300	MNV	TTAT	CCCC	CDS: B4U62_10360, Gene: B4U62_10360
2072308	SNV	T	C	CDS: B4U62_10360, Gene: B4U62_10360
2072310	SNV	G	T	CDS: B4U62_10360, Gene: B4U62_10360
2072317	SNV	C	G	CDS: B4U62_10360, Gene: B4U62_10360
2072319	MNV	TA	CG	CDS: B4U62_10360, Gene: B4U62_10360
2072323	SNV	C	T	CDS: B4U62_10360, Gene: B4U62_10360
2072332	SNV	G	A	CDS: B4U62_10360, Gene: B4U62_10360
2072407	SNV	C	T	CDS: B4U62_10360, Gene: B4U62_10360
2072443	SNV	T	G	CDS: B4U62_10360, Gene: B4U62_10360
2072446	SNV	A	T	CDS: B4U62_10360, Gene: B4U62_10360
2072451	SNV	C	A	CDS: B4U62_10360, Gene: B4U62_10360
2072475	SNV	T	C	CDS: B4U62_10360, Gene: B4U62_10360
2072512	SNV	T	C	CDS: B4U62_10360, Gene: B4U62_10360
2072527	SNV	C	T	CDS: B4U62_10360, Gene: B4U62_10360
2072560	SNV	G	A	CDS: B4U62_10360, Gene: B4U62_10360
2072563	SNV	A	G	CDS: B4U62_10360, Gene: B4U62_10360
2072566	SNV	G	A	CDS: B4U62_10360, Gene: B4U62_10360
2072584	SNV	C	A	CDS: B4U62_10360, Gene: B4U62_10360
2072588	MNV	GC	AT	CDS: B4U62_10360, Gene: B4U62_10360
2072596	SNV	A	C	CDS: B4U62_10360, Gene: B4U62_10360
2072635	SNV	G	A	CDS: B4U62_10360, Gene: B4U62_10360
2072647	SNV	G	A	CDS: B4U62_10360, Gene: B4U62_10360
2072671	SNV	G	A	CDS: B4U62_10360, Gene: B4U62_10360
2072677	SNV	A	G	CDS: B4U62_10360, Gene: B4U62_10360
2072680	SNV	A	T	CDS: B4U62_10360, Gene: B4U62_10360
2072701	SNV	A	G	CDS: B4U62_10360, Gene: B4U62_10360
2072710	SNV	G	A	CDS: B4U62_10360, Gene: B4U62_10360
2072713	SNV	T	C	CDS: B4U62_10360, Gene: B4U62_10360
2072723	SNV	C	T	CDS: B4U62_10360, Gene: B4U62_10360
2072730	SNV	G	A	CDS: B4U62_10360, Gene: B4U62_10360
2072737	SNV	C	T	CDS: B4U62_10360, Gene: B4U62_10360
2072754	SNV	C	T	CDS: B4U62_10360, Gene: B4U62_10360
2072766	SNV	C	T	CDS: B4U62_10360, Gene: B4U62_10360
2072772	SNV	T	C	CDS: B4U62_10360, Gene: B4U62_10360
2072788	SNV	G	A	CDS: B4U62_10360, Gene: B4U62_10360
2072791	SNV	C	A	CDS: B4U62_10360, Gene: B4U62_10360
2072818	SNV	T	C	CDS: B4U62_10360, Gene: B4U62_10360
2072833	SNV	T	A	CDS: B4U62_10360, Gene: B4U62_10360
2073043	SNV	A	G	CDS: B4U62_10360, Gene: B4U62_10360
2073046	SNV	A	G	CDS: B4U62_10360, Gene: B4U62_10360
2073049	SNV	T	C	CDS: B4U62_10360, Gene: B4U62_10360
2073055	SNV	G	A	CDS: B4U62_10360, Gene: B4U62_10360
2073058	SNV	T	A	CDS: B4U62_10360, Gene: B4U62_10360
2073061	SNV	T	C	CDS: B4U62_10360, Gene: B4U62_10360
2073076	SNV	T	C	CDS: B4U62_10360, Gene: B4U62_10360
2073079	SNV	T	C	CDS: B4U62_10360, Gene: B4U62_10360
2073090	SNV	C	T	CDS: B4U62_10360, Gene: B4U62_10360
2073106	SNV	T	C	CDS: B4U62_10360, Gene: B4U62_10360
2073154	SNV	G	A	CDS: B4U62_10360, Gene: B4U62_10360
2073187	SNV	G	T	CDS: B4U62_10360, Gene: B4U62_10360
2073196	SNV	A	G	CDS: B4U62_10360, Gene: B4U62_10360
2073207	SNV	T	C	CDS: B4U62_10360, Gene: B4U62_10360
2073232	SNV	T	C	CDS: B4U62_10360, Gene: B4U62_10360
2073235	SNV	C	T	CDS: B4U62_10360, Gene: B4U62_10360
2073264	SNV	C	T	CDS: B4U62_10360, Gene: B4U62_10360
2073268	SNV	A	G	CDS: B4U62_10360, Gene: B4U62_10360
2073286	SNV	T	C	CDS: B4U62_10360, Gene: B4U62_10360
2073291	SNV	G	A	CDS: B4U62_10360, Gene: B4U62_10360
2073325	SNV	C	A	CDS: B4U62_10360, Gene: B4U62_10360
2073338	SNV	G	T	CDS: B4U62_10360, Gene: B4U62_10360
2073346	SNV	C	G	CDS: B4U62_10360, Gene: B4U62_10360
2073373	SNV	A	G	CDS: B4U62_10360, Gene: B4U62_10360
2073376	SNV	G	A	CDS: B4U62_10360, Gene: B4U62_10360
2073379	SNV	A	T	CDS: B4U62_10360, Gene: B4U62_10360
2073381	SNV	G	A	CDS: B4U62_10360, Gene: B4U62_10360
2073413	SNV	C	T	CDS: B4U62_10360, Gene: B4U62_10360
2073439	SNV	A	T	CDS: B4U62_10360, Gene: B4U62_10360
2073448	SNV	G	A	CDS: B4U62_10360, Gene: B4U62_10360
2073451	SNV	T	G	CDS: B4U62_10360, Gene: B4U62_10360
2073457	SNV	T	C	CDS: B4U62_10360, Gene: B4U62_10360
2073471	MNV	GG	AA	CDS: B4U62_10360, Gene: B4U62_10360
2073474	SNV	T	C	CDS: B4U62_10360, Gene: B4U62_10360
2073478	SNV	T	A	CDS: B4U62_10360, Gene: B4U62_10360
2073481	SNV	T	G	CDS: B4U62_10360, Gene: B4U62_10360
2073484	SNV	C	T	CDS: B4U62_10360, Gene: B4U62_10360
2073490	SNV	C	T	CDS: B4U62_10360, Gene: B4U62_10360
2073496	MNV	TT	CC	CDS: B4U62_10360, Gene: B4U62_10360
2073505	SNV	C	A	CDS: B4U62_10360, Gene: B4U62_10360
2073507	SNV	C	T	CDS: B4U62_10360, Gene: B4U62_10360
2073514	SNV	C	T	CDS: B4U62_10360, Gene: B4U62_10360
2073538	SNV	G	A	CDS: B4U62_10360, Gene: B4U62_10360
2073557	SNV	A	G	CDS: B4U62_10360, Gene: B4U62_10360
2073574	SNV	C	T	CDS: B4U62_10360, Gene: B4U62_10360
2073603	Deletion	T	-
2073605	MNV	GA	TT
2073608	Insertion	-	T
2073611	Deletion	T	-
2073632	SNV	G	A
2073634	SNV	A	C
2073636	SNV	T	A
2073640	SNV	A	T
2073643	SNV	G	C
2073667	Insertion	-	T
2073674	SNV	T	C
2116784	SNV	A	G
2152361	SNV	C	A	CDS: B4U62_10820, Gene: B4U62_10820
2152376	SNV	G	A	CDS: B4U62_10820, Gene: B4U62_10820
2152382	SNV	C	T	CDS: B4U62_10820, Gene: B4U62_10820
2152422	SNV	G	C	CDS: B4U62_10820, Gene: B4U62_10820
2152424	SNV	G	T	CDS: B4U62_10820, Gene: B4U62_10820
2152433	SNV	A	T	CDS: B4U62_10820, Gene: B4U62_10820
2152442	SNV	T	C	CDS: B4U62_10820, Gene: B4U62_10820
2152471	MNV	CT	AC	CDS: B4U62_10820, Gene: B4U62_10820
2152478	SNV	T	A	CDS: B4U62_10820, Gene: B4U62_10820
2152499	SNV	T	C	CDS: B4U62_10820, Gene: B4U62_10820
2152501	MNV	TC	CT	CDS: B4U62_10820, Gene: B4U62_10820
2152505	SNV	C	T	CDS: B4U62_10820, Gene: B4U62_10820
2152523	SNV	C	T	CDS: B4U62_10820, Gene: B4U62_10820
2152526	SNV	A	G	CDS: B4U62_10820, Gene: B4U62_10820
2152530	SNV	G	T	CDS: B4U62_10820, Gene: B4U62_10820
2152532	SNV	A	C	CDS: B4U62_10820, Gene: B4U62_10820
2152534	SNV	G	A	CDS: B4U62_10820, Gene: B4U62_10820
2152538	SNV	A	T	CDS: B4U62_10820, Gene: B4U62_10820
2152543	SNV	T	C	CDS: B4U62_10820, Gene: B4U62_10820
2152562	SNV	T	C	CDS: B4U62_10820, Gene: B4U62_10820
2152568	SNV	T	C	CDS: B4U62_10820, Gene: B4U62_10820
2152571	SNV	C	A	CDS: B4U62_10820, Gene: B4U62_10820
2152589	SNV	C	A	CDS: B4U62_10820, Gene: B4U62_10820
2152601	SNV	G	A	CDS: B4U62_10820, Gene: B4U62_10820
2154750	Insertion	-	C	CDS: B4U62_10860, Gene: B4U62_10860
2155318	SNV	A	T
2155321	MNV	AA	TC
2155325	Deletion	C	-	CDS: B4U62_10875, Gene: B4U62_10875
2156354	MNV	ACT	GTA	CDS: B4U62_10880, Gene: B4U62_10880
2156363	SNV	A	T	CDS: B4U62_10880, Gene: B4U62_10880
2156375	SNV	T	C	CDS: B4U62_10880, Gene: B4U62_10880
2156381	MNV	TC	GA	CDS: B4U62_10880, Gene: B4U62_10880
2156384	SNV	A	C	CDS: B4U62_10880, Gene: B4U62_10880
2156390	MNV	CG	GC	CDS: B4U62_10880, Gene: B4U62_10880
2156399	SNV	T	A	CDS: B4U62_10880, Gene: B4U62_10880
2156402	Insertion	-	T	CDS: B4U62_10880, Gene: B4U62_10880
2156403	SNV	T	G	CDS: B4U62_10880, Gene: B4U62_10880
2156405	Deletion	T	-	CDS: B4U62_10880, Gene: B4U62_10880
2156408	SNV	T	A	CDS: B4U62_10880, Gene: B4U62_10880
2156423	SNV	T	A	CDS: B4U62_10880, Gene: B4U62_10880
2156438	SNV	T	A	CDS: B4U62_10880, Gene: B4U62_10880
2156454	SNV	T	C	CDS: B4U62_10880, Gene: B4U62_10880
2156459	SNV	T	C	CDS: B4U62_10880, Gene: B4U62_10880
2156467	SNV	A	G	CDS: B4U62_10880, Gene: B4U62_10880
2156472	MNV	GGC	AAT	CDS: B4U62_10880, Gene: B4U62_10880
2156477	SNV	T	C	CDS: B4U62_10880, Gene: B4U62_10880
2156491	SNV	T	G
2156497	Deletion	G	-
2156504	SNV	A	T
2156506	SNV	T	C
2156516	Deletion	T	-
2156523	SNV	A	T
2156525	Insertion	-	C
2156527	SNV	T	C
2156530	Insertion	-	T
2156532	SNV	T	C
2156974	SNV	A	G	CDS: B4U62_10885, Gene: B4U62_10885
2156977	SNV	C	T	CDS: B4U62_10885, Gene: B4U62_10885
2156983	MNV	TT	CA	CDS: B4U62_10885, Gene: B4U62_10885
2156987	SNV	C	T	CDS: B4U62_10885, Gene: B4U62_10885
2156995	MNV	AC	GA	CDS: B4U62_10885, Gene: B4U62_10885
2156998	SNV	A	T	CDS: B4U62_10885, Gene: B4U62_10885
2157002	SNV	A	T	CDS: B4U62_10885, Gene: B4U62_10885
2157005	SNV	C	T	CDS: B4U62_10885, Gene: B4U62_10885
2157008	MNV	AG	CT	CDS: B4U62_10885, Gene: B4U62_10885
2157029	SNV	G	A	CDS: B4U62_10885, Gene: B4U62_10885
2157033	SNV	T	C	CDS: B4U62_10885, Gene: B4U62_10885
2157040	MNV	GA	AT	CDS: B4U62_10885, Gene: B4U62_10885
2157047	SNV	T	C	CDS: B4U62_10885, Gene: B4U62_10885
2157051	SNV	T	G	CDS: B4U62_10885, Gene: B4U62_10885
2157060	MNV	AAAG	TGCA	CDS: B4U62_10885, Gene: B4U62_10885
2157073	SNV	T	A	CDS: B4U62_10885, Gene: B4U62_10885
2157076	SNV	G	T	CDS: B4U62_10885, Gene: B4U62_10885
2157091	MNV	CT	TC	CDS: B4U62_10885, Gene: B4U62_10885
2157100	SNV	T	C	CDS: B4U62_10885, Gene: B4U62_10885
2157106	SNV	G	T	CDS: B4U62_10885, Gene: B4U62_10885
2157110	SNV	G	A	CDS: B4U62_10885, Gene: B4U62_10885
2157113	SNV	G	T	CDS: B4U62_10885, Gene: B4U62_10885
2157115	SNV	T	C	CDS: B4U62_10885, Gene: B4U62_10885
2157135	SNV	A	G	CDS: B4U62_10885, Gene: B4U62_10885
2157137	SNV	T	C	CDS: B4U62_10885, Gene: B4U62_10885
2157183	Insertion	-	T
2157184	MNV	AA	GT
2157189	Deletion	G	-
2157191	SNV	A	T
2157508	SNV	T	A	CDS: B4U62_10890, Gene: B4U62_10890
2157513	SNV	C	G	CDS: B4U62_10890, Gene: B4U62_10890
2157519	SNV	A	C	CDS: B4U62_10890, Gene: B4U62_10890
2157530	Insertion	-	G	CDS: B4U62_10890, Gene: B4U62_10890
2157532	Deletion	G	-	CDS: B4U62_10890, Gene: B4U62_10890
2157535	SNV	T	C	CDS: B4U62_10890, Gene: B4U62_10890
2157538	SNV	A	T	CDS: B4U62_10890, Gene: B4U62_10890
2157541	SNV	G	A	CDS: B4U62_10890, Gene: B4U62_10890
2157544	SNV	A	G	CDS: B4U62_10890, Gene: B4U62_10890
2157547	SNV	T	A	CDS: B4U62_10890, Gene: B4U62_10890
2157562	SNV	A	T	CDS: B4U62_10890, Gene: B4U62_10890
2157566	SNV	T	A	CDS: B4U62_10890, Gene: B4U62_10890
2157571	SNV	T	A	CDS: B4U62_10890, Gene: B4U62_10890
2157577	SNV	G	A	CDS: B4U62_10890, Gene: B4U62_10890
2157582	MNV	TG	CA	CDS: B4U62_10890, Gene: B4U62_10890
2157586	SNV	T	G	CDS: B4U62_10890, Gene: B4U62_10890
2157592	MNV	AC	TA	CDS: B4U62_10890, Gene: B4U62_10890
2157610	SNV	A	G	CDS: B4U62_10890, Gene: B4U62_10890
2157622	SNV	T	C	CDS: B4U62_10890, Gene: B4U62_10890
2157641	MNV	GC	AT	CDS: B4U62_10890, Gene: B4U62_10890
2157645	SNV	C	T	CDS: B4U62_10890, Gene: B4U62_10890
2157650	MNV	GGA	AAT	CDS: B4U62_10890, Gene: B4U62_10890
2157654	SNV	T	A	CDS: B4U62_10890, Gene: B4U62_10890
2157664	SNV	A	G	CDS: B4U62_10890, Gene: B4U62_10890
2157666	SNV	G	C	CDS: B4U62_10890, Gene: B4U62_10890
2157671	SNV	C	T	CDS: B4U62_10890, Gene: B4U62_10890
2157683	SNV	A	C	CDS: B4U62_10890, Gene: B4U62_10890
2157690	SNV	T	C	CDS: B4U62_10890, Gene: B4U62_10890
2157694	SNV	G	A	CDS: B4U62_10890, Gene: B4U62_10890
2157696	SNV	T	C	CDS: B4U62_10890, Gene: B4U62_10890
2157700	SNV	C	T	CDS: B4U62_10890, Gene: B4U62_10890
2157706	SNV	C	A	CDS: B4U62_10890, Gene: B4U62_10890
2157708	SNV	T	C	CDS: B4U62_10890, Gene: B4U62_10890
2157715	SNV	C	T
2157737	SNV	A	G
2157753	SNV	A	C
2157768	SNV	C	G
2157772	SNV	T	C
2157774	SNV	T	C
2157779	SNV	G	A
2157792	SNV	A	T
2157806	SNV	G	C
2157834	SNV	C	T
2157837	SNV	T	A
2157843	SNV	G	A
2157858	SNV	T	C
2157861	SNV	T	C	CDS: B4U62_10895, Gene: B4U62_10895
2157866	SNV	T	A	CDS: B4U62_10895, Gene: B4U62_10895
2157871	Deletion	C	-	CDS: B4U62_10895, Gene: B4U62_10895
2157879	Deletion	A	-	CDS: B4U62_10895, Gene: B4U62_10895
2157882	SNV	A	T	CDS: B4U62_10895, Gene: B4U62_10895
2157917	SNV	T	C	CDS: B4U62_10895, Gene: B4U62_10895
2157924	SNV	C	T	CDS: B4U62_10895, Gene: B4U62_10895
2157944	SNV	T	C	CDS: B4U62_10895, Gene: B4U62_10895
2157969	SNV	A	G	CDS: B4U62_10895, Gene: B4U62_10895
2157977	SNV	T	C	CDS: B4U62_10895, Gene: B4U62_10895
2158083	SNV	C	T	CDS: B4U62_10895, Gene: B4U62_10895
2158118	SNV	C	T	CDS: B4U62_10895, Gene: B4U62_10895
2158127	SNV	T	A	CDS: B4U62_10895, Gene: B4U62_10895
2158146	SNV	A	T	CDS: B4U62_10895, Gene: B4U62_10895
2158158	SNV	C	A	CDS: B4U62_10900, Gene: B4U62_10900
2158162	SNV	A	G	CDS: B4U62_10900, Gene: B4U62_10900
2158165	SNV	C	T	CDS: B4U62_10900, Gene: B4U62_10900
2158167	Replacement	G	TTTTA	CDS: B4U62_10900, Gene: B4U62_10900
2158197	SNV	T	C	CDS: B4U62_10900, Gene: B4U62_10900
2158203	Insertion	-	A	CDS: B4U62_10900, Gene: B4U62_10900
2158206	Deletion	C	-	CDS: B4U62_10900, Gene: B4U62_10900
2158218	SNV	G	A	CDS: B4U62_10900, Gene: B4U62_10900
2158224	SNV	C	T	CDS: B4U62_10900, Gene: B4U62_10900
2158232	SNV	C	T	CDS: B4U62_10900, Gene: B4U62_10900
2158251	SNV	T	C	CDS: B4U62_10900, Gene: B4U62_10900
2158261	SNV	T	G	CDS: B4U62_10900, Gene: B4U62_10900
2158290	SNV	C	T	CDS: B4U62_10900, Gene: B4U62_10900
2158296	SNV	G	A	CDS: B4U62_10900, Gene: B4U62_10900
2158301	SNV	G	C	CDS: B4U62_10900, Gene: B4U62_10900
2158314	SNV	A	C	CDS: B4U62_10900, Gene: B4U62_10900
2158323	SNV	G	A
2158332	SNV	C	T
2158342	SNV	T	G
2158354	SNV	C	T
2158362	SNV	A	G
2158368	Insertion	-	T
2158378	Insertion	-	TTG
2158379	SNV	A	T
2158381	SNV	A	T
2172817	SNV	T	G	CDS: B4U62_11045, Gene: B4U62_11045
2172819	SNV	T	A	CDS: B4U62_11045, Gene: B4U62_11045
2172821	Insertion	-	T	CDS: B4U62_11045, Gene: B4U62_11045
2172948	Deletion	G	-
2172955	SNV	T	A
2173276	SNV	A	G	CDS: B4U62_11050, Gene: B4U62_11050
2173290	MNV	TT	CA	CDS: B4U62_11050, Gene: B4U62_11050
2173308	SNV	C	T	CDS: B4U62_11050, Gene: B4U62_11050
2173366	SNV	A	G	CDS: B4U62_11050, Gene: B4U62_11050
2173369	SNV	T	C	CDS: B4U62_11050, Gene: B4U62_11050
2173378	SNV	T	C	CDS: B4U62_11050, Gene: B4U62_11050
2173380	SNV	T	C	CDS: B4U62_11050, Gene: B4U62_11050
2173404	SNV	A	G	CDS: B4U62_11050, Gene: B4U62_11050
2173416	SNV	A	T	CDS: B4U62_11050, Gene: B4U62_11050
2173465	SNV	C	T	CDS: B4U62_11050, Gene: B4U62_11050
2173593	SNV	G	A	CDS: B4U62_11055, Gene: B4U62_11055
2173626	SNV	C	T	CDS: B4U62_11055, Gene: B4U62_11055
2173644	SNV	A	C	CDS: B4U62_11055, Gene: B4U62_11055
2173647	SNV	T	A	CDS: B4U62_11055, Gene: B4U62_11055
2173649	MNV	CC	TG	CDS: B4U62_11055, Gene: B4U62_11055
2173653	SNV	C	T	CDS: B4U62_11055, Gene: B4U62_11055
2173658	SNV	T	G	CDS: B4U62_11055, Gene: B4U62_11055
2173661	SNV	T	C	CDS: B4U62_11055, Gene: B4U62_11055
2173683	SNV	G	A	CDS: B4U62_11055, Gene: B4U62_11055
2173708	MNV	GC	AT	CDS: B4U62_11055, Gene: B4U62_11055
2173741	SNV	C	T	CDS: B4U62_11055, Gene: B4U62_11055
2173758	SNV	G	A	CDS: B4U62_11055, Gene: B4U62_11055
2173806	SNV	G	A	CDS: B4U62_11055, Gene: B4U62_11055
2173827	SNV	A	G	CDS: B4U62_11055, Gene: B4U62_11055
2173835	SNV	G	A	CDS: B4U62_11055, Gene: B4U62_11055
2173839	SNV	A	G	CDS: B4U62_11055, Gene: B4U62_11055
2173848	SNV	T	C	CDS: B4U62_11055, Gene: B4U62_11055
2173851	SNV	A	G	CDS: B4U62_11055, Gene: B4U62_11055
2173857	SNV	C	T	CDS: B4U62_11055, Gene: B4U62_11055
2173866	SNV	T	C	CDS: B4U62_11055, Gene: B4U62_11055
2173873	SNV	T	G	CDS: B4U62_11055, Gene: B4U62_11055
2173923	SNV	A	G	CDS: B4U62_11055, Gene: B4U62_11055
2173985	SNV	T	C	CDS: B4U62_11055, Gene: B4U62_11055
2174003	SNV	C	T	CDS: B4U62_11060, Gene: B4U62_11060
2174008	SNV	C	T	CDS: B4U62_11060, Gene: B4U62_11060
2174030	SNV	G	A	CDS: B4U62_11060, Gene: B4U62_11060
2174036	SNV	G	A	CDS: B4U62_11060, Gene: B4U62_11060
2174039	SNV	A	G	CDS: B4U62_11060, Gene: B4U62_11060
2174051	SNV	T	C	CDS: B4U62_11060, Gene: B4U62_11060
2174059	SNV	T	C	CDS: B4U62_11060, Gene: B4U62_11060
2174072	SNV	A	G	CDS: B4U62_11060, Gene: B4U62_11060
2174136	SNV	T	C	CDS: B4U62_11060, CDS: B4U62_11065, Gene: B4U62_11060, Gene: B4U62_11065
2174147	SNV	C	T	CDS: B4U62_11065, Gene: B4U62_11065
2174190	SNV	A	G	CDS: B4U62_11065, Gene: B4U62_11065
2174241	SNV	T	C	CDS: B4U62_11065, Gene: B4U62_11065
2174250	SNV	G	A	CDS: B4U62_11065, Gene: B4U62_11065
2174268	SNV	C	T	CDS: B4U62_11065, Gene: B4U62_11065
2174271	SNV	C	A	CDS: B4U62_11065, Gene: B4U62_11065
2174280	SNV	T	A	CDS: B4U62_11065, Gene: B4U62_11065
2174283	SNV	G	A	CDS: B4U62_11065, Gene: B4U62_11065
2174286	SNV	T	G	CDS: B4U62_11065, Gene: B4U62_11065
2174315	SNV	C	T	CDS: B4U62_11065, Gene: B4U62_11065
2174361	SNV	A	C
2175638	SNV	G	T	CDS: B4U62_11085, Gene: B4U62_11085
2175646	SNV	A	T	CDS: B4U62_11085, Gene: B4U62_11085
2175662	SNV	C	T	CDS: B4U62_11085, Gene: B4U62_11085
2175697	SNV	T	A	CDS: B4U62_11085, Gene: B4U62_11085
2175778	SNV	T	C	CDS: B4U62_11085, Gene: B4U62_11085
2175804	SNV	T	C	CDS: B4U62_11085, Gene: B4U62_11085
2175829	SNV	T	G	CDS: B4U62_11085, Gene: B4U62_11085
2175887	SNV	A	G	CDS: B4U62_11085, Gene: B4U62_11085
2175898	SNV	A	T	CDS: B4U62_11085, Gene: B4U62_11085
2175918	SNV	C	T	CDS: B4U62_11085, Gene: B4U62_11085
2176345	SNV	G	A	CDS: B4U62_11085, Gene: B4U62_11085
2176453	SNV	A	T	CDS: B4U62_11085, Gene: B4U62_11085
2176767	SNV	C	T	CDS: B4U62_11085, Gene: B4U62_11085
2177302	MNV	TG	CT	CDS: B4U62_11085, Gene: B4U62_11085
2177331	SNV	T	C	CDS: B4U62_11085, Gene: B4U62_11085
2177344	SNV	A	T	CDS: B4U62_11085, Gene: B4U62_11085
2177386	SNV	C	T	CDS: B4U62_11085, Gene: B4U62_11085
2177425	SNV	C	G	CDS: B4U62_11085, Gene: B4U62_11085
2177479	SNV	T	C	CDS: B4U62_11085, Gene: B4U62_11085
2177491	SNV	T	C	CDS: B4U62_11085, Gene: B4U62_11085
2177530	SNV	A	G	CDS: B4U62_11085, Gene: B4U62_11085
2177566	SNV	T	G	CDS: B4U62_11085, Gene: B4U62_11085
2177575	SNV	C	T	CDS: B4U62_11085, Gene: B4U62_11085
2177599	SNV	A	T	CDS: B4U62_11085, Gene: B4U62_11085
2177829	SNV	A	G	CDS: B4U62_11085, Gene: B4U62_11085
2177866	SNV	C	T	CDS: B4U62_11085, Gene: B4U62_11085
2177884	SNV	T	C	CDS: B4U62_11085, Gene: B4U62_11085
2177923	MNV	CT	TG	CDS: B4U62_11085, Gene: B4U62_11085
2177926	SNV	C	T	CDS: B4U62_11085, Gene: B4U62_11085
2178010	SNV	T	C	CDS: B4U62_11085, Gene: B4U62_11085
2178070	SNV	C	T	CDS: B4U62_11085, Gene: B4U62_11085
2178091	SNV	T	A	CDS: B4U62_11085, Gene: B4U62_11085
2178148	SNV	T	A	CDS: B4U62_11085, Gene: B4U62_11085
2178217	SNV	A	G	CDS: B4U62_11085, Gene: B4U62_11085
2178220	SNV	G	A	CDS: B4U62_11085, Gene: B4U62_11085
2178226	SNV	T	A	CDS: B4U62_11085, Gene: B4U62_11085
2178280	SNV	A	G	CDS: B4U62_11085, Gene: B4U62_11085
2178345	SNV	A	G	CDS: B4U62_11085, Gene: B4U62_11085
2178355	MNV	AT	GC	CDS: B4U62_11085, Gene: B4U62_11085
2178391	SNV	T	C	CDS: B4U62_11085, Gene: B4U62_11085
2178406	SNV	G	A	CDS: B4U62_11085, Gene: B4U62_11085
2178448	SNV	T	C	CDS: B4U62_11085, Gene: B4U62_11085
2178509	SNV	G	A	CDS: B4U62_11085, Gene: B4U62_11085
2178697	SNV	G	A	CDS: B4U62_11085, Gene: B4U62_11085
2178709	SNV	G	A	CDS: B4U62_11085, Gene: B4U62_11085
2178814	SNV	T	G	CDS: B4U62_11085, Gene: B4U62_11085
2178853	SNV	C	T	CDS: B4U62_11085, Gene: B4U62_11085
2179102	SNV	G	T	CDS: B4U62_11085, Gene: B4U62_11085
2179125	SNV	C	T	CDS: B4U62_11085, Gene: B4U62_11085
2179234	SNV	C	A	CDS: B4U62_11085, Gene: B4U62_11085
2179327	SNV	G	A	CDS: B4U62_11085, Gene: B4U62_11085
2179437	SNV	A	G	CDS: B4U62_11085, Gene: B4U62_11085
2179456	SNV	T	C	CDS: B4U62_11085, Gene: B4U62_11085
2179495	SNV	G	A	CDS: B4U62_11085, Gene: B4U62_11085
2179498	SNV	T	A	CDS: B4U62_11085, Gene: B4U62_11085
2179501	SNV	A	T	CDS: B4U62_11085, Gene: B4U62_11085
2179504	SNV	C	T	CDS: B4U62_11085, Gene: B4U62_11085
2179516	MNV	CC	TT	CDS: B4U62_11085, Gene: B4U62_11085
2179522	SNV	T	A	CDS: B4U62_11085, Gene: B4U62_11085
2179540	SNV	T	A	CDS: B4U62_11085, Gene: B4U62_11085
2179657	SNV	G	A	CDS: B4U62_11090, Gene: B4U62_11090
2179678	SNV	C	T	CDS: B4U62_11090, Gene: B4U62_11090
2179711	SNV	A	G	CDS: B4U62_11090, Gene: B4U62_11090
2179866	SNV	C	T	CDS: B4U62_11090, Gene: B4U62_11090
2180026	SNV	C	A	CDS: B4U62_11090, Gene: B4U62_11090
2180107	SNV	A	G	CDS: B4U62_11090, Gene: B4U62_11090
2180134	SNV	G	A	CDS: B4U62_11090, Gene: B4U62_11090
2180239	SNV	T	C	CDS: B4U62_11090, Gene: B4U62_11090
2180248	SNV	G	A	CDS: B4U62_11090, Gene: B4U62_11090
2180279	SNV	C	T	CDS: B4U62_11090, Gene: B4U62_11090
2180287	SNV	T	C	CDS: B4U62_11090, Gene: B4U62_11090
2180308	MNV	CA	AG	CDS: B4U62_11090, Gene: B4U62_11090
2180324	SNV	A	G	CDS: B4U62_11090, Gene: B4U62_11090
2180331	SNV	G	T	CDS: B4U62_11090, Gene: B4U62_11090
2180374	SNV	T	A	CDS: B4U62_11090, Gene: B4U62_11090
2180386	SNV	T	C	CDS: B4U62_11090, Gene: B4U62_11090
2180402	SNV	C	T	CDS: B4U62_11090, Gene: B4U62_11090
2180419	SNV	G	A	CDS: B4U62_11090, Gene: B4U62_11090
2180425	SNV	A	T	CDS: B4U62_11090, Gene: B4U62_11090
2180466	SNV	C	T	CDS: B4U62_11090, Gene: B4U62_11090
2180540	SNV	C	T	CDS: B4U62_11090, Gene: B4U62_11090
2180599	SNV	T	C	CDS: B4U62_11090, Gene: B4U62_11090
2180602	SNV	T	A	CDS: B4U62_11090, Gene: B4U62_11090
2180680	SNV	A	T	CDS: B4U62_11090, Gene: B4U62_11090
2180722	SNV	C	T	CDS: B4U62_11090, Gene: B4U62_11090
2180733	SNV	T	C	CDS: B4U62_11090, Gene: B4U62_11090
2181001	SNV	G	A	CDS: B4U62_11090, Gene: B4U62_11090
2181119	SNV	C	T	CDS: B4U62_11090, Gene: B4U62_11090
2181121	SNV	G	A	CDS: B4U62_11090, Gene: B4U62_11090
2182200	SNV	G	A	CDS: B4U62_11095, Gene: B4U62_11095
2182218	SNV	C	T	CDS: B4U62_11095, Gene: B4U62_11095
2182347	SNV	G	A	CDS: B4U62_11095, Gene: B4U62_11095
2182356	SNV	A	G	CDS: B4U62_11095, Gene: B4U62_11095
2182389	SNV	T	C	CDS: B4U62_11095, Gene: B4U62_11095
2182478	SNV	G	A	CDS: B4U62_11100, Gene: B4U62_11100
2182512	SNV	T	A	CDS: B4U62_11100, Gene: B4U62_11100
2182539	SNV	G	A	CDS: B4U62_11100, Gene: B4U62_11100
2182542	SNV	G	A	CDS: B4U62_11100, Gene: B4U62_11100
2182629	SNV	A	G	CDS: B4U62_11100, Gene: B4U62_11100
2182701	SNV	G	A	CDS: B4U62_11100, Gene: B4U62_11100
2182776	SNV	T	C	CDS: B4U62_11100, Gene: B4U62_11100
2182778	SNV	G	A	CDS: B4U62_11100, Gene: B4U62_11100
2182824	SNV	T	C	CDS: B4U62_11100, Gene: B4U62_11100
2182836	SNV	T	C	CDS: B4U62_11100, Gene: B4U62_11100
2182875	SNV	A	C	CDS: B4U62_11100, Gene: B4U62_11100
2182878	SNV	G	A	CDS: B4U62_11100, Gene: B4U62_11100
2185749	SNV	A	G	CDS: B4U62_11115, Gene: B4U62_11115
2185870	SNV	G	C	CDS: B4U62_11115, Gene: B4U62_11115
2185895	SNV	C	T	CDS: B4U62_11115, Gene: B4U62_11115
2185959	SNV	A	G	CDS: B4U62_11115, Gene: B4U62_11115
2186019	SNV	G	A	CDS: B4U62_11115, Gene: B4U62_11115
2186094	SNV	G	T	CDS: B4U62_11115, Gene: B4U62_11115
2186125	SNV	A	T	CDS: B4U62_11115, Gene: B4U62_11115
2186130	SNV	G	A	CDS: B4U62_11115, Gene: B4U62_11115
2186204	SNV	T	C	CDS: B4U62_11115, Gene: B4U62_11115
2186208	SNV	G	A	CDS: B4U62_11115, Gene: B4U62_11115
2186211	SNV	T	G	CDS: B4U62_11115, Gene: B4U62_11115
2186220	SNV	C	A	CDS: B4U62_11115, Gene: B4U62_11115
2186223	SNV	G	A	CDS: B4U62_11115, Gene: B4U62_11115
2186228	MNV	CA	TG	CDS: B4U62_11115, Gene: B4U62_11115
2186235	SNV	C	T	CDS: B4U62_11115, Gene: B4U62_11115
2186238	SNV	G	A	CDS: B4U62_11115, Gene: B4U62_11115
2186244	SNV	C	T	CDS: B4U62_11115, Gene: B4U62_11115
2186252	MNV	CT	TA	CDS: B4U62_11115, Gene: B4U62_11115
2186262	SNV	A	T	CDS: B4U62_11115, Gene: B4U62_11115
2186265	SNV	A	G	CDS: B4U62_11115, Gene: B4U62_11115
2186272	SNV	T	G	CDS: B4U62_11115, Gene: B4U62_11115
2186283	SNV	C	T	CDS: B4U62_11115, Gene: B4U62_11115
2186286	SNV	G	C	CDS: B4U62_11115, Gene: B4U62_11115
2186292	SNV	G	T	CDS: B4U62_11115, Gene: B4U62_11115
2186298	SNV	A	C	CDS: B4U62_11115, Gene: B4U62_11115
2186316	SNV	A	T	CDS: B4U62_11115, Gene: B4U62_11115
2186319	SNV	T	C	CDS: B4U62_11115, Gene: B4U62_11115
2186325	SNV	C	T	CDS: B4U62_11115, Gene: B4U62_11115
2186348	SNV	G	A	CDS: B4U62_11115, Gene: B4U62_11115
2186411	SNV	C	T	CDS: B4U62_11115, Gene: B4U62_11115
2186415	MNV	TGA	ATC	CDS: B4U62_11115, Gene: B4U62_11115
2186424	SNV	A	G	CDS: B4U62_11115, Gene: B4U62_11115
2186447	SNV	T	C	CDS: B4U62_11115, Gene: B4U62_11115
2186451	SNV	A	G
2186453	MNV	TTT	AAA
2186462	SNV	T	G
2186468	SNV	A	T
2186470	Replacement	T	CA
2186477	MNV	TT	AA	CDS: B4U62_11120, Gene: B4U62_11120
2186480	Deletion	G	-	CDS: B4U62_11120, Gene: B4U62_11120
2186487	SNV	G	T	CDS: B4U62_11120, Gene: B4U62_11120
2186489	SNV	G	T	CDS: B4U62_11120, Gene: B4U62_11120
2186493	SNV	T	C	CDS: B4U62_11120, Gene: B4U62_11120
2186496	SNV	C	A	CDS: B4U62_11120, Gene: B4U62_11120
2187416	MNV	GC	TT	CDS: B4U62_11130, Gene: B4U62_11130
2187426	SNV	C	T	CDS: B4U62_11130, Gene: B4U62_11130
2187428	SNV	A	G	CDS: B4U62_11130, Gene: B4U62_11130
2187452	SNV	A	T	CDS: B4U62_11130, Gene: B4U62_11130
2187456	SNV	G	T	CDS: B4U62_11130, Gene: B4U62_11130
2187459	SNV	A	G	CDS: B4U62_11130, Gene: B4U62_11130
2187465	SNV	C	T	CDS: B4U62_11130, Gene: B4U62_11130
2187468	SNV	C	T	CDS: B4U62_11130, Gene: B4U62_11130
2187480	SNV	C	G	CDS: B4U62_11130, Gene: B4U62_11130
2187525	SNV	C	T	CDS: B4U62_11130, Gene: B4U62_11130
2187534	SNV	T	A	CDS: B4U62_11130, Gene: B4U62_11130
2187546	SNV	T	A	CDS: B4U62_11130, Gene: B4U62_11130
2187549	SNV	C	T	CDS: B4U62_11130, Gene: B4U62_11130
2187621	SNV	G	A	CDS: B4U62_11130, Gene: B4U62_11130
2187624	SNV	A	G	CDS: B4U62_11130, Gene: B4U62_11130
2187627	SNV	A	G	CDS: B4U62_11130, Gene: B4U62_11130
2187636	SNV	C	A	CDS: B4U62_11130, Gene: B4U62_11130
2187642	SNV	A	G	CDS: B4U62_11130, Gene: B4U62_11130
2187648	SNV	A	G	CDS: B4U62_11130, Gene: B4U62_11130
2187650	MNV	TG	CA	CDS: B4U62_11130, Gene: B4U62_11130
2187654	SNV	C	G	CDS: B4U62_11130, Gene: B4U62_11130
2187663	SNV	C	T	CDS: B4U62_11130, Gene: B4U62_11130
2187669	SNV	C	T	CDS: B4U62_11130, Gene: B4U62_11130
2187919	SNV	A	G	CDS: B4U62_11135, Gene: B4U62_11135
2187938	SNV	A	T	CDS: B4U62_11135, Gene: B4U62_11135
2187998	Insertion	-	C	CDS: B4U62_11135, Gene: B4U62_11135
2191417	SNV	T	C	CDS: B4U62_11155, Gene: B4U62_11155
2191421	SNV	A	T	CDS: B4U62_11155, Gene: B4U62_11155
2191498	SNV	C	T	CDS: B4U62_11155, Gene: B4U62_11155
2191506	SNV	G	T	CDS: B4U62_11155, Gene: B4U62_11155
2191543	SNV	A	G	CDS: B4U62_11155, Gene: B4U62_11155
2191583	SNV	G	A	CDS: B4U62_11155, Gene: B4U62_11155
2191611	SNV	G	A
2192098	SNV	T	A	CDS: B4U62_11160, Gene: B4U62_11160
2192110	SNV	T	C	CDS: B4U62_11160, Gene: B4U62_11160
2192143	SNV	C	T	CDS: B4U62_11160, Gene: B4U62_11160
2192158	SNV	G	A	CDS: B4U62_11160, Gene: B4U62_11160
2192179	SNV	C	T	CDS: B4U62_11160, Gene: B4U62_11160
2192194	SNV	C	T	CDS: B4U62_11160, Gene: B4U62_11160
2192242	SNV	A	C	CDS: B4U62_11160, Gene: B4U62_11160
2192272	SNV	G	A	CDS: B4U62_11160, Gene: B4U62_11160
2192275	SNV	T	A	CDS: B4U62_11160, Gene: B4U62_11160
2192281	SNV	T	C	CDS: B4U62_11160, Gene: B4U62_11160
2192290	SNV	T	C	CDS: B4U62_11160, Gene: B4U62_11160
2192293	SNV	A	G	CDS: B4U62_11160, Gene: B4U62_11160
2192302	SNV	C	T	CDS: B4U62_11160, Gene: B4U62_11160
2192317	SNV	C	G	CDS: B4U62_11160, Gene: B4U62_11160
2192557	SNV	T	C	CDS: B4U62_11165, Gene: B4U62_11165
2192563	SNV	C	T	CDS: B4U62_11165, Gene: B4U62_11165
2192573	SNV	A	T	CDS: B4U62_11165, Gene: B4U62_11165
2192594	SNV	G	A	CDS: B4U62_11165, Gene: B4U62_11165
2192602	SNV	G	A	CDS: B4U62_11165, Gene: B4U62_11165
2192617	SNV	T	A	CDS: B4U62_11165, Gene: B4U62_11165
2192629	SNV	C	T	CDS: B4U62_11165, Gene: B4U62_11165
2192635	SNV	T	C	CDS: B4U62_11165, Gene: B4U62_11165
2192671	SNV	T	C	CDS: B4U62_11165, Gene: B4U62_11165
2192689	SNV	T	C	CDS: B4U62_11165, Gene: B4U62_11165
2192694	MNV	AT	GG	CDS: B4U62_11165, Gene: B4U62_11165
2192722	SNV	C	T	CDS: B4U62_11165, Gene: B4U62_11165
2192727	SNV	A	G	CDS: B4U62_11165, Gene: B4U62_11165
2192737	SNV	A	T	CDS: B4U62_11165, Gene: B4U62_11165
2192743	SNV	T	A	CDS: B4U62_11165, Gene: B4U62_11165
2192779	SNV	G	A	CDS: B4U62_11165, Gene: B4U62_11165
2192782	SNV	T	C	CDS: B4U62_11165, Gene: B4U62_11165
2192791	SNV	A	G	CDS: B4U62_11165, Gene: B4U62_11165
2192794	MNV	GG	AA	CDS: B4U62_11165, Gene: B4U62_11165
2192815	SNV	T	A	CDS: B4U62_11165, Gene: B4U62_11165
2192818	SNV	A	C	CDS: B4U62_11165, Gene: B4U62_11165
2192821	SNV	G	A	CDS: B4U62_11165, Gene: B4U62_11165
2192826	SNV	C	T	CDS: B4U62_11165, Gene: B4U62_11165
2192839	SNV	T	A	CDS: B4U62_11165, Gene: B4U62_11165
2192842	SNV	T	A	CDS: B4U62_11165, Gene: B4U62_11165
2192851	SNV	C	T	CDS: B4U62_11165, Gene: B4U62_11165
2192855	SNV	C	T	CDS: B4U62_11165, Gene: B4U62_11165
2192902	SNV	C	T	CDS: B4U62_11165, Gene: B4U62_11165
2192950	SNV	T	C	CDS: B4U62_11165, Gene: B4U62_11165
2192965	SNV	T	C	CDS: B4U62_11165, Gene: B4U62_11165
2192968	SNV	G	A	CDS: B4U62_11165, Gene: B4U62_11165
2192974	SNV	C	T	CDS: B4U62_11165, Gene: B4U62_11165
2192977	SNV	A	T	CDS: B4U62_11165, Gene: B4U62_11165
2192980	SNV	T	C	CDS: B4U62_11165, Gene: B4U62_11165
2193032	SNV	T	G	CDS: B4U62_11165, Gene: B4U62_11165
2193052	SNV	T	C	CDS: B4U62_11165, Gene: B4U62_11165
2193058	SNV	A	C	CDS: B4U62_11165, Gene: B4U62_11165
2193070	MNV	AACT	CGGC	CDS: B4U62_11165, Gene: B4U62_11165
2193076	SNV	G	A	CDS: B4U62_11165, Gene: B4U62_11165
2193079	SNV	C	T	CDS: B4U62_11165, Gene: B4U62_11165
2193082	SNV	C	T	CDS: B4U62_11165, Gene: B4U62_11165
2193097	MNV	TA	AC	CDS: B4U62_11165, Gene: B4U62_11165
2193112	SNV	T	A	CDS: B4U62_11165, Gene: B4U62_11165
2193127	SNV	C	T	CDS: B4U62_11165, Gene: B4U62_11165
2193130	SNV	A	G	CDS: B4U62_11165, Gene: B4U62_11165
2193136	SNV	C	A	CDS: B4U62_11165, Gene: B4U62_11165
2193145	SNV	C	G	CDS: B4U62_11165, Gene: B4U62_11165
2193187	SNV	A	T	CDS: B4U62_11165, Gene: B4U62_11165
2193196	SNV	T	C	CDS: B4U62_11165, Gene: B4U62_11165
2193231	SNV	C	T
2193233	SNV	T	C
2193242	SNV	C	A
2193248	Deletion	T	-
2193250	SNV	T	A
2193256	MNV	TTC	GAA
2193261	Insertion	-	G
2193267	SNV	T	C
2193277	SNV	G	T
2193285	SNV	T	A	CDS: B4U62_11170, Gene: B4U62_11170
2193289	MNV	AT	TA	CDS: B4U62_11170, Gene: B4U62_11170
2193294	SNV	T	C	CDS: B4U62_11170, Gene: B4U62_11170
2193298	SNV	T	A	CDS: B4U62_11170, Gene: B4U62_11170
2193326	SNV	G	C	CDS: B4U62_11170, Gene: B4U62_11170
2193370	SNV	A	G	CDS: B4U62_11170, Gene: B4U62_11170
2193390	SNV	C	T	CDS: B4U62_11170, Gene: B4U62_11170
2193415	SNV	C	T	CDS: B4U62_11170, Gene: B4U62_11170
2193436	SNV	G	A	CDS: B4U62_11170, Gene: B4U62_11170
2193475	SNV	G	T	CDS: B4U62_11170, Gene: B4U62_11170
2193502	SNV	C	A	CDS: B4U62_11170, Gene: B4U62_11170
2193508	SNV	T	C	CDS: B4U62_11170, Gene: B4U62_11170
2193520	SNV	C	T	CDS: B4U62_11170, Gene: B4U62_11170
2193529	SNV	G	A	CDS: B4U62_11170, Gene: B4U62_11170
2193533	SNV	T	G	CDS: B4U62_11170, Gene: B4U62_11170
2193535	SNV	A	C	CDS: B4U62_11170, Gene: B4U62_11170
2193541	SNV	G	A	CDS: B4U62_11170, Gene: B4U62_11170
2193559	SNV	C	T	CDS: B4U62_11170, Gene: B4U62_11170
2193565	SNV	T	C	CDS: B4U62_11170, Gene: B4U62_11170
2194834	SNV	C	T	CDS: B4U62_11190, Gene: B4U62_11190
2194837	SNV	C	T	CDS: B4U62_11190, Gene: B4U62_11190
2194855	SNV	G	T	CDS: B4U62_11190, Gene: B4U62_11190
2194911	SNV	C	G	CDS: B4U62_11190, Gene: B4U62_11190
2195429	SNV	G	C	CDS: B4U62_11195, Gene: B4U62_11195
2195803	SNV	C	T	CDS: B4U62_11200, Gene: B4U62_11200
2195812	SNV	C	T	CDS: B4U62_11200, Gene: B4U62_11200
2195817	SNV	T	C
2195842	SNV	T	C
2195845	Insertion	-	TA
2195847	SNV	A	T
2195849	SNV	T	G
2195852	MNV	TT	GA
2195858	Insertion	-	T
2196398	SNV	A	T
2196413	MNV	GT	AA
2196417	SNV	C	T
2196428	SNV	T	C	CDS: B4U62_11210, Gene: B4U62_11210
2196431	SNV	G	C	CDS: B4U62_11210, Gene: B4U62_11210
2196438	SNV	A	G	CDS: B4U62_11210, Gene: B4U62_11210
2196457	MNV	CT	TG	CDS: B4U62_11210, Gene: B4U62_11210
2196478	SNV	C	T	CDS: B4U62_11210, Gene: B4U62_11210
2196484	SNV	G	A	CDS: B4U62_11210, Gene: B4U62_11210
2196492	MNV	GT	AC	CDS: B4U62_11210, Gene: B4U62_11210
2196508	SNV	A	G	CDS: B4U62_11210, Gene: B4U62_11210
2196645	SNV	T	C	CDS: B4U62_11210, Gene: B4U62_11210
2196679	SNV	A	G	CDS: B4U62_11210, Gene: B4U62_11210
2196703	SNV	G	A	CDS: B4U62_11210, Gene: B4U62_11210
2196705	SNV	A	C	CDS: B4U62_11210, Gene: B4U62_11210
2196721	SNV	A	G	CDS: B4U62_11210, Gene: B4U62_11210
2196826	SNV	G	A	CDS: B4U62_11210, Gene: B4U62_11210
2196865	SNV	T	C	CDS: B4U62_11210, Gene: B4U62_11210
2196879	SNV	C	T	CDS: B4U62_11210, Gene: B4U62_11210
2196898	SNV	A	G	CDS: B4U62_11210, Gene: B4U62_11210
2196970	SNV	A	G	CDS: B4U62_11210, Gene: B4U62_11210
2196982	SNV	G	A	CDS: B4U62_11210, Gene: B4U62_11210
2197025	SNV	T	C	CDS: B4U62_11210, Gene: B4U62_11210
2197063	SNV	A	G	CDS: B4U62_11210, Gene: B4U62_11210
2197083	SNV	C	T	CDS: B4U62_11210, Gene: B4U62_11210
2197099	SNV	C	T	CDS: B4U62_11210, Gene: B4U62_11210
2197106	SNV	C	A	CDS: B4U62_11210, Gene: B4U62_11210
2197124	SNV	C	G
2197148	SNV	T	A
2197165	SNV	C	A	CDS: B4U62_11215, Gene: B4U62_11215
2197228	SNV	C	T	CDS: B4U62_11215, Gene: B4U62_11215
2197266	SNV	T	C	CDS: B4U62_11215, Gene: B4U62_11215
2197424	SNV	A	C	CDS: B4U62_11220, Gene: B4U62_11220
2197427	SNV	T	C	CDS: B4U62_11220, Gene: B4U62_11220
2197433	SNV	T	A	CDS: B4U62_11220, Gene: B4U62_11220
2197435	MNV	GC	TT	CDS: B4U62_11220, Gene: B4U62_11220
2197442	SNV	T	C	CDS: B4U62_11220, Gene: B4U62_11220
2197451	SNV	A	T	CDS: B4U62_11220, Gene: B4U62_11220
2197458	SNV	T	C	CDS: B4U62_11220, Gene: B4U62_11220
2197460	SNV	G	A	CDS: B4U62_11220, Gene: B4U62_11220
2197468	MNV	TT	AC	CDS: B4U62_11220, Gene: B4U62_11220
2197471	MNV	AG	GA	CDS: B4U62_11220, Gene: B4U62_11220
2197475	SNV	G	A	CDS: B4U62_11220, Gene: B4U62_11220
2197478	SNV	T	C	CDS: B4U62_11220, Gene: B4U62_11220
2197519	MNV	CC	TT	CDS: B4U62_11220, Gene: B4U62_11220
2197565	SNV	T	C	CDS: B4U62_11220, Gene: B4U62_11220
2197586	SNV	C	A	CDS: B4U62_11220, Gene: B4U62_11220
2197593	SNV	C	T	CDS: B4U62_11220, Gene: B4U62_11220
2197627	SNV	T	C	CDS: B4U62_11220, Gene: B4U62_11220
2197640	SNV	T	C	CDS: B4U62_11220, Gene: B4U62_11220
2197645	SNV	T	C	CDS: B4U62_11220, Gene: B4U62_11220
2197700	SNV	T	C	CDS: B4U62_11220, Gene: B4U62_11220
2197712	SNV	G	T	CDS: B4U62_11220, Gene: B4U62_11220
2197733	SNV	A	G	CDS: B4U62_11220, Gene: B4U62_11220
2197736	MNV	GTG	AAA	CDS: B4U62_11220, Gene: B4U62_11220
2197757	SNV	C	T	CDS: B4U62_11220, Gene: B4U62_11220
2197811	MNV	AT	GG	CDS: B4U62_11220, Gene: B4U62_11220
2197817	SNV	G	C	CDS: B4U62_11220, Gene: B4U62_11220
2197819	SNV	T	C	CDS: B4U62_11220, Gene: B4U62_11220
2197823	SNV	C	T	CDS: B4U62_11220, Gene: B4U62_11220
2197826	MNV	AG	TA	CDS: B4U62_11220, Gene: B4U62_11220
2197835	SNV	T	C	CDS: B4U62_11220, Gene: B4U62_11220
2197838	SNV	T	C	CDS: B4U62_11220, Gene: B4U62_11220
2197844	SNV	T	C	CDS: B4U62_11220, Gene: B4U62_11220
2197848	SNV	G	T	CDS: B4U62_11220, Gene: B4U62_11220
2197856	SNV	C	T	CDS: B4U62_11220, Gene: B4U62_11220
2197871	SNV	A	G	CDS: B4U62_11220, Gene: B4U62_11220
2197878	SNV	G	T	CDS: B4U62_11220, Gene: B4U62_11220
2197880	SNV	T	G	CDS: B4U62_11220, Gene: B4U62_11220
2197895	SNV	G	A	CDS: B4U62_11220, Gene: B4U62_11220
2197898	SNV	T	G	CDS: B4U62_11220, Gene: B4U62_11220
2198886	SNV	T	A	CDS: B4U62_11235, Gene: B4U62_11235
2198906	SNV	G	A	CDS: B4U62_11235, Gene: B4U62_11235
2198913	SNV	A	T	CDS: B4U62_11235, Gene: B4U62_11235
2198919	SNV	G	A	CDS: B4U62_11235, Gene: B4U62_11235
2198922	SNV	T	C	CDS: B4U62_11235, Gene: B4U62_11235
2198927	SNV	A	G	CDS: B4U62_11235, Gene: B4U62_11235
2198937	SNV	G	A	CDS: B4U62_11235, Gene: B4U62_11235
2198949	SNV	G	A	CDS: B4U62_11235, Gene: B4U62_11235
2198952	SNV	A	G	CDS: B4U62_11235, Gene: B4U62_11235
2198955	SNV	T	G	CDS: B4U62_11235, Gene: B4U62_11235
2198961	SNV	T	G	CDS: B4U62_11235, Gene: B4U62_11235
2198977	SNV	T	A	CDS: B4U62_11235, Gene: B4U62_11235
2198985	SNV	A	G	CDS: B4U62_11235, Gene: B4U62_11235
2198997	SNV	C	T	CDS: B4U62_11235, Gene: B4U62_11235
2199000	SNV	A	G	CDS: B4U62_11235, Gene: B4U62_11235
2199002	SNV	T	G	CDS: B4U62_11235, Gene: B4U62_11235
2199006	SNV	A	G	CDS: B4U62_11235, Gene: B4U62_11235
2199008	SNV	T	C	CDS: B4U62_11235, Gene: B4U62_11235
2199039	SNV	C	T	CDS: B4U62_11235, Gene: B4U62_11235
2199066	SNV	A	G	CDS: B4U62_11235, Gene: B4U62_11235
2199071	SNV	T	C	CDS: B4U62_11235, Gene: B4U62_11235
2199087	SNV	T	C	CDS: B4U62_11235, Gene: B4U62_11235
2199139	SNV	T	A
2199146	SNV	C	A
2202476	SNV	A	C	CDS: B4U62_11285, Gene: B4U62_11285
2211919	SNV	T	A	CDS: B4U62_11365, Gene: B4U62_11365
2211943	SNV	G	A	CDS: B4U62_11365, Gene: B4U62_11365
2212007	SNV	T	C	CDS: B4U62_11365, Gene: B4U62_11365
2212024	SNV	C	T	CDS: B4U62_11365, Gene: B4U62_11365
2212033	SNV	C	T	CDS: B4U62_11365, Gene: B4U62_11365
2212076	SNV	A	T	CDS: B4U62_11370, Gene: B4U62_11370
2212088	SNV	C	T	CDS: B4U62_11370, Gene: B4U62_11370
2212115	SNV	A	G	CDS: B4U62_11370, Gene: B4U62_11370
2212133	SNV	G	A	CDS: B4U62_11370, Gene: B4U62_11370
2212154	SNV	T	C	CDS: B4U62_11370, Gene: B4U62_11370
2212166	MNV	TT	AC	CDS: B4U62_11370, Gene: B4U62_11370
2212169	SNV	A	G	CDS: B4U62_11370, Gene: B4U62_11370
2212196	SNV	A	G	CDS: B4U62_11370, Gene: B4U62_11370
2212208	SNV	T	C	CDS: B4U62_11370, Gene: B4U62_11370
2212216	SNV	C	A	CDS: B4U62_11370, Gene: B4U62_11370
2212220	SNV	A	G	CDS: B4U62_11370, Gene: B4U62_11370
2212229	SNV	C	A	CDS: B4U62_11370, Gene: B4U62_11370
2212260	SNV	T	G	CDS: B4U62_11370, Gene: B4U62_11370
2212333	SNV	A	G	CDS: B4U62_11375, Gene: B4U62_11375
2212475	SNV	A	G	CDS: B4U62_11375, Gene: B4U62_11375
2212499	SNV	A	G	CDS: B4U62_11375, Gene: B4U62_11375
2212559	SNV	G	C
2212589	SNV	A	G
2212610	SNV	A	G	CDS: B4U62_11380, Gene: B4U62_11380
2212612	MNV	AC	TT	CDS: B4U62_11380, Gene: B4U62_11380
2212625	SNV	A	G	CDS: B4U62_11380, Gene: B4U62_11380
2212631	SNV	C	T	CDS: B4U62_11380, Gene: B4U62_11380
2212643	SNV	A	T	CDS: B4U62_11380, Gene: B4U62_11380
2212664	SNV	T	A	CDS: B4U62_11380, Gene: B4U62_11380
2214969	SNV	T	A
2214971	MNV	CC	GT
2214980	Deletion	G	-
2214983	Insertion	-	C
2214985	SNV	T	C
2215009	SNV	C	T	CDS: B4U62_11400, Gene: B4U62_11400
2215011	SNV	G	T	CDS: B4U62_11400, Gene: B4U62_11400
2215013	MNV	GTG	TCC	CDS: B4U62_11400, Gene: B4U62_11400
2215091	SNV	T	C	CDS: B4U62_11400, Gene: B4U62_11400
2215093	MNV	AC	GT	CDS: B4U62_11400, Gene: B4U62_11400
2215097	SNV	A	C	CDS: B4U62_11400, Gene: B4U62_11400
2215142	SNV	A	G	CDS: B4U62_11400, Gene: B4U62_11400
2215145	SNV	T	C	CDS: B4U62_11400, Gene: B4U62_11400
2215169	SNV	A	G	CDS: B4U62_11400, Gene: B4U62_11400
2215181	SNV	G	T	CDS: B4U62_11400, Gene: B4U62_11400
2215210	SNV	A	G	CDS: B4U62_11400, Gene: B4U62_11400
2215224	SNV	C	T	CDS: B4U62_11400, Gene: B4U62_11400
2219354	SNV	C	G	CDS: B4U62_11420, Gene: B4U62_11420
2219358	SNV	T	C	CDS: B4U62_11420, Gene: B4U62_11420
2219361	SNV	T	A	CDS: B4U62_11420, Gene: B4U62_11420
2219454	SNV	C	T	CDS: B4U62_11420, Gene: B4U62_11420
2219463	MNV	TGTT	AACA	CDS: B4U62_11420, Gene: B4U62_11420
2219473	SNV	T	C	CDS: B4U62_11420, Gene: B4U62_11420
2219493	SNV	T	A	CDS: B4U62_11420, Gene: B4U62_11420
2219501	SNV	A	C	CDS: B4U62_11420, Gene: B4U62_11420
2219580	SNV	C	A	CDS: B4U62_11425, Gene: B4U62_11425
2219594	SNV	T	C	CDS: B4U62_11425, Gene: B4U62_11425
2219621	SNV	A	T	CDS: B4U62_11425, Gene: B4U62_11425
2219642	SNV	C	T	CDS: B4U62_11425, Gene: B4U62_11425
2219644	MNV	CC	TT	CDS: B4U62_11425, Gene: B4U62_11425
2219649	SNV	C	G	CDS: B4U62_11425, Gene: B4U62_11425
2219672	SNV	G	A	CDS: B4U62_11425, Gene: B4U62_11425
2219725	SNV	A	G	CDS: B4U62_11425, Gene: B4U62_11425
2219745	SNV	G	A	CDS: B4U62_11425, Gene: B4U62_11425
2219777	Deletion	G	-	CDS: B4U62_11425, Gene: B4U62_11425
2219802	SNV	C	T
2219821	SNV	G	T	CDS: B4U62_11430, Gene: B4U62_11430
2219895	Deletion	TT	-	CDS: B4U62_11430, Gene: B4U62_11430
2219908	SNV	C	T	CDS: B4U62_11430, Gene: B4U62_11430
2219971	SNV	C	T	CDS: B4U62_11430, Gene: B4U62_11430
2219980	SNV	T	C	CDS: B4U62_11430, Gene: B4U62_11430
2220033	SNV	T	C
2222623	SNV	C	T	CDS: B4U62_11450, Gene: B4U62_11450
2222635	SNV	A	G	CDS: B4U62_11450, Gene: B4U62_11450
2222659	SNV	C	T	CDS: B4U62_11450, Gene: B4U62_11450
2222739	SNV	G	A	CDS: B4U62_11450, Gene: B4U62_11450
2222835	SNV	A	T	CDS: B4U62_11450, Gene: B4U62_11450
2222863	SNV	T	C	CDS: B4U62_11450, Gene: B4U62_11450
2222915	SNV	C	T	CDS: B4U62_11450, Gene: B4U62_11450
2223059	SNV	A	C	CDS: B4U62_11450, Gene: B4U62_11450
2223064	SNV	A	C	CDS: B4U62_11450, Gene: B4U62_11450
2223070	SNV	A	G	CDS: B4U62_11450, Gene: B4U62_11450
2223215	SNV	T	C	CDS: B4U62_11450, Gene: B4U62_11450
2223688	SNV	G	T	CDS: B4U62_11450, Gene: B4U62_11450
2223862	SNV	T	C	CDS: B4U62_11450, Gene: B4U62_11450
2223865	SNV	C	T	CDS: B4U62_11450, Gene: B4U62_11450
2223922	SNV	A	G	CDS: B4U62_11450, Gene: B4U62_11450
2223944	SNV	C	A	CDS: B4U62_11450, Gene: B4U62_11450
2223967	SNV	C	T	CDS: B4U62_11450, Gene: B4U62_11450
2223989	SNV	T	C	CDS: B4U62_11450, Gene: B4U62_11450
2224008	SNV	G	A	CDS: B4U62_11450, Gene: B4U62_11450
2224021	SNV	A	T	CDS: B4U62_11450, Gene: B4U62_11450
2224024	MNV	TT	CA	CDS: B4U62_11450, Gene: B4U62_11450
2224027	SNV	A	C	CDS: B4U62_11450, Gene: B4U62_11450
2224030	SNV	A	C	CDS: B4U62_11450, Gene: B4U62_11450
2224034	SNV	G	A	CDS: B4U62_11450, Gene: B4U62_11450
2224039	MNV	CC	TT	CDS: B4U62_11450, Gene: B4U62_11450
2224064	SNV	T	C	CDS: B4U62_11450, Gene: B4U62_11450
2224095	SNV	T	A	CDS: B4U62_11450, Gene: B4U62_11450
2224102	SNV	G	A	CDS: B4U62_11450, Gene: B4U62_11450
2224108	SNV	T	A	CDS: B4U62_11450, Gene: B4U62_11450
2224114	SNV	G	A	CDS: B4U62_11450, Gene: B4U62_11450
2224127	SNV	A	G	CDS: B4U62_11450, Gene: B4U62_11450
2224129	SNV	T	C	CDS: B4U62_11450, Gene: B4U62_11450
2224141	SNV	A	T	CDS: B4U62_11450, Gene: B4U62_11450
2224267	SNV	G	A	CDS: B4U62_11450, Gene: B4U62_11450
2224278	SNV	C	A	CDS: B4U62_11450, Gene: B4U62_11450
2224280	SNV	G	A	CDS: B4U62_11450, Gene: B4U62_11450
2224483	SNV	T	C	CDS: B4U62_11450, Gene: B4U62_11450
2224526	SNV	G	A	CDS: B4U62_11450, Gene: B4U62_11450
2224530	SNV	A	G	CDS: B4U62_11450, Gene: B4U62_11450
2224567	SNV	C	T	CDS: B4U62_11450, Gene: B4U62_11450
2224642	SNV	C	A	CDS: B4U62_11450, Gene: B4U62_11450
2224648	SNV	C	T	CDS: B4U62_11450, Gene: B4U62_11450
2224652	MNV	TC	AA	CDS: B4U62_11450, Gene: B4U62_11450
2224657	SNV	C	A	CDS: B4U62_11450, Gene: B4U62_11450
2224670	MNV	GCT	AAC	CDS: B4U62_11450, Gene: B4U62_11450
2224699	SNV	C	T	CDS: B4U62_11450, Gene: B4U62_11450
2224707	Insertion	-	T	CDS: B4U62_11450, Gene: B4U62_11450
2224709	SNV	A	G	CDS: B4U62_11450, Gene: B4U62_11450
2224713	MNV	AC	TA	CDS: B4U62_11450, Gene: B4U62_11450
2224718	SNV	G	A	CDS: B4U62_11450, Gene: B4U62_11450
2224721	Deletion	A	-	CDS: B4U62_11450, Gene: B4U62_11450
2224723	SNV	T	G	CDS: B4U62_11450, Gene: B4U62_11450
2224730	SNV	A	G	CDS: B4U62_11450, Gene: B4U62_11450
2224736	SNV	G	A	CDS: B4U62_11450, Gene: B4U62_11450
2224738	SNV	C	G	CDS: B4U62_11450, Gene: B4U62_11450
2224741	SNV	A	T	CDS: B4U62_11450, Gene: B4U62_11450
2224744	SNV	A	C	CDS: B4U62_11450, Gene: B4U62_11450
2224750	SNV	A	G	CDS: B4U62_11450, Gene: B4U62_11450
2224753	SNV	T	C	CDS: B4U62_11450, Gene: B4U62_11450
2224765	SNV	T	C	CDS: B4U62_11450, Gene: B4U62_11450
2224771	SNV	T	C	CDS: B4U62_11450, Gene: B4U62_11450
2224777	SNV	A	G	CDS: B4U62_11450, Gene: B4U62_11450
2224783	SNV	T	C	CDS: B4U62_11450, Gene: B4U62_11450
2224790	SNV	G	A	CDS: B4U62_11450, Gene: B4U62_11450
2224799	MNV	GC	AT	CDS: B4U62_11450, Gene: B4U62_11450
2224811	SNV	C	G	CDS: B4U62_11450, Gene: B4U62_11450
2224816	SNV	A	G	CDS: B4U62_11450, Gene: B4U62_11450
2224819	SNV	T	A	CDS: B4U62_11450, Gene: B4U62_11450
2224822	SNV	T	C	CDS: B4U62_11450, Gene: B4U62_11450
2224845	SNV	A	G	CDS: B4U62_11450, Gene: B4U62_11450
2224847	SNV	C	T	CDS: B4U62_11450, Gene: B4U62_11450
2224850	SNV	T	A	CDS: B4U62_11450, Gene: B4U62_11450
2224864	SNV	T	C	CDS: B4U62_11450, Gene: B4U62_11450
2224870	MNV	CGG	GCA	CDS: B4U62_11450, Gene: B4U62_11450
2224874	SNV	T	C	CDS: B4U62_11450, Gene: B4U62_11450
2224888	SNV	A	T	CDS: B4U62_11450, Gene: B4U62_11450
2224891	SNV	G	A	CDS: B4U62_11450, Gene: B4U62_11450
2224894	SNV	A	T	CDS: B4U62_11450, Gene: B4U62_11450
2224897	MNV	AC	GT	CDS: B4U62_11450, Gene: B4U62_11450
2224900	SNV	T	C	CDS: B4U62_11450, Gene: B4U62_11450
2224909	SNV	G	A	CDS: B4U62_11450, Gene: B4U62_11450
2224912	SNV	A	G	CDS: B4U62_11450, Gene: B4U62_11450
2224915	SNV	A	G	CDS: B4U62_11450, Gene: B4U62_11450
2224923	SNV	A	T	CDS: B4U62_11450, Gene: B4U62_11450
2224933	MNV	AC	TT	CDS: B4U62_11450, Gene: B4U62_11450
2225117	SNV	C	G	CDS: B4U62_11450, Gene: B4U62_11450
2225121	MNV	GT	AA	CDS: B4U62_11450, Gene: B4U62_11450
2225155	MNV	TG	GA
2225163	Deletion	G	-
2225168	MNV	TA	CT
2225171	SNV	C	G
2225173	Insertion	-	C
2225180	MNV	CT	GA
2225194	MNV	TGT	CAC
2225200	SNV	T	G
2225202	SNV	T	A
2225211	SNV	G	A
2225213	SNV	T	G
2225220	SNV	T	C
2225224	SNV	G	A
2225228	SNV	A	C
2225230	SNV	T	C
2225234	SNV	G	T
2225245	SNV	T	C
2225257	SNV	C	A
2225285	SNV	T	G
2225290	SNV	C	A
2225293	SNV	T	C
2225497	Deletion	T	-	CDS: B4U62_11455, Gene: B4U62_11455
2225533	SNV	C	T	CDS: B4U62_11455, Gene: B4U62_11455
2225539	SNV	T	A	CDS: B4U62_11455, Gene: B4U62_11455
2225557	SNV	C	G	CDS: B4U62_11455, Gene: B4U62_11455
2225560	MNV	GA	AT	CDS: B4U62_11455, Gene: B4U62_11455
2225566	SNV	A	C	CDS: B4U62_11455, Gene: B4U62_11455
2225584	SNV	G	A	CDS: B4U62_11455, Gene: B4U62_11455
2225587	SNV	T	A	CDS: B4U62_11455, Gene: B4U62_11455
2225602	SNV	A	C	CDS: B4U62_11455, Gene: B4U62_11455
2225605	SNV	T	C	CDS: B4U62_11455, Gene: B4U62_11455
2225609	SNV	C	G	CDS: B4U62_11455, Gene: B4U62_11455
2225611	SNV	A	T	CDS: B4U62_11455, Gene: B4U62_11455
2225620	SNV	A	T	CDS: B4U62_11455, Gene: B4U62_11455
2225623	SNV	T	C	CDS: B4U62_11455, Gene: B4U62_11455
2225629	SNV	C	T	CDS: B4U62_11455, Gene: B4U62_11455
2225635	SNV	C	G	CDS: B4U62_11455, Gene: B4U62_11455
2225824	MNV	CC	TT
2225831	Insertion	-	T
2225834	MNV	TT	CA
2225893	SNV	A	C
2225902	SNV	C	T
2225904	SNV	A	G
2225907	SNV	T	C
2225911	SNV	T	C
2225930	SNV	C	T
2225932	SNV	A	T
2225938	SNV	A	G
2225951	SNV	C	T
2225973	SNV	T	C
2225975	SNV	C	A
2226006	SNV	G	A
2226014	SNV	T	A
2226054	SNV	G	T
2226056	SNV	T	A
2226077	SNV	C	A
2226087	SNV	A	G
2226094	SNV	G	A
2226127	SNV	T	A
2226139	SNV	T	C
2226141	SNV	T	G
2226165	SNV	C	G
2226173	SNV	C	T
2226182	SNV	A	G
2226186	SNV	G	A
2226189	Replacement	TC	G
2226204	SNV	T	G
2226213	SNV	C	T
2226237	SNV	T	G
2226266	SNV	A	C
2226272	Deletion	TT	-
2226276	MNV	AA	TG
2226279	SNV	C	G
2226282	Deletion	CGA	-
2226286	SNV	G	C
2226288	MNV	TT	CA
2226292	Deletion	TA	-
2226299	Deletion	T	-
2226301	MNV	AA	CT
2226337	Deletion	A	-
2226387	SNV	G	C
2226428	Replacement	C	AT
2226439	SNV	T	G
2226449	SNV	G	A
2226453	SNV	C	T
2226456	Insertion	-	A
2226467	SNV	A	G
2226508	SNV	A	G
2226535	SNV	A	C
2226592	SNV	C	T
2226886	Deletion	T	-
2226893	SNV	G	C
2226895	SNV	A	G
2226901	Deletion	A	-
2226906	SNV	C	G
2226926	SNV	T	C
2226929	MNV	TT	AA
2226933	SNV	G	A
2226943	SNV	A	T
2226946	Insertion	-	T
2226969	SNV	A	G
2227009	SNV	A	T
2227049	SNV	A	C
2227093	SNV	A	G
2227150	SNV	T	C
2227153	SNV	A	C
2227373	SNV	T	C	CDS: B4U62_11460, Gene: B4U62_11460
2227421	SNV	C	T	CDS: B4U62_11460, Gene: B4U62_11460
2227430	SNV	T	C	CDS: B4U62_11460, Gene: B4U62_11460
2227463	SNV	A	G	CDS: B4U62_11460, Gene: B4U62_11460
2227466	SNV	T	C	CDS: B4U62_11460, Gene: B4U62_11460
2227510	SNV	G	A	CDS: B4U62_11460, Gene: B4U62_11460
2227523	SNV	A	C
2227525	SNV	A	G
2227656	SNV	C	A	CDS: B4U62_11465, Gene: B4U62_11465
2227662	SNV	G	A	CDS: B4U62_11465, Gene: B4U62_11465
2227668	SNV	T	C	CDS: B4U62_11465, Gene: B4U62_11465
2227671	SNV	T	A	CDS: B4U62_11465, Gene: B4U62_11465
2227722	SNV	A	G	CDS: B4U62_11465, Gene: B4U62_11465
2227725	SNV	A	G	CDS: B4U62_11465, Gene: B4U62_11465
2227738	MNV	CG	AA	CDS: B4U62_11465, Gene: B4U62_11465
2227745	SNV	G	A	CDS: B4U62_11465, Gene: B4U62_11465
2227751	SNV	A	C	CDS: B4U62_11465, Gene: B4U62_11465
2227851	SNV	C	T	CDS: B4U62_11465, Gene: B4U62_11465
2227857	SNV	C	T	CDS: B4U62_11465, Gene: B4U62_11465
2227866	SNV	C	T	CDS: B4U62_11465, Gene: B4U62_11465
2227878	SNV	G	T	CDS: B4U62_11465, Gene: B4U62_11465
2227955	SNV	A	G	CDS: B4U62_11465, Gene: B4U62_11465
2228139	SNV	C	T	CDS: B4U62_11465, Gene: B4U62_11465
2228241	MNV	TT	AC	CDS: B4U62_11465, Gene: B4U62_11465
2228364	SNV	A	C	CDS: B4U62_11465, Gene: B4U62_11465
2246600	SNV	G	A
2246610	SNV	T	C
2246612	SNV	C	T
2246615	MNV	GTT	AAC
2246637	Deletion	A	-
2246641	SNV	A	T
2246643	SNV	C	A
2249084	MNV	TG	AA	CDS: B4U62_11610, Gene: B4U62_11610
2249091	SNV	A	T	CDS: B4U62_11610, Gene: B4U62_11610
2249093	SNV	G	T	CDS: B4U62_11610, Gene: B4U62_11610
2249096	MNV	TG	AT	CDS: B4U62_11610, Gene: B4U62_11610
2249100	MNV	AT	GC	CDS: B4U62_11610, Gene: B4U62_11610
2249106	SNV	A	C	CDS: B4U62_11610, Gene: B4U62_11610
2249108	SNV	G	T	CDS: B4U62_11610, Gene: B4U62_11610
2249116	MNV	AC	GT	CDS: B4U62_11610, Gene: B4U62_11610
2249133	SNV	C	T
2249136	SNV	A	G
2249140	SNV	G	A
2249147	MNV	TC	AT
2249153	SNV	T	C
2249218	SNV	G	A	CDS: B4U62_11615, Gene: B4U62_11615
2249236	SNV	C	T	CDS: B4U62_11615, Gene: B4U62_11615
2249272	SNV	C	T	CDS: B4U62_11615, Gene: B4U62_11615
2249308	SNV	A	G	CDS: B4U62_11615, Gene: B4U62_11615
2249311	SNV	C	T	CDS: B4U62_11615, Gene: B4U62_11615
2249353	SNV	T	A	CDS: B4U62_11615, Gene: B4U62_11615
2249357	SNV	A	G	CDS: B4U62_11615, Gene: B4U62_11615
2249362	MNV	CA	TG	CDS: B4U62_11615, Gene: B4U62_11615
2249403	SNV	A	G	CDS: B4U62_11615, Gene: B4U62_11615
2249440	SNV	A	G	CDS: B4U62_11615, Gene: B4U62_11615
2249449	SNV	G	A	CDS: B4U62_11615, Gene: B4U62_11615
2249461	SNV	G	A	CDS: B4U62_11615, Gene: B4U62_11615
2249470	SNV	A	G	CDS: B4U62_11615, Gene: B4U62_11615
2249479	SNV	G	A	CDS: B4U62_11615, Gene: B4U62_11615
2249491	SNV	T	C	CDS: B4U62_11615, Gene: B4U62_11615
2249497	SNV	A	G	CDS: B4U62_11615, Gene: B4U62_11615
2249509	SNV	C	T	CDS: B4U62_11615, Gene: B4U62_11615
2249557	SNV	A	T	CDS: B4U62_11615, Gene: B4U62_11615
2249623	SNV	G	A	CDS: B4U62_11615, Gene: B4U62_11615
2249635	SNV	A	T	CDS: B4U62_11615, Gene: B4U62_11615
2249647	SNV	C	T	CDS: B4U62_11615, Gene: B4U62_11615
2249656	SNV	G	A	CDS: B4U62_11615, Gene: B4U62_11615
2249704	SNV	C	T	CDS: B4U62_11615, Gene: B4U62_11615
2249902	SNV	G	A	CDS: B4U62_11615, Gene: B4U62_11615
2249920	SNV	T	C	CDS: B4U62_11615, Gene: B4U62_11615
2250026	MNV	GT	AC	CDS: B4U62_11615, Gene: B4U62_11615
2250040	SNV	G	A	CDS: B4U62_11615, Gene: B4U62_11615
2250062	SNV	G	C	CDS: B4U62_11615, Gene: B4U62_11615
2250067	MNV	CA	TG	CDS: B4U62_11615, Gene: B4U62_11615
2250070	SNV	T	C	CDS: B4U62_11615, Gene: B4U62_11615
2250073	MNV	AA	CG	CDS: B4U62_11615, Gene: B4U62_11615
2250076	SNV	C	T	CDS: B4U62_11615, Gene: B4U62_11615
2250078	SNV	A	G	CDS: B4U62_11615, Gene: B4U62_11615
2250091	SNV	A	T	CDS: B4U62_11615, Gene: B4U62_11615
2250097	SNV	T	G	CDS: B4U62_11615, Gene: B4U62_11615
2250109	SNV	T	C	CDS: B4U62_11615, Gene: B4U62_11615
2250118	SNV	T	C	CDS: B4U62_11615, Gene: B4U62_11615
2250121	SNV	A	G	CDS: B4U62_11615, Gene: B4U62_11615
2250130	SNV	C	T	CDS: B4U62_11615, Gene: B4U62_11615
2250133	SNV	C	A	CDS: B4U62_11615, Gene: B4U62_11615
2250136	SNV	C	T	CDS: B4U62_11615, Gene: B4U62_11615
2250148	MNV	TG	GT	CDS: B4U62_11615, Gene: B4U62_11615
2250153	SNV	A	G	CDS: B4U62_11615, Gene: B4U62_11615
2250337	SNV	T	C	CDS: B4U62_11615, Gene: B4U62_11615
2250343	SNV	A	G	CDS: B4U62_11615, Gene: B4U62_11615
2250346	SNV	T	A	CDS: B4U62_11615, Gene: B4U62_11615
2250350	SNV	C	G	CDS: B4U62_11615, Gene: B4U62_11615
2250352	SNV	A	G	CDS: B4U62_11615, Gene: B4U62_11615
2250358	SNV	T	A	CDS: B4U62_11615, Gene: B4U62_11615
2250361	MNV	TG	AA	CDS: B4U62_11615, Gene: B4U62_11615
2250365	SNV	T	C	CDS: B4U62_11615, Gene: B4U62_11615
2250373	SNV	T	C	CDS: B4U62_11615, Gene: B4U62_11615
2250376	SNV	A	C	CDS: B4U62_11615, Gene: B4U62_11615
2250388	SNV	A	G	CDS: B4U62_11615, Gene: B4U62_11615
2250394	SNV	A	T	CDS: B4U62_11615, Gene: B4U62_11615
2250397	SNV	T	C	CDS: B4U62_11615, Gene: B4U62_11615
2250400	SNV	T	A	CDS: B4U62_11615, Gene: B4U62_11615
2250403	SNV	T	C	CDS: B4U62_11615, Gene: B4U62_11615
[truncated: 540 more rows]

## Sheet: P5.9-6
Reference Position	Type	Reference	Allele	Overlapping annotations
[truncated: 1,896 more rows]

[truncated: 6 more sheets: B2.9-3, B2.9-6, B5.9-1, B5.9-2, multi-isolate mutations, single-isolate mutations]
