# Supplementary material for: Impact of Rap-Phr system abundance on adaptation of Bacillus subtilis
Source: Commun Biol. 2021 Apr 13;4:468. doi: 10.1038/s42003-021-01983-9 (PMC8044106; doi:10.1038/s42003-021-01983-9)
Supplement: Supplementary file 3 — Supplementary Data 2 [file 42003_2021_1983_MOESM3_ESM.xlsx]

## Sheet: Data S2
Supplementary Data 2. Strains and plasmids used in this study.
Name	Characteristics	Reference
B. subtilis
NCIB 3610	Prototroph, wild-type	BGSC
DK1042	NCIB 3610 comIQ12I	1
TB499	DK1042 rapA::kmr	This study
TB396	DK1042 rapC::kmr	This study
TB315	DK1042 rapD::kmr	This study
TB339	DK1042 rapE::specr	This study
TB341	DK1042 rapF::specr	This study
TB404	DK1042 rapG::specr	This study
TB405	DK1042 rapH::specr	This study
TB272	DK1042 rapI::kmr	This study
TB274	DK1042 rapJ::kmr	This study
TB557	DK1042 rapK::kmr	This study
TB435	DK1042 rapP::mlsr	This study
TB588	DK1042 ΔrapA	This study
TB575	DK1042 ΔrapB	This study
TB410.1	DK1042 ΔrapC	This study
TB513	DK1042 ΔrapD	This study
TB407	DK1042 ΔrapE	This study
TB408.2	DK1042 ΔrapF	This study
TB412	DK1042 ΔrapG	This study
TB409.1	DK1042 ΔrapH	This study
TB444	DK1042 ΔrapI	This study
TB411.2	DK1042 ΔrapJ	This study
TB587	DK1042 ΔrapK	This study
TB445	DK1042 ΔrapP	This study
TB577	DK1042 ΔrapB, rapA::kmr	This study
TB518	DK1042 ΔrapC, rapA::kmr	This study
TB555	DK1042 ΔrapD, rapA::kmr	This study
TB517	DK1042 ΔrapE, rapA::kmr	This study
TB523	DK1042 ΔrapF, rapA::kmr	This study
TB544	DK1042 ΔrapG, rapA::kmr	This study
TB522	DK1042 ΔrapH, rapA::kmr	This study
TB545	DK1042 ΔrapI, rapA::kmr	This study
TB516	DK1042 ΔrapJ, rapA::kmr	This study
TB647	DK1042 ΔrapK, rapA::kmr	This study
TB519	DK1042 ΔrapP, rapA::kmr	This study
TB582	DK1042 ΔrapB, rapC::kmr	This study
TB578	DK1042 ΔrapB, rapD::kmr	This study
TB271	DK1042 ΔrapB, rapE::specr	This study
TB275	DK1042 ΔrapB, rapF::specr	This study
TB583	DK1042 ΔrapB, rapG::specr	This study
TB276	DK1042 ΔrapB, rapH::specr	This study
TB727	DK1042 ΔrapB, rapI::kmr	This study
TB586	DK1042 ΔrapB, rapJ::kmr	This study
TB579	DK1042 ΔrapB, rapK::kmr	This study
TB584	DK1042 ΔrapB, rapP::mlsr	This study
TB521	DK1042 ΔrapC, rapD::kmr	This study
TB542	DK1042 ΔrapC, rapE::specr	This study
TB454	DK1042 ΔrapC, rapF::specr	This study
TB436	DK1042 ΔrapG, rapC::kmr	This study
TB453	DK1042 ΔrapC, rapH::specr	This study
TB548	DK1042 ΔrapI, rapC::kmr	This study
TB455	DK1042 ΔrapC, rapJ::kmr	This study
TB561	DK1042 ΔrapC, rapK::kmr	This study
TB547	DK1042 ΔrapP, rapC::kmr	This study
TB503	DK1042 ΔrapE, rapD::kmr	This study
TB504	DK1042 ΔrapF, rapD::kmr	This study
TB546	DK1042 ΔrapG, rapD::kmr	This study
TB520	DK1042 ΔrapH, rapD::kmr	This study
TB550	DK1042 ΔrapI, rapD::kmr	This study
TB502	DK1042 ΔrapJ, rapD::kmr	This study
TB564	DK1042 ΔrapD, rapK::kmr	This study
TB549	DK1042 ΔrapP, rapD::kmr	This study
TB456	DK1042 ΔrapE, rapF::specr	This study
TB451	DK1042 ΔrapG, rapE::specr	This study
TB457	DK1042 ΔrapE, rapH::specr	This study
TB285	DK1042 ΔrapI, rapE::specr	This study
TB458	DK1042 ΔrapE, rapJ::kmr	This study
TB558	DK1042 ΔrapE, rapK::kmr	This study
TB283	DK1042 ΔrapP, rapE::specr	This study
TB452	DK1042 ΔrapG, rapF::specr	This study
TB543	DK1042 ΔrapH, rapF::specr	This study
TB472	DK1042 ΔrapI, rapF::specr	This study
TB495	DK1042 ΔrapJ, rapF::specr	This study
TB559	DK1042 ΔrapF, rapK::kmr	This study
TB293	DK1042 ΔrapP, rapF::specr	This study
TB433	DK1042 ΔrapG, rapH::specr	This study
TB474	DK1042 ΔrapI, rapG::specr	This study
TB434	DK1042 ΔrapG, rapJ::kmr	This study
TB566	DK1042 ΔrapG, rapK::kmr	This study
TB443	DK1042 ΔrapG, rapP::mlsr	This study
TB473	DK1042 ΔrapI, rapH::specr	This study
TB496	DK1042 ΔrapJ, rapH::specr	This study
TB560	DK1042 ΔrapH, rapK::kmr	This study
TB284	DK1042 ΔrapP, rapH::specr	This study
TB551	DK1042 ΔrapI, rapJ::kmr	This study
TB562	DK1042 ΔrapI, rapK::kmr	This study
TB552	DK1042 ΔrapI, rapP::mlsr	This study
TB565	DK1042 ΔrapJ, rapK::kmr	This study
TB292	DK1042 ΔrapJ, rapP::mlsr	This study
TB563	DK1042 ΔrapP, rapK::kmr	This study
TB614.BC	DK1042 amyE::barcode (catr)	This study
E. coli
MC1061	Cloning host; K-12 F– λ– Δ(ara-leu)7697 [araD139]B/r Δ(codB-lacI)3 galK16 galE15 e14– mcrA0 relA1 rpsL150(Strr) spoT1 mcrB1 hsdR2(r – m+)	2
Plasmid	Characteristics	Reference
pMAD_rapB	pMAD thermosensitive plasmid, rapB-5´, rapB-3´	provided by Stephanie Trauth (Ilka Bischofs´ Laboratory)
pBluescript Sk(+)	Cloning vector. Ampr, lacZ	Stratagene
pTB120	pBluescript Sk(+) lacZ::lox66-neor-lox71	3
pTB233	pBluescript Sk(+) lacZ::lox66-specr-lox71	This study
pTB234	pBluescript Sk(+) lacZ::lox66-mlsr-lox71	This study
pTB250	pTB120 rapI-5´-lox66-neor-lox71-phrI-3´	This study
pTB251	pTB120 rapJ-5´-lox66-neor-lox71-rapJ-3´	This study
pTB252	pTB120 rapK-5´-lox66-neor-lox71-phrK-3´	This study
pTB295	pTB120 rapD-5´-lox66-neor-lox71-rapD-3´	This study
pTB310	pTB233 rapE-5´-lox66-specr-lox71-phrE-3´	This study
pTB311	pTB233 rapF-5´-lox66-specr-lox71-phrF-3´	This study
pTB349	pTB233 rapH-5´-lox66-specr-lox71-phrH-3´	This study
pTB380	pTB120 rapA-5´-lox66-neor-lox71-phrA-3´	This study
pTB382	pTB120 rapC-5´-lox66-neor-lox71-phrC-3´	This study
pTB383	pTB233 rapG-5´-lox66-specr-lox71-phrG-3´	This study
pTB414	pTB234 rapP-5´-lox66-mlsr-lox71-phrP-3´	This study
pMH66	pNZ124-based Cre-encoding plasmid, Tetr Ts	4
pTB16	pDG782 derivate plasmid. amyE integration vector for B. subtilis. kmr	5
pNW33n	catr, Geobacillus-E. coli shuttle vector	BGSC
pTB666.1 to pTB666.80	pTB16 derivate plasmids. amyE-5´-catr (barcode)-amyE-3´. The barcodes are 12-bp random nucleotide sequences	This study
	Note: All B. subtilis strains with at least one deletion of a rap-phr pair were tagged with a barcode using a pTB666 plasmid (see TB614.BC) and listed in Supplementary Dataset 4. The resulting barcoded strains have no additional modifications compared to their parental strain
	References: 1. Konkol, M. A., Blair, K. M. & Kearns, D. B. Plasmid-encoded ComI inhibits competence in the ancestral 3610 strain of Bacillus subtilis. J. Bacteriol. 195, 4085–4093 (2013). 2. Casadaban, M. J. & Cohen, S. N. Analysis of gene control signals by DNA fusion and cloning in Escherichia coli. J. Mol. Biol. 138, 179–207 (1980). 3. Hölscher, T. et al. Motility, chemotaxis and aerotaxis con…
