# Supplementary material for: Impact of Rap-Phr system abundance on adaptation of Bacillus subtilis
Source: Commun Biol. 2021 Apr 13;4:468. doi: 10.1038/s42003-021-01983-9 (PMC8044106; doi:10.1038/s42003-021-01983-9)
Supplement: Supplementary file 4 — Supplementary Data 3 [file 42003_2021_1983_MOESM4_ESM.xlsx]

## Sheet: Data S3
Supplementary Data 3. Primers used in this study
Primer	Target locus	Sequence (5´→3´)
oRGM2	neo-lox66	TACCGTTCGTATAATGTATGCTATACGAAGTTATAGATCAATTTGATAATTACTAATAC
oRGM7	neo-lox71	TACCGTTCGTATAGCATACATTATACGAAGTTATTAGAGCTTGGGTTACAGGCATGG
oRGM14	mls-lox71	TACCGTTCGTATAGCATACATTATACGAAGTTATAGAAACGCAAAAAGGCCATCCGTCAG
oRGM15	mls-lox66	TACCGTTCGTATAATGTATGCTATACGAAGTTATCCTACCGCGGGCGGCCGCACTCTTCC
oRGM16	spe-lox71	TACCGTTCGTATAGCATACATTATACGAAGTTATCTCGAGATCCCCCTATGCAAGGG
oRGM17	spe-lox66	TACCGTTCGTATAATGTATGCTATACGAAGTTATTAAAAAATTTAGAAGCCAATGAAATC
oRGM20	rapI 5´	ATCCTCGAGTGGTTCCTCCAAGGAGAATG
oRGM21	rapI 5´	ACGCTGCAGGTGACTAAGTCGTACGG
oRGM22	rapI 3´	ATCGGATCCAGTTGCTGCAGATCGGGTAG
oRGM23	rapI 3´	ACGGAGCTCACCATTGTTTGGTCGTTCTG
oRGM24	rapI	TTGGTGCTACTAGCAGTG
oRGM25	rapI	GGGCAGCAAACTCATAGTTC
oRGM26	rapJ 5´	ATCGGTACCTATGCCCTCTATCCGAGAGC
oRGM27	rapJ 5´	ACGGAATTCTGCGCGAATGAGCTTGTACC
oRGM28	rapJ 3´	ATCGGATCCAAAGAAGCTTGCCGAGCAG
oRGM29	rapJ 3´	ACGGAGCTCGTCAAGACGGGAAATAATC
oRGM30	rapJ	CCTCCAATGCTCCACGGAAG
oRGM31	rapJ	GGATAGATCGGGCAAATCC
oRGM32	rapK 5´	ATCGGTACCTCTTCTGTTACCGCTGAGTC
oRGM33	rapK 5´	ACGGAATTCAACTTCAGAAGCGATCTTAC
oRGM34	rapK 3´	ATCGGATCCACATCCAGGTAGCTGAAAGG
oRGM35	rapK 3´	ATGCGGCCGCAAACAGGATCGAGACTATTTG
oRGM36	rapK	GCGGTCTTTTATGTATGAAATC
oRGM37	rapK	GGATAGACAGGGAAGTGTAG
oRGM44	rapD 3´	GGATCCAAAAGCCGCTTTTTTTATCATG
oRGM45	rapD 3´	ACGGAGCTCTGACTGAAGCGTACAGATCG
oRGM46	rapD	TTGCTGCTTCAGCAGGTCTC
oRGM47	rapD	GCGTCTCAGAGCTTTCAAAC
oRGM48	rapE 5´	ATGGGCCCGGCCAATCAGCTGGATCTTC
oRGM49	rapE 5´	AGCTGCAGATCTTCATTCCCACTTCAG
oRGM50	rapE 3´	ATGGATCCTGTAACTCTCGCACCTACTC
oRGM51	rapE 3´	ACGAGCTCATGTTATTAGCGCCTTTGCC
oRGM52	rapE	TTTGCTGTGAGCCGGTGTAG
oRGM53	rapE	GCAATGCCAGCTTGATCTTC
oRGM54	rapF 5´	ATGGGCCCGATTCGCTGTAAACGCGTAG
oRGM55	rapF 5´	CTGAATTCGTATGCTGAATCGGCGTATG
oRGM56	rapF 3´	ATGGATCCGAAGTTGCACAACGAGGAATG
oRGM57	rapF 3´	ACGAGCTCCGGCGGCATCACGTCTAAAG
oRGM58	rapF	ACGGAAGAGCAATCGTTGTC
oRGM59	rapF	GGCCGTCCGGTTTATGTCAC
oRGM62	rapG 3´	ATGGATCCCGGACCATCAAACCCACTCAC
oRGM63	rapG 3´	ATGCGGCCGCACGGCGATTTGAATACACTTG
oRGM64	rapG	TGCAGTGCGGCGATTTCTTC
oRGM65	rapG	TATTGCGATCGGCACGCTTG
oRGM66	rapH 5´	ATGGGCCCTTGATACGACGGGAAATGAG
oRGM67	rapH 5´	CTGCAGCGCGAAGACGGTATGGCTTGAC
oRGM68	rapH 3´	GGATCCATTCCCCTTACAAACTTAGTG
oRGM69	rapH 3´	GCTCTAGAATCCGGAAGCGTTACTTCAC
oRGM70	rapH	CCGCTGTCAGATCCATTTGC
oRGM71	rapH	CCTGCTCACTCCTTACTCAC
oRGM72	rapA 5´	ATGGTACCCAGTATCGATGCACCTGTTG
oRGM73	rapA 5´	ATGAATTCCGGCTTCAGCGACGTGGAAC
oRGM74	rapA 3´	GTTCTAGATGCGGCACGCAATCAAAC
oRGM75	rapA 3´	CTGAGCTCAGGCTTCAGCTGCCTCATAC
oRGM76	rapA	CGCGGCATTCTGTTATATGG
oRGM77	rapA	TCCAGTCCTGATGCTTTCTC
oRGM84	rapC 5´	ATGGTACCGACGACGATCAACGGTTTGG
oRGM85	rapC 5´	ATCTGCAGTTGACCGACCGCTGAAGAAG
oRGM86	rapC 3´	ATGGATCCCTAATGCGGAAGCACTCGAC
oRGM87	rapC 3´	ATGAGCTCGGATTTGCATGCCGATGAAG
oRGM88	rapC	AATCGAGCGCCTTGAGAAGC
oRGM89	rapC	TCGGGAATCGATGACATGAC
oRGM90	rapD 5´	ATGGTACCTTCCGAAAGCGCCGCCTATC
oRGM91	rapD 5´	ATCTGCAGCGGAATACCACTCGTCTAAC
oRGM92	rapG 5´	ATGTCGACCGCACATTGTGAGCGCTACC
oRGM93	rapG 5´	ATCTGCAGTGATGGCAAGGTACCAATCG
oRGM94	rapP 5´	ATGGGCCCTCCCAATCGTTTGGAGAAAG
oRGM95	rapP 5´	ATGAATTCTGGGATTAAATCCGAAAC
oRGM96	rapP 3´	ATGGATCCACTTATAAGGTCGCAGATAG
oRGM97	rapP 3´	ATGAGCTCGGGCTGCATATAAATAATAAG
oRGM98	rapP	TCCAACGTGCAGTGGAAAGG
oRGM99	rapP	CTTCACTCAAGAAGAACAAG
oTB118	CmR	GATCAGATCTCCGGCGTAGAGGATCTGG
oTB119	CmR (barcode)	CACGAAGCTTGCNNNNNNNNNNNNTATCATCGGCAATAGTTACCC
oTB120	amyE	GAGGAAGCGGAAGAATGAAG
oTB121	amyE	TTCGGTAAGTCCCGTCTAGC
oBC_fw	barcode locus	TGCGGTGATTGTTAGGTTGAGGCCGTTGAG
oBC_rev	barcode locus	AGTCAGTCAGCCAGGAGGCTTACTTGTCTG
oBC1	barcode locus (fw)	AATGATACGGCGACCACCGAGATCTACACATCGTACGTGCGGTGATTGTTAGGTTGAGGCCGTTGAG
oBC2	barcode locus (fw)	AATGATACGGCGACCACCGAGATCTACACACTATCTGTGCGGTGATTGTTAGGTTGAGGCCGTTGAG
oBC3	barcode locus (fw)	AATGATACGGCGACCACCGAGATCTACACTAGCGAGTTGCGGTGATTGTTAGGTTGAGGCCGTTGAG
oBC4	barcode locus (fw)	AATGATACGGCGACCACCGAGATCTACACCTGCGTGTTGCGGTGATTGTTAGGTTGAGGCCGTTGAG
oBC5	barcode locus (rv)	CAAGCAGAAGACGGCATACGAGATAACTCTCGAGTCAGTCAGCCAGGAGGCTTACTTGTCTG
oBC6	barcode locus (rv)	CAAGCAGAAGACGGCATACGAGATACTATGTCAGTCAGTCAGCCAGGAGGCTTACTTGTCTG
oBC7	barcode locus (rv)	CAAGCAGAAGACGGCATACGAGATAGTAGCGTAGTCAGTCAGCCAGGAGGCTTACTTGTCTG
oBC8	barcode locus (rv)	CAAGCAGAAGACGGCATACGAGATCAGTGAGTAGTCAGTCAGCCAGGAGGCTTACTTGTCTG
oBC9	barcode locus (rv)	CAAGCAGAAGACGGCATACGAGATCGTACTCAAGTCAGTCAGCCAGGAGGCTTACTTGTCTG
oBC10	barcode locus (rv)	CAAGCAGAAGACGGCATACGAGATCTACGCAGAGTCAGTCAGCCAGGAGGCTTACTTGTCTG
oBC11	barcode locus (rv)	CAAGCAGAAGACGGCATACGAGATGGAGACTAAGTCAGTCAGCCAGGAGGCTTACTTGTCTG
oBC12	barcode locus (rv)	CAAGCAGAAGACGGCATACGAGATGTCGCTCGAGTCAGTCAGCCAGGAGGCTTACTTGTCTG
oBC13	barcode locus (rv)	CAAGCAGAAGACGGCATACGAGATGTCGTAGTAGTCAGTCAGCCAGGAGGCTTACTTGTCTG
oBC14	barcode locus (rv)	CAAGCAGAAGACGGCATACGAGATTAGCAGACAGTCAGTCAGCCAGGAGGCTTACTTGTCTG
oBC15	barcode locus (rv)	CAAGCAGAAGACGGCATACGAGATTCATAGACAGTCAGTCAGCCAGGAGGCTTACTTGTCTG
oBC16	barcode locus (rv)	CAAGCAGAAGACGGCATACGAGATTCGCTATAAGTCAGTCAGCCAGGAGGCTTACTTGTCTG
