# Supplementary material for: Impact of Rap-Phr system abundance on adaptation of Bacillus subtilis
Source: Commun Biol. 2021 Apr 13;4:468. doi: 10.1038/s42003-021-01983-9 (PMC8044106; doi:10.1038/s42003-021-01983-9)
Supplement: Supplementary file 5 — Supplementary Data 4 [file 42003_2021_1983_MOESM5_ESM.xlsx]

## Sheet: Data S4
Supplementary Data 4. DNA barcoded strains used in this study.
Name	Characteristics	DNA barcode
TB614.BC	DK1042 amyE::barcode (catr)	CCCTAATGAGAA
TB588.BC	DK1042 ΔrapA amyE::barcode (catr)	TTGGCCATTGTG
TB575.BC	DK1042 ΔrapB amyE::barcode (catr)	TCTTCTGGAGCC
TB410.1.BC	DK1042 ΔrapC amyE::barcode (catr)	AATTTCGAGTCG
TB513.BC	DK1042 ΔrapD amyE::barcode (catr)	ATTGCTTTTTTT
TB407.BC	DK1042 ΔrapE amyE::barcode (catr)	GGTAGGGCATTG
TB408.2.BC	DK1042 ΔrapF amyE::barcode (catr)	CAGGGGTTGCAC
TB412.BC	DK1042 ΔrapG amyE::barcode (car)	GCATGCGAGTCG
TB409.1.BC	DK1042 ΔrapH amyE::barcode (catr)	TCGGGTGATAGT
TB444.BC	DK1042 ΔrapI amyE::barcode (catr)	TTGTTGAACACC
TB411.2.BC	DK1042 ΔrapJ amyE::barcode (catr)	GGAAGGATTATG
TB587.BC	DK1042 ΔrapK amyE::barcode (catr)	GGGTTACATATT
TB445.BC	DK1042 ΔrapP amyE::barcode (catr)	TATTTCATGGAT
TB577.BC	DK1042 ΔrapB, rapA::kmR amyE::barcode (catr)	GGAACGGGTCGT
TB518.BC	DK1042 ΔrapC, rapA::kmR amyE::barcode (catr)	GGTGGGTGTGAG
TB555.BC	DK1042 ΔrapD, rapA::kmR amyE::barcode (catr)	GGTAGGGGCCAG
TB517.BC	DK1042 ΔrapE, rapA::kmR amyE::barcode (catr)	GATTGAGCCAGC
TB523.BC	DK1042 ΔrapF, rapA::kmR amyE::barcode (catr)	CTGATACCGTTT
TB544.BC	DK1042 ΔrapG, rapA::kmR amyE::barcode (catr)	GGCTCCGTTTAG
TB522.BC	DK1042 ΔrapH, rapA::kmR amyE::barcode (catr)	TCATCTTCTGGT
TB545.BC	DK1042 ΔrapI, rapA::kmR amyE::barcode (catr)	GACGGTCGGTGT
TB516.BC	DK1042 ΔrapJ, rapA::kmR amyE::barcode (catr)	TTTAGTTTGGAC
TB647.BC	DK1042 ΔrapK, rapA::kmR amyE::barcode (catr)	AGTCGTTGTACG
TB519.BC	DK1042 ΔrapP, rapA::kmR amyE::barcode (catr)	ATTAGTTGTTAC
TB582.BC	DK1042 ΔrapB, rapC::kmR amyE::barcode (catr)	GTCTTGGGGAGG
TB578.BC	DK1042 ΔrapB, rapD::kmR amyE::barcode (catr)	TTTGGGGCCCGG
TB271.BC	DK1042 ΔrapB, rapE::specR amyE::barcode (catr)	TCCGGGAATGAA
TB275.BC	DK1042 ΔrapB, rapF::specR amyE::barcode (catr)	GGTTGTTCCTCT
TB583.BC	DK1042 ΔrapB, rapG::specR amyE::barcode (catr)	GGGGGGGTGTTT
TB276.BC	DK1042 ΔrapB, rapH::specR amyE::barcode (catr)	TCACAGACATTG
TB727.BC	DK1042 ΔrapB, rapI::kmR amyE::barcode (catr)	CACATGACCAGA
TB586.BC	DK1042 ΔrapB, rapJ::kmR amyE::barcode (catr)	GGTAGCTGGTCC
TB579.BC	DK1042 ΔrapB, rapK::kmR amyE::barcode (catr)	TATAGGCCTTCG
TB584.BC	DK1042 ΔrapB, rapP::mlsR amyE::barcode (catr)	AACACAAAGTAC
TB521.BC	DK1042 ΔrapC, rapD::kmR amyE::barcode (catr)	GGGTTGTAGTGC
TB542.BC	DK1042 ΔrapC, rapE::specR amyE::barcode (catr)	GCGCTAGTCCTA
TB454.BC	DK1042 ΔrapC, rapF::specR amyE::barcode (catr)	GGTAGAGCTGTC
TB436.BC	DK1042 ΔrapG, rapC::kmR amyE::barcode (catr)	GCGTAAGGGTAG
TB453.BC	DK1042 ΔrapC, rapH::specR amyE::barcode (catr)	CTCTGCAACAAT
TB548.BC	DK1042 ΔrapI, rapC::kmR amyE::barcode (catr)	GACACCCCCATC
TB455.BC	DK1042 ΔrapC, rapJ::kmR amyE::barcode (catr)	TCAGTGAGGATG
TB561.BC	DK1042 ΔrapC, rapK::kmR amyE::barcode (catr)	ATCGGAGTGGAG
TB547.BC	DK1042 ΔrapP, rapC::kmR amyE::barcode (catr)	TATGGGCTGACG
TB503.BC	DK1042 ΔrapE, rapD::kmR amyE::barcode (catr)	CGGCGTCTCGGG
TB504.BC	DK1042 ΔrapF, rapD::kmR amyE::barcode (catr)	TTGAGCGCGGTG
TB546.BC	DK1042 ΔrapG, rapD::kmR amyE::barcode (catr)	GGGAGAGGCAGG
TB520.BC	DK1042 ΔrapH, rapD::kmR amyE::barcode (catr)	GGCAGGCTTGTA
TB550.BC	DK1042 ΔrapI, rapD::kmR amyE::barcode (catr)	GGTATCGAAGGC
TB502.BC	DK1042 ΔrapJ, rapD::kmR amyE::barcode (catr)	TAAGTCCGTTAG
TB564.BC	DK1042 ΔrapD, rapK::kmR amyE::barcode (catr)	GCGTGATCCGGT
TB549.BC	DK1042 ΔrapP, rapD::kmR amyE::barcode (catr)	GTTTTCCAATGC
TB456.BC	DK1042 ΔrapE, rapF::specR amyE::barcode (catr)	GCTGACGGGGAA
TB451.BC	DK1042 ΔrapG, rapE::specR amyE::barcode (catr)	TGTAGCGCTGGT
TB457.BC	DK1042 ΔrapE, rapH::specR amyE::barcode (catr)	GACTTTAAGATG
TB285.BC	DK1042 ΔrapI, rapE::specR amyE::barcode (catr)	TCTTTAGTGAAA
TB458.BC	DK1042 ΔrapE, rapJ::kmR amyE::barcode (catr)	GGATTCCAAACG
TB558.BC	DK1042 ΔrapE, rapK::kmR amyE::barcode (catr)	GCGGACGTCATG
TB283.BC	DK1042 ΔrapP, rapE::specR amyE::barcode (catr)	AATGGTCAACTG
TB452.BC	DK1042 ΔrapG, rapF::specR amyE::barcode (catr)	CCGGTTATGGCG
TB543.BC	DK1042 ΔrapH, rapF::specR amyE::barcode (catr)	TGGGTGTTTGAT
TB472.BC	DK1042 ΔrapI, rapF::specR amyE::barcode (catr)	TGTTTGTGCTTT
TB495.BC	DK1042 ΔrapJ, rapF::specR amyE::barcode (catr)	GGTTAGGGTCCC
TB559.BC	DK1042 ΔrapF, rapK::kmR amyE::barcode (catr)	CAATAATCGCTT
TB293.BC	DK1042 ΔrapP, rapF::specR amyE::barcode (catr)	GTCACGCACGTT
TB433.BC	DK1042 ΔrapG, rapH::specR amyE::barcode (catr)	GGGACGGTTTGT
TB474.BC	DK1042 ΔrapI, rapG::specR amyE::barcode (catr)	GGGCAGCTGAGA
TB434.BC	DK1042 ΔrapG, rapJ::kmR amyE::barcode (catr)	GTTACTTTAGCG
TB566.BC	DK1042 ΔrapG, rapK::kmR amyE::barcode (catr)	TTGAGTCTTCGC
TB443.BC	DK1042 ΔrapG, rapP::mlsR amyE::barcode (catr)	GTGTTATAGTAT
TB473.BC	DK1042 ΔrapI, rapH::specR amyE::barcode (catr)	TCGCTAATTACA
TB496.BC	DK1042 ΔrapJ, rapH::specR amyE::barcode (catr)	GTCAACAGATAT
TB560.BC	DK1042 ΔrapH, rapK::kmR amyE::barcode (catr)	TTTAGTCCGGAA
TB284.BC	DK1042 ΔrapP, rapH::specR amyE::barcode (catr)	GGTTGGGCGGGT
TB551.BC	DK1042 ΔrapI, rapJ::kmR amyE::barcode (catr)	CCAAGGCCCGTG
TB562.BC	DK1042 ΔrapI, rapK::kmR amyE::barcode (catr)	GCTCGAATCCCG
TB552.BC	DK1042 ΔrapI, rapP::mlsR amyE::barcode (catr)	TGCCACGGAAAG
TB565.BC	DK1042 ΔrapJ, rapK::kmR amyE::barcode (catr)	CTTGTTGAAACA
TB292.BC	DK1042 ΔrapJ, rapP::mlsR amyE::barcode (catr)	GCATGCACCGTA
TB563.BC	DK1042 ΔrapP, rapK::kmR amyE::barcode (catr)	TGGGCTGTGGCC
