# Supplementary material for: Impact of Rap-Phr system abundance on adaptation of Bacillus subtilis
Source: Commun Biol. 2021 Apr 13;4:468. doi: 10.1038/s42003-021-01983-9 (PMC8044106; doi:10.1038/s42003-021-01983-9)
Supplement: Supplementary file 6 — Supplementary Data 5 [file 42003_2021_1983_MOESM6_ESM.xlsx]

## Sheet: Data in Fig 2
Initial abundances of 4 mixes						Transfer 1 abundances																										Transfer 9 abundances
Genotype	Mix					Genotype	2d planktonic																									Genotype	2d planktonic
	A	B	C	D			1	2	3	4	5	6	7	8	9	10	11	12	13	14	15	16	17	18	19	20	21	22	23	24			1	2	3	4	5	6	7	8	9	10	11	12	13	14	15	16	17
A	0.286456	0.30991	2.83561	2.98945		A	0.0550118	0.0889713	0.0748083	0.0917961	0.0832878	0.0729587	0.0257525	0.0334465	0.021339	0.0130631	0.0275929	0.0297442	2.61132	2.14956	2.48296	2.78564	2.72486	2.05815	2.58634	2.528	2.68296	2.95625	2.96159	2.58745		A	0	0.0551572	0	0	0.00933271	0.0116795	0	0.119922	0	0	0	0	0	0	0	0	0
AB	0.440113	0.846252	2.08748	2.41425		AB	0.245261	0.287737	0.310922	0.272427	0.307124	0.281702	0.249477	0.337038	0.413444	0.348349	0.451225	0.317271	1.47305	1.50323	1.39024	1.97004	1.60521	1.36484	1.60435	1.40781	1.44911	1.7836	1.62016	1.55067		AB	0	0.0620518	0.0777605	0	0.111993	0.023359	0	0.119922	0	0	0.0050477	0.0213812	0	0	0	0.0514774	0
AC	0.406207	0.998022	1.83717	1.01562		AC	0.0412589	0.0567902	0.0771461	0.0858738	0.0676713	0.107411	0.0804764	0.120922	0.138704	0.0805556	0.147703	0.0931985	0.0803482	0.0789635	0.0595045	0.0653452	0.0714061	0.112527	0.576442	0.457917	0.484317	0.643805	0.615545	0.525905		AC	0.0110558	0	0	0.00726269	0	0	0.00953652	0	0.0127129	0	0.0100954	0.00712708	0	0	0	0.00343183	0
AD	0.86241	0.855424	0.438955	0.70655		AD	2.95688	3.60807	3.45988	3.61854	4.47412	4.78082	3.94174	2.67058	2.70472	3.82095	3.76725	4.11461	1.41279	1.6904	2.85351	1.13023	1.58807	1.79317	2.37974	1.74463	2.68296	3.39968	2.80189	2.49429		AD	0.243228	0.137893	0.0311042	0.726269	0	0.116795	0.0381461	0.299805	0.0127129	0.295023	0.17667	0.135414	0.0310527	0	0	0	0
AE	0.194505	1.15718	1.14104	2.77278		AE	0.0412589	0.0813993	0.0935104	0.081432	0.080685	0.0790386	0.175439	0.365339	0.33609	0.300451	0.355462	0.251834	0.0870439	0.0906618	0.054095	0.0459837	0.0685499	0.068968	3.35918	3.10324	3.47478	3.72159	3.33614	2.91802		AE	0	0	0	0	0	0.105116	0.0286096	0.0149903	0	0	0	0.0213812	0	0	0	0	0
AF	8.66894	8.219	13.4476	11.4272		AF	1.30195	1.22667	1.66448	1.76782	1.87658	1.7125	1.01239	1.60286	1.81115	1.48048	1.73024	1.18184	4.96485	9.06033	5.42032	8.62799	7.01779	5.67716	2.76233	1.94142	2.49077	2.27303	2.16602	1.70994		AF	0.641238	0.344732	0	0.152517	0.391974	0.0116795	0.0953652	0.719532	0.0889906	0.141098	0.106002	0.00712708	0	0	0	0	0
AG	1.69829	2.63257	3.01066	5.91475		AG	1.35467	1.2986	1.38629	1.56349	1.31699	1.30515	0.434573	0.658639	0.765537	0.570421	0.693069	0.380726	0.736525	1.33361	0.933139	1.16895	1.15678	0.951033	0.0969239	0.0378444	0.103782	0.0952569	0.0812985	0.0811396		AG	0	0	0	0.123466	0.177322	0	0.104902	0.134912	0.101704	0.0897896	0.0050477	0	0	0	0	0	0
AH	0.696438	1.07917	1.42949	0.452755		AH	0.190249	0.159013	0.172994	0.171748	0.156165	0.190503	0.127153	0.169805	0.22406	0.161111	0.189904	0.124926	0.83696	0.725295	0.75733	0.951136	0.942561	0.751388	0.0790695	0.0567666	0.0576568	0.114965	0.0783949	0.126217		AH	0	0	0	0	0	0	0	0	0	0	0	0	0	0	0	0	0
AI	0.889217	1.52194	0.158696	1.62892		AI	0.0504275	0.0776133	0.0490929	0.0740291	0.080685	0.0668788	0.0788669	0.041165	0.0666844	0.0631382	0.0535627	0.0694031	0.0133914	0.00877373	0.00811425	0.00242019	0	0.0036299	0.229557	0.23842	0.311347	0.282486	0.249702	0.36062		AI	0.110558	0.0413679	0.124417	0	0.419972	0.0116795	0	0.059961	0.305111	0.179579	0	0.0855249	0	0	0	0	0
AJ	1.0676	0.652067	1.21785	1.02119		AJ	0.222339	0.287737	0.264167	0.25466	0.320137	0.196583	0.183486	0.190388	0.168045	0.198123	0.222366	0.172516	0.197523	0.511801	0.357027	0.49614	0.47128	0.34121	0.377493	0.234635	0.299815	0.358034	0.354229	0.309532		AJ	0	0	0	0	0	0	0.162121	0.0149903	0.127129	0	0	0	0	0	0	0	0
AK	1.2051	0.516667	0.665818	0.834717		AK	0.135237	0.23284	0.231438	0.245777	0.21863	0.208743	0.1014	0.0643203	0.0640171	0.0566066	0.0519396	0.103113	0.0133914	0.0146229	0.0189332	0.0217817	0.0285625	0.0145196	0.0153038	0.0151378	0.0153752	0.0262778	0.0377457	0.0300517		AK	0	0	0	0	0	0	0	0	0	0	0	0	0	0	0	0	0
AP	1.08884	0.579787	0.968518	2.99312		AP	0.00458432	0.00378601	0.0116888	0.00148058	0.00260274	0	0	0.0102912	0.0160043	0.00435436	0.0162311	0.00793179	0	0	0	0	0	0	0.0178544	0.0113533	0.0345941	0.022993	0.0232281	0.00601034		AP	0	0	0	0	0	0	0	0	0	0	0	0	0	0	0	0	0
B	1.21123	1.06371	0.278808	1.24526		B	2.81935	2.91523	2.71881	3.05296	2.60274	3.08858	2.78448	1.93475	1.93118	2.41667	2.31781	2.36169	0.29461	0.216419	0.248837	0.237179	0.377024	0.254093	1.66046	1.91493	1.74892	1.92813	1.7363	1.77004		B	3.05141	3.55764	2.92379	3.85649	1.58656	2.8498	3.14705	2.69825	1.72896	2.29605	2.82671	1.51807	0.00517545	0.0734178	0.0063478	0.00343183	0.0456853
BC	1.05029	1.17397	1.51001	1.06412		BC	1.66181	1.61852	1.64812	1.78262	1.68918	1.74695	1.56446	1.48708	1.64844	1.53056	1.87957	1.47333	2.34349	1.53833	1.63367	2.01118	1.71946	1.77502	0.936081	1.43052	0.880228	1.06096	0.969774	1.06984		BC	0.232172	1.37893	0.808709	0.232406	1.0546	0.24527	0.228877	0.779493	0.457666	0.679836	0.893443	1.16171	0.657282	0.0587343	5.01158	0.326024	0
BD	1.07411	0.961228	1.07251	0.471071		BD	1.62972	1.54848	1.53123	1.68934	1.68658	1.54024	1.36649	1.25296	1.39237	1.65901	1.48839	1.34245	2.15266	1.40087	7.98172	1.54408	1.67947	1.57537	0.109677	0.155162	0.165283	0.177375	0.139369	0.102176		BD	1.8021	0.737728	0.575428	1.24918	1.13859	0.782527	0.610338	1.01934	0.470379	0.525911	0.590581	1.04055	0.00517545	0.817385	0.612562	0.0171591	0.00507614
BE	1.48152	3.50032	1.17474	1.1482		BE	3.72705	3.42634	3.59547	3.95167	3.78439	3.58511	2.8553	2.50334	2.56068	2.71059	3.00601	2.42911	2.90927	2.10569	2.33149	2.06201	2.41353	1.77865	1.33143	1.55162	1.49908	1.86901	1.4053	1.55668		BE	1.83527	4.20574	3.53033	4.01627	2.31451	1.97384	3.90998	3.94244	2.70786	3.25808	4.34102	3.03613	29.7744	5.40355	0.133304	73.8152	0.0913706
BF	1.17181	1.05616	1.3636	0.343077		BF	1.45781	1.44058	1.40967	1.40359	1.67617	1.66589	1.00596	1.13976	1.13897	1.09948	1.17189	1.00932	1.83127	2.46542	2.34502	1.71108	2.43923	1.56811	0.255063	0.280048	0.219096	0.213507	0.229378	0.321553		BF	1.34881	2.10287	1.30638	0.791633	0.690621	0.747489	0.953652	0.974367	0.559369	1.43663	1.00449	2.51586	0	0.685233	0.257086	0.144137	0.517766
BG	1.02924	1.33698	1.57665	1.00496		BG	2.7185	2.75622	2.59024	2.57029	2.58973	2.81499	1.97167	2.4699	2.34196	2.16412	2.27074	2.11779	2.69836	2.43032	2.34772	1.9894	3.01048	8.57381	1.27787	1.44566	1.22232	1.34017	1.28045	1.36435		BG	1.71365	4.10921	2.03733	4.97494	1.69855	1.9388	3.04215	5.18663	1.85609	1.91124	3.05891	1.91006	0.424387	8.05149	4.87193	0.0583411	1.09137
BH	1.38268	1.01043	1.46718	1.26117		BH	3.46116	3.59482	3.39209	3.57116	3.14151	3.55471	1.35039	1.79582	2.09389	1.8027	1.81626	1.76086	2.98627	3.09713	2.33149	2.04264	2.63917	2.35943	1.55078	2.1647	1.66052	2.20405	1.24851	1.46652		BH	1.89055	4.16437	2.34837	3.65313	3.31311	1.19131	2.17433	2.59331	3.75032	2.6039	3.22548	2.17376	0.103509	28.7015	0.184086	0.020591	0.0862944
BI	0.209928	1.46904	1.24334	0.598123		BI	0.00916863	0.00189301	0.00233776	0.00148058	0.00520549	0.00405326	0.812812	0.555727	0.562817	0.648799	0.670346	0.850684	2.38031	1.48861	0.641026	0.592948	1.35672	4.76968	0.0433607	0.0643355	0.053813	0.0755485	0.0696844	0.0661137		BI	0.243228	0.151682	0	0	0	0.0116795	0.314705	1.15425	0.0381388	0.384813	0.26248	0.185304	0.160439	0	0.0031739	0	0.0152284
BJ	0.556802	1.03193	0.707174	0.917745		BJ	0.543242	0.647408	0.455863	0.530048	0.494521	0.599882	1.04297	1.00082	0.885569	0.918769	0.921928	1.17589	0.0602611	0.0643407	0.0730282	0.0508241	0.0742624	0.0544484	0.32393	0.355737	0.280597	0.361319	0.316483	0.336579		BJ	0	0.0344732	0	0	0.177322	0.280308	0.0953652	0.0149903	0	0.423294	0.166574	0	0	0	0	0	0
BK	1.06257	1.01103	0.272572	0.389217		BK	1.84519	2.10881	1.98476	2.10391	1.96767	2.0773	2.91164	2.19975	2.05922	2.89782	2.57913	2.70077	0.190827	0.116983	0.0919615	0.0556645	0.108537	0.112527	0.420854	0.488193	0.399754	0.52884	0.415203	0.432744		BK	1.29353	1.99255	1.493	1.52517	1.12926	1.4249	2.09804	1.57398	2.02136	2.11647	1.66574	1.91006	0	0.220254	0.031739	0	0.00507614
BP	0.897462	0.99469	1.10048	1.09728		BP	0.0206294	0.0265021	0.0420797	0.0236893	0.0208219	0.0182397	0.0257525	0.0514562	0.0640171	0.0217718	0.0470703	0.037676	0.0133914	0.0116983	0.0054095	0.0411433	0.0399874	0.0108897	0.0102025	0.0189222	0.0230627	0.0459861	0.0203246	0.0150258		BP	0	0	0	0	0	0	0	0	0	0	0	0	0	0	0	0	0.00507614
C	1.3308	0.966024	0.164871	1.21896		C	1.21714	1.24749	1.20862	1.12228	0.989042	1.07006	0.909384	0.936503	0.704188	0.668394	0.710924	0.678168	0.271175	0.266136	0.343503	0.24686	0.257062	0.232313	1.05086	0.983954	1.06089	0.991985	0.84202	0.958649		C	1.94583	0.537783	7.34059	0.370397	1.04526	0.700771	1.23021	0.539649	0.190694	0.115444	0.26248	0.114033	0	0.00489452	0	0	0
CD	1.28453	1.62527	1.57939	0.607511		CD	0.859559	0.742059	0.780812	0.947573	0.913563	0.743773	1.17657	1.20408	1.28834	1.24752	1.23844	1.23934	1.67392	2.52683	1.3118	1.13265	1.36243	1.73146	0.237209	0.181653	0.226784	0.2365	0.232281	0.255439		CD	0.243228	0.158577	1.21306	0.443024	0.373308	0.607335	0.295632	0.674562	0.750064	0.269369	0.30791	0.427625	0.279474	0.102785	0.00952169	0	0
CE	1.1041	1.36502	1.41439	0.256343		CE	1.04293	0.96922	0.939779	1.01716	1.06192	0.91401	1.34878	1.74694	2.12057	1.70473	2.21717	1.29486	1.43288	3.45392	2.2233	2.83647	3.87878	1.34669	0.265266	0.27248	0.272909	0.246354	0.249702	0.222382		CE	0.375898	0.282681	0.248834	0.181567	0.737284	0.303667	0.400534	0.56963	0.622934	0.166752	0.484579	0.334973	0	0.00489452	0	0.00686365	0
CF	1.35494	1.21088	1.6812	0.793231		CF	1.21026	0.991936	1.07303	1.0142	0.965618	1.02142	0.872364	0.913348	0.872233	0.907884	1.15403	0.779298	2.89588	2.11154	1.87169	1.87323	1.58807	2.73331	1.02535	1.17318	1.07626	1.13323	0.972678	1.11792		CF	0.442233	0.896304	0.37325	0.210618	0.541297	0.268629	0.400534	0.659571	0.597508	0.448948	0.524961	0.29221	0	0.964221	0.0031739	0.0343183	0
CG	1.0595	1.44442	0.183859	0.586409		CG	1.37759	1.44436	1.34421	1.50279	1.47576	1.3619	0.149686	0.205825	0.210723	0.2003	0.206135	0.138806	0.020087	0.0146229	0.010819	0.0145212	0.02285	0.0399289	0.52798	0.579019	0.549662	0.518986	0.516826	0.552951		CG	0.165837	0.427468	0.513219	0.0871523	0.606626	0.163513	0.143048	0.344776	0.533944	0.166752	0.509818	0.106906	0.00517545	0.00489452	0	0	0
CH	1.12911	1.05341	0.937645	0.300161		CH	0.905403	0.885927	0.862633	0.931286	0.929179	0.936303	0.902945	0.946794	0.848226	0.859986	0.915436	0.769383	1.29561	1.2254	1.1387	1.03342	1.0511	1.47737	0.329031	0.386013	0.418973	0.302194	0.333904	0.35461		CH	0.718629	0.406784	0.264386	0.319558	0.559963	0.455501	0.495899	0.269825	0.114416	0.718317	0.656201	0.349227	0	0.00489452	0.136478	0	0
CI	1.63333	1.58031	0.144247	0.17034		CI	0.0710569	0.0492182	0.0607817	0.0473786	0.0520549	0.0668788	0.0515049	0.0591746	0.0506802	0.0457208	0.0535627	0.0535396	0.00669568	0.0175475	0.010819	0.00726058	0.011425	0.0217794	0.0357088	0.0189222	0.073032	0.0394166	0.0638774	0.0420724		CI	0	0.151682	0.233281	0.174305	0	0.210231	0	0	0.203407	0	0	0.135414	0	0	0	0	0
CJ	1.11504	1.20522	0.833622	1.08774		CJ	1.77872	1.77943	1.7276	1.62864	1.84274	1.87463	2.44809	2.09684	1.99787	2.10751	2.13439	2.17926	1.69401	1.21077	1.20091	1.11087	1.49096	1.5173	1.22175	1.58568	1.30689	1.17593	1.16141	1.48455		CJ	0.574903	0.965251	1.60187	0.769845	1.11993	0.385424	0.534045	0.56963	0.635647	1.10313	0.338196	0.263702	0	0	0	0.00343183	0
CK	1.29899	0.973341	0.397795	0.799603		CK	1.12545	1.03169	0.860295	0.78767	0.923974	0.93833	0.674392	0.995678	0.93625	0.929655	0.824541	1.11045	0.528959	0.567368	0.551769	0.416273	0.522693	0.609822	0.596847	0.896912	0.703413	0.689791	0.667809	0.694194		CK	0.79602	0.861831	0.264386	0.217881	1.4559	0.817566	0.333778	0.479688	0.584795	0.974859	0.666297	0.669945	0	0.00489452	0	0	0
CP	1.19864	1.25535	1.08477	1.24114		CP	0.013753	0.0321811	0.0350664	0.0503398	0.0312329	0.0182397	0.054724	0.118349	0.152041	0.0914415	0.100633	0.0713861	0.0167392	0.0321703	0.0270475	0.0242019	0.011425	0.0108897	0.0459113	0.00756888	0.11147	0.0788333	0.0754914	0.0330569		CP	0	0.0620518	0	0	0	0	0.00953652	7.76495	0.0127129	0.0128271	0	0	0.0569299	0.234937	0.479259	0.0274546	0.0913706
D	1.53856	1.07614	1.49583	1.01042		D	6.0513	5.90808	5.89817	5.37747	5.73905	5.08887	3.9192	4.82659	5.10536	3.33544	3.08878	4.43585	2.53097	2.34843	2.53435	2.27982	2.11077	3.4121	3.70096	2.28202	3.95526	4.97635	3.91684	3.13139		D	0.0442233	0.261997	0.0466563	0.116203	0.0186654	0.175193	0.209804	0.374756	0.0127129	0.333504	0.449245	0.399116	0	0	0.0063478	0.00343183	0
DE	2.51882	3.31743	4.16754	2.26587		DE	1.6366	1.58066	1.72527	1.69971	1.56945	1.63346	3.00338	2.75805	2.8621	2.59302	2.89888	2.209	3.0164	3.04156	2.88867	2.77838	2.64774	2.64256	1.84921	1.57811	1.62977	1.82302	1.5708	1.56569		DE	3.67054	1.85466	2.81493	2.36764	3.07046	4.09951	2.50811	2.05367	3.26723	2.52694	2.93271	2.85796	0.0103509	1.05722	0.0285651	12.6669	0.00507614
DF	1.17055	1.19583	1.80135	0.967492		DF	0.479061	0.469466	0.523658	0.501917	0.48411	0.466125	0.54724	0.607183	0.608162	0.518169	0.706054	0.483839	1.51657	1.18153	1.27664	1.10845	1.04824	1.68064	1.0075	0.904481	0.949416	0.985416	0.760721	0.799375		DF	0.707573	0.441258	0.96423	0.355872	0.578628	1.12123	0.753385	0.464698	0.661073	0.295023	0.388673	0.456133	0.00517545	0.215359	0.0063478	0	0.0558376
DG	1.40351	1.12849	0.170365	1.06214		DG	1.3753	1.49737	1.40266	1.19187	1.47055	1.35582	1.91212	1.93475	1.67778	1.88979	1.9104	1.8957	0.174088	0.116983	0.175809	0.108909	0.0971123	0.0871175	1.07637	1.10884	0.972478	0.965708	1.19044	1.21409		DG	1.84632	0.882515	0.528771	1.52517	1.69855	1.17963	1.3065	1.06431	0.750064	1.2314	1.37802	0.498895	0.144913	0.00978905	0	0	0
DH	1.23627	0.912932	1.4961	1.27963		DH	1.50136	1.47844	1.38863	1.44801	1.38986	1.35176	0.78384	0.879901	0.973593	0.886112	0.917059	0.882411	1.76431	1.77522	1.94471	1.5465	1.68518	1.60804	1.29827	1.41916	1.27998	1.57338	1.27174	1.28621		DH	1.08347	1.06867	0.606532	0.784371	0.681288	0.9694	0.90597	0.329786	0.483092	0.731144	1.19126	0.698453	0.00517545	0.318144	0.165043	0.00686365	0.0152284
DI	1.51738	1.47725	0.228896	0.281865		DI	0.105439	0.0870783	0.105199	0.114005	0.10411	0.105385	0.0676002	0.0746115	0.0640171	0.0500751	0.0389547	0.0575055	0.0301306	0.0321703	0.0351617	0.00726058	0.0171375	0.036299	0.0663164	0.0719043	0.0269065	0.0459861	0.0551668	0.0480827		DI	0.143726	0.117209	0	0	0.111993	0.303667	0	0.164893	0	0	0.13124	0.242321	0	0	0	0	0
DJ	0.955952	1.08471	1.35616	1.23953		DJ	1.71912	2.13342	2.08996	1.89663	1.64233	1.88882	1.74473	1.9965	1.97119	1.86149	1.73998	1.90958	2.3301	2.18466	2.40993	2.60897	2.76199	2.19609	2.20629	2.12685	2.18327	2.0628	1.92213	2.23284		DJ	10.5141	3.53696	8.07154	8.14148	11.5726	10.3714	8.50658	5.68131	9.44572	7.50385	6.56706	8.86608	0.0776317	1.77671	0.783953	0.0480456	0.071066
DK	1.24413	1.87109	0.997934	1.15199		DK	3.99523	3.78034	4.39733	3.9724	3.67768	3.57092	7.79012	6.64042	6.19899	6.88642	6.42104	7.50149	0.150653	0.175475	0.238018	0.12343	0.20565	0.156086	1.73698	1.16939	2.30243	2.54237	2.25023	1.53865		DK	0	0.0413679	0.0155521	0.261457	0.20532	0.23359	0.162121	0.134912	0.139842	0.0256542	0.0858109	0.0997791	0	0.00489452	0	0	0
DP	1.25928	0.507436	1.65488	1.64328		DP	0.0320902	0.0283951	0.0467552	0.035534	0.0338357	0.0506657	0.0160953	0.0720387	0.0560149	0.0544295	0.0535627	0.0614713	0	0.00292458	0	0.00968078	0.00285625	0.00725979	0	0	0.00768758	0.0131389	0.00290352	0		DP	0	0	0	0	0	0	0	0	0	0	0	0	0	0	0	0	0
E	1.22542	0.154167	0.965976	1.00956		E	0.664726	0.69852	0.62652	0.722524	0.814659	0.903877	0.117496	0.0694659	0.0720192	0.0762013	0.0941406	0.0912155	0.66622	0.874448	0.532836	0.62925	0.602668	0.740499	1.16564	1.46836	1.41451	1.34345	0.934932	0.985695		E	0.176893	0.344732	0.419907	0.588278	0.186654	0.71245	0.848751	0.479688	0	0.282196	0.383625	0.0427625	0.0103509	0.171308	0.0285651	0.00686365	0.0101523
EF	1.2427	0.945806	1.20916	0.605547		EF	0.728906	0.808314	0.645222	0.772864	0.718357	0.737693	0.95445	0.751261	0.826887	0.86434	0.792079	0.759469	1.82457	1.35408	1.73104	1.30933	1.28245	1.62256	0.497373	0.662277	0.611162	0.666798	0.569089	0.489843		EF	1.54782	1.11004	0.606532	1.22013	0.839944	0.548937	1.42094	0.749513	1.01704	1.11596	0.913634	0.840995	0.00517545	3.48979	0.00952169	0	0
EG	1.22925	1.34183	0.562154	1.02304		EG	1.2584	1.21152	1.40032	1.51167	1.35603	1.31934	1.30372	1.61573	1.67245	1.65683	1.64421	1.39203	0.739873	0.520574	0.603159	0.576006	0.665505	0.7042	1.32378	1.37754	1.2377	1.35002	1.14399	1.19005		EG	0.630182	1.33067	1.19751	2.04082	1.4279	1.16795	1.55445	1.19922	0.991609	1.74448	1.51936	1.66774	0.0207018	0.00978905	0.0031739	0.00343183	0.00507614
EH	1.23842	1.25738	1.35831	1.16261		EH	1.07961	1.14716	1.16654	1.18743	1.02288	1.15518	1.59665	1.53082	1.59776	1.70691	1.59227	1.56851	1.97857	1.80446	1.8203	2.53152	1.84799	1.70605	1.64006	1.78625	1.58364	1.88871	1.59693	1.42746		EH	2.42123	1.37893	0.902022	1.36539	1.5679	2.04391	4.5966	1.28916	4.09357	3.18112	2.30175	3.91276	0.00517545	0.269199	0.0571302	0.0137273	0
EI	1.49018	0.154017	2.12885	1.35264		EI	0.0848099	0.0946504	0.100524	0.0962378	0.0598631	0.113491	0.00160953	0.00257281	0.00533476	0.00435436	0.00649245	0.00396589	0.214262	0.257363	0.27318	0.263801	0.217075	0.493666	0.247411	0.230851	0.33441	0.312048	0.293255	0.300517		EI	0	0.0551572	0	0	0	0	0	0	0	0.141098	0	0	0	0	0	0	0
EJ	0.948791	1.14888	1.14998	1.02803		EJ	0.751828	0.704199	0.916402	0.857257	0.817261	0.818758	2.54466	1.85757	2.0032	2.10969	2.18471	2.2447	1.18514	0.982657	1.09542	1.20768	2.51064	1.41566	17.4693	12.5076	15.9517	8.1034	18.1179	15.6209		EJ	0.232172	0.792885	0.186625	0.196093	0.214652	0.140154	0.400534	0.239844	0.190694	0.474602	0.302862	0.0285083	0.0207018	0.0195781	0.0126956	0.0137273	0.00507614
EK	1.30752	1.06044	0.294008	1.11708		EK	0.914571	0.865104	0.8977	0.919442	0.991645	0.800519	1.57734	1.75466	1.83516	1.88761	1.79192	1.46738	0.0100435	0.0380195	0.0270475	0.0242019	0.0371312	0.036299	0.048462	0.0643355	0.0884071	0.0624097	0.0348422	0.036062		EK	0.972913	1.24104	0.342146	0.719006	1.27858	1.00444	1.25882	0.539649	1.13145	1.14161	0.519913	1.35414	0	0.00489452	0.0031739	0	0.00507614
EP	1.3037	1.21468	1.26974	0.98715		EP	0.0343824	0.0567902	0.0490929	0.0429369	0.0260274	0.0101331	0.0289715	0.0617475	0.104028	0.0587838	0.100633	0.0594884	0.0301306	0.0175475	0.010819	0.0532443	0.0142812	0.0181495	0.0153038	0.00378444	0.0192189	0.0131389	0.00871055	0.0150258		EP	0	0	0.0155521	0	0	0	0.24795	0	0	0	0	0	0.00517545	0	0	0	0
F	2.57152	1.29297	1.67095	1.11048		F	1.46927	1.47465	1.50318	1.64937	1.43671	1.53213	0.906164	1.03684	1.17098	1.10818	1.03879	0.926036	1.56344	1.46521	1.3659	1.57555	1.49096	1.58626	1.09932	1.33212	1.14545	1.15622	1.01623	1.05481		F	2.377	1.69608	1.16641	1.93188	1.36258	1.822	2.31738	2.1586	2.0595	1.11596	1.44869	1.27575	0.00517545	0.626499	0.0126956	0.0137273	78.3553
FG	1.10767	1.24047	1.39574	1.3927		FG	0.866436	0.819672	0.871984	0.969781	1.07233	1.10249	0.865926	1.24009	0.992265	1.10383	1.08911	1.00139	2.12588	2.47127	1.68506	6.4958	2.18788	2.10171	2.00224	2.2858	2.23708	2.44383	2.00343	2.02548		FG	1.10558	1.25483	1.35303	1.98998	0.690621	1.57673	1.06809	0.884425	1.30943	1.55208	1.51936	1.03343	0	0.337722	0.0063478	0.00343183	0.0101523
FH	1.18355	0.817532	0.953736	1.14242		FH	1.39592	1.31943	1.36759	1.40951	1.36384	1.53821	0.386287	0.450242	0.482795	0.444144	0.447979	0.378743	1.47975	1.45644	1.32533	1.22946	1.25104	1.3358	1.612	1.66894	1.85271	1.79017	1.58242	1.5116		FH	0.508568	1.48235	0.637636	1.25645	0.34531	1.14459	0.839214	0.959376	1.02975	0.538738	0.474484	0.855249	0	0.30346	0.0031739	0	0.0152284
FI	1.29909	0.792519	1.35106	0.937347		FI	5.36594	5.27013	5.07761	4.30849	4.58603	5.00172	3.34943	2.668	2.33396	2.61479	2.03538	3.12512	6.86642	5.74094	5.33918	5.71892	6.27803	4.62812	2.90262	3.2092	2.87131	2.62449	2.889	3.62123		FI	2.22222	5.55019	3.42146	2.9196	2.24918	1.822	2.12665	3.22291	3.5342	3.15546	3.5031	2.03122	0.238071	0.0244726	0.0063478	0.00343183	0
FJ	1.03165	0.668844	0.38924	1.0395		FJ	0.942077	1.34404	1.06368	1.2733	1.45493	1.04574	0.753259	0.818154	0.752201	0.783784	0.86025	0.707912	1.1684	1.09964	1.3091	1.28754	1.49382	1.17246	2.31342	2.48638	1.92958	2.09237	2.29087	2.25989		FJ	4.42233	1.57198	4.69673	3.41347	6.32758	5.08059	3.93858	3.25289	3.59776	3.74551	4.57826	2.86508	0.0517545	1.11106	3.44685	0.0446137	0.822335
FK	0.894873	0.831539	1.10292	1.0077		FK	0.547826	0.50354	0.58444	0.669223	0.661097	0.518817	0.991469	1.30441	1.35503	1.09512	1.20922	0.947849	0.438567	0.561518	0.451693	0.358189	0.53983	0.486406	0.155588	0.162731	0.249846	0.226646	0.249702	0.231398		FK	0.320619	0.544677	0.108865	0.748057	0.690621	0.373744	0.305169	0.464698	0.966184	0.667009	0.418959	0.228066	0	0.102785	0.0031739	0.020591	0
FP	1.00657	2.68381	0.746021	1.44016		FP	0.0252137	0.0132511	0.0140266	0.0148058	0.0260274	0.00810652	0.386287	0.537717	0.672179	0.53994	0.444733	0.707912	0.0334784	0.0467932	0.021638	0.0459837	0.0342749	0.0326691	0.00510126	0.0113533	0.00384379	0.00656944	0	0		FP	0	0.110314	0	0.00726269	0	0	0	0.0449708	0.0127129	0	0.0050477	0	0.00517545	0	0	0	0
G	1.56542	1.01658	0.211134	1.41026		G	1.99418	1.71317	1.75566	1.56942	1.28576	1.14099	1.53388	1.8164	2.00053	1.75698	1.85035	1.39005	0.328088	0.292458	0.292113	0.159733	0.242781	0.283132	1.92062	2.01332	2.03336	2.12193	1.8147	1.90828		G	2.00111	2.59239	1.15086	1.20561	0.363976	0.759168	1.96452	1.2292	1.36028	0.962032	1.53955	1.07619	0	0.0244726	0	0	0
GH	1.34776	0.88295	1.0929	1.10485		GH	1.35925	1.4349	1.44006	1.5324	1.46274	1.42472	1.70449	1.5231	1.56842	1.75045	1.64584	1.67162	1.48309	1.51201	1.56064	1.67961	1.53952	1.47737	1.73188	1.97548	1.92574	2.11207	1.7334	1.8031		GH	1.51465	1.46856	1.02644	1.14024	0.89594	0.934361	0.801068	1.57398	1.62726	0.949205	0.802584	0.976409	0.0414036	0.0587343	0.0190434	0	0.00507614
GI	1.12455	1.94129	0.38685	1.04029		GI	7.88732	6.51005	6.97354	6.63153	6.70987	7.31208	5.73314	5.48266	4.98266	4.65699	3.96851	7.03351	4.27184	3.16147	3.78124	2.65253	3.18757	2.7805	4.38963	5.25658	4.20895	5.18329	4.41625	5.6948		GI	4.54395	9.42499	5.28771	5.80289	3.72375	5.46601	5.13065	6.13101	6.36918	6.31093	5.66857	3.21431	0.0828072	0.0146836	0.00952169	0	0
GJ	1.07354	1.03278	1.04886	1.07029		GJ	2.21423	2.41548	2.2536	2.19866	2.48562	2.25159	1.98133	2.20233	2.00053	2.17065	2.04188	2.09597	1.82792	1.37747	1.41188	1.38435	1.31959	1.7605	1.87471	2.26309	1.80658	1.62594	1.76534	2.06155		GJ	0.66335	1.90982	1.08865	0.682693	0.438637	0.595655	0.305169	0.56963	0.686499	1.55208	1.02973	1.24724	0	0.215359	0	0.00343183	0
GK	1.32065	1.36636	1.43134	0.938657		GK	1.24464	1.33646	1.40967	1.28218	1.28055	1.22206	1.85418	2.09684	2.14457	1.90503	1.88281	1.11243	1.18848	1.67578	2.88326	1.54892	1.54523	1.4084	1.26766	1.46458	1.21079	1.27776	1.01042	1.13295		GK	1.38198	1.68229	0.855365	0.86426	0.783948	1.34314	1.67843	1.27417	1.16959	1.96254	1.72127	0.87663	3.29676	0.0685233	0.35865	0.00343183	0.345178
GP	0.960057	1.11998	1.01975	1.01377		GP	0.00916863	0.0189301	0.0303909	0.0148058	0.010411	0.0141864	0.0160953	0.041165	0.0533476	0.0348349	0.0519396	0.0317271	0.0100435	0.0116983	0.0135237	0.0266221	0.011425	0.0108897	0.020405	0.00756888	0.0153752	0.0295625	0.0174211	0.00601034		GP	0	0	0	0	0	0.0116795	0	0	0	0	0	0	0	0	0	0	0
H	1.19652	1.2584	0.526107	1.10764		H	1.18963	1.08091	1.02628	1.07046	1.09315	1.10046	1.05424	1.48194	1.43772	1.36509	1.48839	0.973627	0.251088	0.359723	0.292113	0.229918	0.194225	0.257723	1.30847	1.73327	1.45295	1.46498	1.18754	1.44549		H	0.762852	1.11004	1.07309	0.748057	1.54923	0.829246	1.23021	1.21421	1.75439	5.95177	1.4184	10.0706	0	0.0342617	1.59012	0.0137273	0.00507614
HI	1.24551	1.27819	1.30567	1.22517		HI	6.76645	6.35483	6.42416	6.28211	6.61357	7.00201	6.35764	4.90378	4.57455	4.94873	4.9229	6.16498	5.74155	6.59199	5.60154	5.98514	5.92956	4.2978	5.51446	8.43551	5.1968	7.2658	5.84187	7.34764		HI	5.11885	11.3624	5.05443	5.11293	4.21839	8.38589	5.86496	7.3902	4.9072	2.50128	5.2698	4.06956	0.00517545	0.0489452	0	0.428978	0.00507614
HJ	1.13878	1.30021	1.2539	1.11228		HJ	1.73516	1.91194	1.90527	1.67306	1.56165	1.56861	1.79945	2.18689	2.42731	2.46021	2.55478	2.1515	2.83227	2.62334	3.17538	3.11721	2.93622	3.00192	2.73683	2.78156	2.64837	2.66719	2.6451	2.71066		HJ	7.57324	4.08163	9.44012	9.71022	9.03406	7.90703	7.34312	6.05606	7.60234	8.51719	9.59568	8.72354	60.8167	21.531	28.8222	7.22743	2.34518
HK	0.992733	1.13063	1.20991	0.521526		HK	0.621175	0.819672	0.722368	0.697354	0.82507	0.654601	1.09931	1.49738	1.45906	1.19092	1.43483	1.07872	1.97523	1.42719	1.35237	1.53924	1.31673	1.49189	0.652961	0.669846	0.676507	0.739062	0.656195	0.586008		HK	1.20509	1.68229	0.248834	0.64638	1.10126	1.71689	1.14438	1.09429	1.1823	0.846588	1.28716	0.826741	0.0258772	7.80187	0.0158695	0.020591	0.0101523
HP	1.18695	1.10004	0.898993	1.11182		HP	0.0183373	0.0302881	0.0397419	0.0281311	0.0208219	0.0324261	1.62884	1.68776	1.52307	1.86367	1.79192	1.50109	1.43622	1.30144	1.41458	1.35289	1.6452	1.44833	0.0459113	0.00378444	0.134533	0.144528	0.133562	0.0420724		HP	1.34881	0.158577	1.44635	0.515651	1.44657	1.41322	0.534045	0.929396	0.330536	1.35967	1.18116	0.769724	0.0724563	0.0978905	0.0158695	0.199046	0.0456853
I	0.78485	1.18064	0.395394	0.433966		I	0.0275059	0.0397532	0.0280531	0.0266505	0.0468494	0.0486391	0.0531144	0.0283009	0.0293412	0.0326577	0.0340854	0.0614713	0.00669568	0.00584915	0.00811425	0.00242019	0.011425	0.0145196	0.0714176	0.0983954	0.123001	0.11168	0.0871055	0.105181		I	0	0.0551572	0	0.094415	0.186654	0.0467181	0	0.164893	0	0	0	0	0	0	0	0	0
IJ	1.46596	0.90823	0.212415	1.40735		IJ	0.112316	0.106008	0.128577	0.0977184	0.0702741	0.109438	0.0354096	0.0334465	0.0320085	0.0261261	0.0211005	0.0396589	0.0133914	0.0116983	0.0243427	0.00484039	0.011425	0.0254093	0.227006	0.189222	0.269065	0.289055	0.226474	0.363625		IJ	0	0.0344732	0	0	0	0.128475	0.104902	0.0899415	0	0.0897896	0	0	0	0	0	0	0
IK	1.11309	0.984326	1.14478	0.7304		IK	0.013753	0.011358	0.00701328	0.0192476	0.00780823	0.0222929	0.0209239	0.00771843	0.0133369	0.0108859	0.00973868	0.00793179	0.0267827	0.0409441	0.0297522	0.0242019	0.0171375	0.152456	0.068867	0.0416288	0.0884071	0.101826	0.095816	0.0901551		IK	0	0	0.108865	0	0	0	0	0	0.101704	0	0	0.0356354	0	0	0	0	0
IP	1.51133	1.60432	1.27678	1.43789		IP	0	0	0	0	0	0	0.00482859	0.00514562	0	0	0	0.00991473	0	0	0	0	0	0	0	0	0	0.00328472	0.00290352	0		IP	0	0	0	0	0	0	0	0	0	0	0	0	0	0	0	0	0
J	1.34618	1.16503	0.611057	1.01438		J	2.11566	2.61046	2.31204	2.39114	2.45699	2.03068	2.94866	2.64999	2.75273	3.13514	2.87616	3.21832	0.532307	0.47963	0.551769	0.488879	0.576962	0.631602	2.79039	2.89131	2.85209	2.69019	2.93545	2.82486		J	8.68988	4.26089	8.70918	7.50962	11.9365	8.74796	8.55426	4.63199	10.2339	8.31195	6.22886	8.3957	0.201842	0.406245	0.460215	3.93974	1.65482
JK	1.12623	1.16559	0.892683	0.916255		JK	1.70766	1.91383	1.83982	1.82704	1.8037	1.53619	1.89602	2.24349	2.09389	2.22725	2.17984	2.00872	2.04553	2.87486	2.28551	2.35001	2.09648	1.87303	1.97929	1.95277	1.91805	1.57995	1.94536	1.83015		JK	7.97125	2.77165	5.72317	6.56547	6.76622	7.96543	6.00801	4.18228	5.55556	7.02925	7.71289	6.14354	3.32781	13.4991	33.0371	0.648615	14.203
JP	1.33131	1.34904	1.58153	1.41974		JP	0.013753	0.0170371	0.0233776	0.0296116	0.0312329	0.00405326	0.00804764	0.0308737	0.0293412	0.0108859	0.0275929	0.0138806	0.00334784	0.0175475	0.010819	0.0266221	0.0142812	0.0254093	0.0255063	0.0151378	0.0345941	0.0328472	0.0348422	0.018031		JP	0	0	0.0155521	0	0	0	0	0	0	0	0	0	0	0	0	0	0
K	1.40456	1.22835	1.26538	0.87885		K	0.930616	0.884034	0.900037	1.09711	1.07493	0.972782	1.15564	1.52053	1.6191	1.36727	1.45756	1.12235	1.99531	1.87173	1.62285	3.9788	3.35038	1.73509	0.147937	0.155162	0.161439	0.18066	0.136465	0.159274		K	1.39303	1.59956	2.03733	2.05534	1.04526	1.71689	2.07896	1.63394	1.74167	1.07748	2.12508	3.05752	0.0103509	0.807596	11.8736	0.116682	0.0406091
KP	1.28406	0.157442	1.17543	0.729042		KP	0.0366745	0.0416462	0.0467552	0.0384951	0.0416439	0.0303994	0	0.00514562	0.00266738	0.00217718	0	0.00793179	0.00669568	0.00877373	0.0162285	0.0338827	0.0142812	0.0108897	0.00510126	0.00378444	0.0307503	0.00656944	0.0174211	0.0150258		KP	0	0.00689465	0	0	0	0	0	0	0	0	0	0	0	0.0342617	0.212651	0	0.00507614
P	1.10404	1.06965	0.429743	1.07721		P	0.0412589	0.0473252	0.0724705	0.0547815	0.0312329	0.0222929	0.0321906	0.0720387	0.0693518	0.0544295	0.0616783	0.0575055	0.00334784	0	0	0	0	0	0.0127532	0.0227066	0.0115314	0.0131389	0.00871055	0.00601034		P	0	0	0	0	0	0	0.00953652	0	0	0.0128271	0	0.199558	0	0	0	0	0
WT	1.29929	0.92302	1.27316	0.265435		WT	0.832054	0.740166	0.738732	0.835048	0.739179	0.735667	0.840174	1.11145	1.20299	1.16915	1.16053	0.993456	2.05557	1.24879	1.52007	1.23188	1.27103	1.69516	0.40555	0.370875	0.319034	0.387597	0.342615	0.318548		WT	0.309563	0.68257	0.435459	0.75532	0.317312	0.502219	0.257486	1.43906	0.635647	0.230888	0.106002	1.38978	0.00517545	0.166414	7.2587	0.0377501	0.00507614
						Genotype	5d planktonic																									Genotype	5d planktonic
							1	2	3	4	5	6	7	8	9	10	11	12	13	14	15	16	17	18	19	20	21	22	23	24			1	2	3	4	5	6	7	8	9	10	11	12	13	14	15	16	17
						A	0.122026	0.204839	0.132914	0.152006	0.192373	0.184552	0.0234619	0.0386082	0.0344786	0.0465706	0.0236068	0.065602	2.61132	2.14956	2.48296	2.78564	2.72486	2.05815	2.58634	2.528	2.68296	2.95625	2.96159	2.58745		A	0.00174365	0	0.00418153	0.0014455	0.00607964	0.00165893	0	0.00219804	0.00638706	0.00151863	0	0	0	0	0	0.0111893	0
						AB	0.305064	0.31366	0.371125	0.476164	0.384745	0.370813	0.263495	0.328169	0.302194	0.370959	0.383264	0.359874	1.47305	1.50323	1.39024	1.97004	1.60521	1.36484	1.60435	1.40781	1.44911	1.7836	1.62016	1.55067		AB	0.00174365	0.00149323	0.00278769	0.0014455	0.00202655	0	0	0	0.00425804	0.00151863	0	0.00159829	0	0.001987	0.0168329	4.81777	0.00182465
						AC	0.187732	0.179234	0.284817	0.397414	0.287502	0.302461	0.211157	0.219584	0.251491	0.284241	0.322164	0.193057	0.0803482	0.0789635	0.0595045	0.0653452	0.0714061	0.112527	0.576442	0.457917	0.484317	0.643805	0.615545	0.525905		AC	0	0	0	0	0	0	0	0	0	0.00151863	0	0	0	0	0	0	0
						AD	1.41268	1.7134	1.04778	1.14279	1.3149	1.75325	2.21625	2.36958	2.37294	3.4109	3.46604	2.80777	1.41279	1.6904	2.85351	1.13023	1.58807	1.79317	2.37974	1.74463	2.68296	3.39968	2.80189	2.49429		AD	0.0122055	0.271768	0.0515723	16.3458	0.00810619	0.00331785	0.00556746	0.00439609	0.0106451	1.20427	0.040897	0.00479486	1.757	0.00596101	0.0336658	0.00159847	0
						AE	0.140799	0.138693	0.195056	0.249071	0.230424	0.222146	0.402462	0.567058	0.436052	0.586148	0.566564	0.449843	0.0870439	0.0906618	0.054095	0.0459837	0.0685499	0.068968	3.35918	3.10324	3.47478	3.72159	3.33614	2.91802		AE	0	0	0	0	0	0	0.00278373	0	0	0.00455588	0	0	0	0.00993502	0	0	0
						AF	3.03891	4.42538	5.21301	5.9081	4.5197	4.3216	3.44348	4.75122	4.52075	5.09708	5.46568	2.9952	4.96485	9.06033	5.42032	8.62799	7.01779	5.67716	2.76233	1.94142	2.49077	2.27303	2.16602	1.70994		AF	0.00174365	0.00895937	0.00278769	0.014455	0.0040531	0.00331785	0.00278373	0.00439609	0.00212902	0	0.0040897	0.00319657	0	0.00397401	0	0.12468	0
						AG	2.60478	2.35352	3.51101	3.96132	3.36124	3.78161	0.913209	1.02312	1.07695	1.07112	1.29699	0.955915	0.736525	1.33361	0.933139	1.16895	1.15678	0.951033	0.0969239	0.0378444	0.103782	0.0952569	0.0812985	0.0811396		AG	0	0.00149323	0	0.00433651	0.0040531	0.00165893	0	0	0	0	0.00136323	0	0	0.0814672	0	0.0255754	0.00182465
						AH	0.354344	0.317928	0.472968	0.56224	0.553864	0.464798	0.342905	0.378843	0.401574	0.451253	0.424923	0.380492	0.83696	0.725295	0.75733	0.951136	0.942561	0.751388	0.0790695	0.0567666	0.0576568	0.114965	0.0783949	0.126217		AH	0	0	0	0	0	0	0	0	0	0	0	0	0	0	0	0	0
						AI	0.140799	0.104553	0.0966651	0.0860759	0.0930154	0.152085	0.366366	0.301626	0.302194	0.407895	0.362435	0.423602	0.0133914	0.00877373	0.00811425	0.00242019	0	0.0036299	0.229557	0.23842	0.311347	0.282486	0.249702	0.36062		AI	0	0	0	0	0.00607964	0.00497678	0	0	0	0.00151863	0.00272647	0	0	0	0	0	0.00182465
						AJ	0.513916	0.582512	0.883795	0.943172	1.0274	0.644224	0.209352	0.306452	0.285969	0.258547	0.280505	0.249288	0.197523	0.511801	0.357027	0.49614	0.47128	0.34121	0.377493	0.234635	0.299815	0.358034	0.354229	0.309532		AJ	0	0	0	0	0	0	0	0	0	0	0	0	0	0	0	0	0
						AK	0.347304	0.810822	0.436719	0.520118	0.429139	0.567327	0.0812142	0.0916944	0.101408	0.115624	0.123589	0.119958	0.0133914	0.0146229	0.0189332	0.0217817	0.0285625	0.0145196	0.0153038	0.0151378	0.0153752	0.0262778	0.0377457	0.0300517		AK	0	0	0	0	0	0	0	0	0	0	0	0	0	0	0	0	0
						AP	0	0	0	0	0	0	0	0.00241301	0.0040563	0.00160588	0	0.00187434	0	0	0	0	0	0	0.0178544	0.0113533	0.0345941	0.022993	0.0232281	0.00601034		AP	0	0	0	0	0	0	0	0	0	0	0	0	0	0	0	0	0
						B	1.821	1.86916	2.00925	2.06399	1.95332	2.00273	1.70369	1.48159	1.46838	1.59304	1.55944	1.60819	0.29461	0.216419	0.248837	0.237179	0.377024	0.254093	1.66046	1.91493	1.74892	1.92813	1.7363	1.77004		B	31.0422	4.70218	0.75407	0.0274646	0.0121593	0.021566	0.0139187	0.0307726	0.10858	0.0410029	0.106332	0.222162	0.00233024	0.00794802	0.00631233	0.00799233	0
						BC	0.980898	0.977254	1.05641	1.08053	1.05911	1.10902	1.12617	0.851793	0.843711	1.08879	1.1248	1.0815	2.34349	1.53833	1.63367	2.01118	1.71946	1.77502	0.936081	1.43052	0.880228	1.06096	0.969774	1.06984		BC	0.069746	0.00746614	0.00139384	0.00867303	0.00810619	0.00497678	0.020878	0.00439609	0.0191612	0.00303725	0.00954264	18.2524	44.8292	0.0278181	0.0589151	21.4178	0.00912326
						BD	1.02548	0.968719	1.04951	0.968811	1.06968	1.07143	0.873504	0.752859	0.744331	0.814183	0.780415	0.704753	2.15266	1.40087	7.98172	1.54408	1.67947	1.57537	0.109677	0.155162	0.165283	0.177375	0.139369	0.102176		BD	0.00174365	0.00597291	0.00418153	0.0101185	0.0101327	0.089582	0.00556746	0.00439609	0.00851607	0.00151863	0.00954264	0.0639315	0.0326234	0.015896	62.1954	0.335678	0.0182465
						BE	2.01577	2.47087	2.34068	2.54382	2.72704	2.30519	1.46908	1.36818	1.37914	1.40033	1.38447	1.45824	2.90927	2.10569	2.33149	2.06201	2.41353	1.77865	1.33143	1.55162	1.49908	1.86901	1.4053	1.55668		BE	0.0122055	0.0686885	0.0125446	0.0173461	12.518	0.0298607	0.0180943	0.00879217	0.0787737	0.382694	0.0313544	0.0143846	12.1499	0.0496751	0.00841645	0.340473	0.140498
						BF	1.11466	1.2269	1.08921	0.998114	1.16903	1.1039	0.960133	0.842141	0.902527	0.754765	0.848458	0.912806	1.83127	2.46542	2.34502	1.71108	2.43923	1.56811	0.255063	0.280048	0.219096	0.213507	0.229378	0.321553		BF	0.0122055	0.0119458	0.00418153	0.011564	0.00810619	0.00331785	0.00139187	0.00879217	0.00638706	0.00759313	0.27401	0.0159829	0.0372839	24.3726	9.19707	11.9485	32.1741
						BG	1.89609	1.76461	1.68646	1.63178	1.82437	1.67122	1.26514	1.15101	1.16821	1.1466	1.20395	1.18833	2.69836	2.43032	2.34772	1.9894	3.01048	8.57381	1.27787	1.44566	1.22232	1.34017	1.28045	1.36435		BG	0.0139492	0.220998	0.16308	82.096	0.0547168	1.85136	0.7015	70.5946	0.0447094	0.0106304	0.0572558	0.0399572	0.158456	2.07443	0.0399781	0.0463555	65.1273
						BH	2.42878	2.24043	2.17151	2.12809	2.26619	2.14969	1.01067	1.05931	1.02827	0.955501	0.990099	1.90808	2.98627	3.09713	2.33149	2.04264	2.63917	2.35943	1.55078	2.1647	1.66052	2.20405	1.24851	1.46652		BH	0.0174365	2.66691	0.0125446	0.0636022	34.7431	0.0364964	0.0264455	0.0109902	0.0127741	0.0136676	0.017722	0.302076	0.491681	4.87015	0.0105206	0.21899	0.00547395
						BI	0.00938659	0.00426749	0.00345232	0.0036628	0	0.00683527	0.727319	0.779403	0.661177	0.721042	0.731812	0.864073	2.38031	1.48861	0.641026	0.592948	1.35672	4.76968	0.0433607	0.0643355	0.053813	0.0755485	0.0696844	0.0661137		BI	0.0069746	0.00746614	0.00696922	0.00578202	0.0101327	0.0132714	3.74969	28.2009	0.483287	4.03499	3.07	1.77889	10.8985	0.0953762	0.0862686	0.0127877	0.711614
						BJ	0.213545	0.243247	0.17089	0.184972	0.226197	0.213602	0.353733	0.330583	0.395489	0.380594	0.404094	0.406733	0.0602611	0.0643407	0.0730282	0.0508241	0.0742624	0.0544484	0.32393	0.355737	0.280597	0.361319	0.316483	0.336579		BJ	0	0	0	0	0.00202655	0	0	0	0	0	0	0	0	0	0.00210411	0	0.00182465
						BK	1.05834	1.24397	1.1082	1.24352	1.22188	1.05605	1.51058	1.30785	1.30816	1.47741	1.45668	1.44512	0.190827	0.116983	0.0919615	0.0556645	0.108537	0.112527	0.420854	0.488193	0.399754	0.52884	0.415203	0.432744		BK	0.0470785	2.34885	0.00836307	0.0159005	0.0162124	0.0149303	0.00695933	0.0131883	0.0106451	0.0197421	0.103606	8.2072	0	0.00397401	0.00210411	0.00159847	0
						BP	0.00234665	0.0128025	0	0.0036628	0.0105699	0.00170882	0.0090238	0.00723903	0.0101408	0.00321177	0.015275	0.00187434	0.0133914	0.0116983	0.0054095	0.0411433	0.0399874	0.0108897	0.0102025	0.0189222	0.0230627	0.0459861	0.0203246	0.0150258		BP	0	0	0	0	0	0	0	0	0	0	0	0	0	0	0	0	0
						C	1.85385	1.41681	1.44307	1.31495	1.06756	1.26111	1.14963	1.04966	1.02219	1.07434	1.10397	1.14335	0.271175	0.266136	0.343503	0.24686	0.257062	0.232313	1.05086	0.983954	1.06089	0.991985	0.84202	0.958649		C	47.572	0.0761546	98.6619	0.500145	27.0808	0.0199071	0.0153105	0.0307726	0.713221	0.0060745	0.00954264	0.260521	0	0	0.00210411	0.00319693	0
						CD	1.00202	0.923911	0.895878	0.811311	0.898444	0.840738	1.49254	1.5395	1.51706	1.38427	1.43585	1.48073	1.67392	2.52683	1.3118	1.13265	1.36243	1.73146	0.237209	0.181653	0.226784	0.2365	0.232281	0.255439		CD	0.00871824	0	0.00557538	0.00289101	0.0182389	0.00165893	0.00139187	0	0.00638706	0.00151863	0.0954264	0.00639315	0.0139815	5.3212	0.00631233	0	0
						CE	1.40329	1.14582	1.50349	1.37721	1.4354	1.19788	2.7288	3.47232	3.18014	3.3563	3.52992	2.82089	1.43288	3.45392	2.2233	2.83647	3.87878	1.34669	0.265266	0.27248	0.272909	0.246354	0.249702	0.222382		CE	0.00174365	0.00298646	0.00278769	0.00433651	0.00607964	0.00165893	0	0.00439609	0	0.00151863	0.00272647	0.00159829	0	0	0	0.230179	0.0036493
						CF	1.67316	1.5683	1.32051	1.23803	1.1944	1.26282	1.81559	1.55157	1.57182	1.72472	1.54417	1.71877	2.89588	2.11154	1.87169	1.87323	1.58807	2.73331	1.02535	1.17318	1.07626	1.13323	0.972678	1.11792		CF	0.00871824	0.0910869	0.00139384	0.00289101	0.0101327	0.00497678	0	0.00439609	0.00638706	0.00151863	0.00954264	0.00479486	0.0629165	62.5628	0.00841645	3.49425	0.0109479
						CG	1.29535	1.23757	0.968377	0.921195	0.849822	1.15345	0.297786	0.289561	0.239322	0.250518	0.291614	0.260534	0.020087	0.0146229	0.010819	0.0145212	0.02285	0.0399289	0.52798	0.579019	0.549662	0.518986	0.516826	0.552951		CG	0	0	0	0.0014455	0.00202655	0	0	0	0	0	0.00272647	0.00799143	0	0	0.00420822	0.00319693	0
						CH	1.30004	1.0562	1.12201	1.14646	1.2388	1.30554	1.57917	1.4285	1.36292	1.39551	1.47612	1.4395	1.29561	1.2254	1.1387	1.03342	1.0511	1.47737	0.329031	0.386013	0.418973	0.302194	0.333904	0.35461		CH	0.00871824	0.0179187	0	0.00289101	0	0.00165893	0.00278373	0.00659413	0.00212902	0	0.271283	0.00319657	0	0.001987	0.00210411	0.0127877	0
						CI	0.239358	0.213374	0.124284	0.17032	0.105699	0.278537	0.402462	0.359539	0.342757	0.44483	0.430478	0.466712	0.00669568	0.0175475	0.010819	0.00726058	0.011425	0.0217794	0.0357088	0.0189222	0.073032	0.0394166	0.0638774	0.0420724		CI	0	0	0	0.00289101	0	0	0	0	0	0	0	0	0	0	0	0	0
						CJ	1.3986	1.16716	1.3326	0.902881	1.18595	1.25598	1.8968	1.59983	1.74827	1.60267	1.73719	1.83311	1.69401	1.21077	1.20091	1.11087	1.49096	1.5173	1.22175	1.58568	1.30689	1.17593	1.16141	1.48455		CJ	10.3939	0.0104526	0.00836307	0.00867303	0.00202655	0.00331785	0.00139187	0.00879217	0.00851607	0.0288539	0.0109059	0.0639315	0	0	0.00210411	0.0223785	0.0255451
						CK	1.10527	1.09674	0.95802	0.697764	0.98089	1.04238	0.819361	1.373	1.225	1.16427	1.14979	1.17709	0.528959	0.567368	0.551769	0.416273	0.522693	0.609822	0.596847	0.896912	0.703413	0.689791	0.667809	0.694194		CK	0.0034873	5.68024	0.00418153	0.0014455	0.00202655	8.97976	0.0111349	0.0439609	0.0106451	0.00303725	0.0149956	0.0127863	0	0	0	0.0431586	0.00182465
						CP	0.0117332	0.0426749	0.0345232	0.0146512	0.0253678	0.0239234	0.00721904	0.0144781	0.0141971	0.0160588	0.00833183	0.0187434	0.0167392	0.0321703	0.0270475	0.0242019	0.011425	0.0108897	0.0459113	0.00756888	0.11147	0.0788333	0.0754914	0.0330569		CP	0	0	0	0	0	0	0	0.0175843	0	0	0	0	0	0	0.00210411	0.00159847	0
						D	2.20585	3.30303	2.14044	2.31672	2.12244	2.91353	1.59721	3.36856	3.20651	2.8376	2.67591	2.70655	2.53097	2.34843	2.53435	2.27982	2.11077	3.4121	3.70096	2.28202	3.95526	4.97635	3.91684	3.13139		D	0.0034873	0.00447968	0.00557538	0.00578202	0	0.0066357	0.00139187	0.00439609	0.00425804	0.00151863	0.00681617	0.00159829	0.00466048	0.00596101	0.0105206	0	0
						DE	1.49716	1.42961	1.61741	1.68306	1.59606	1.43882	2.44545	2.34062	2.21677	2.42007	2.69812	2.03179	3.0164	3.04156	2.88867	2.77838	2.64774	2.64256	1.84921	1.57811	1.62977	1.82302	1.5708	1.56569		DE	0.00871824	0.0373307	0.00975691	0.00867303	0.0101327	0.00995355	0.0111349	0.00659413	1.55418	0.00911176	0.0190853	0.011188	0.00233024	0.00794802	0.00420822	0.047954	0.0802846
						DF	0.462289	0.471557	0.481599	0.580554	0.505243	0.512645	0.913209	0.779403	0.874133	0.981195	0.849847	0.804094	1.51657	1.18153	1.27664	1.10845	1.04824	1.68064	1.0075	0.904481	0.949416	0.985416	0.760721	0.799375		DF	0.00174365	0.00447968	0.00278769	0	0.00202655	0.00331785	0.00278373	0	0.00425804	0.00151863	0.00136323	0	0.00466048	0.001987	0	0.00319693	0
						DG	1.23903	1.26104	1.21694	0.939509	1.35084	1.16712	1.50337	1.60948	1.48055	1.48705	1.38031	1.73002	0.174088	0.116983	0.175809	0.108909	0.0971123	0.0871175	1.07637	1.10884	0.972478	0.965708	1.19044	1.21409		DG	0.0104619	0.00597291	0.00278769	0.00867303	0.0162124	0.00165893	0.0041756	0.00659413	0.0106451	0.00455588	0.0040897	0	11.9891	0.00397401	0.00420822	0	0.00182465
						DH	1.51593	1.29518	1.39129	1.31311	1.4819	1.27649	0.893357	0.892814	0.945118	0.786883	0.76514	0.794722	1.76431	1.77522	1.94471	1.5465	1.68518	1.60804	1.29827	1.41916	1.27998	1.57338	1.27174	1.28621		DH	0.0069746	0.00149323	0.00278769	0.00289101	0	0.159257	0.0041756	0.00659413	0.0127741	0.00303725	0.0340808	0.00958972	0	0.001987	3.4802	0.0111893	0.00182465
						DI	0.328531	0.253915	0.122557	0.17032	0.141637	0.281955	0.480066	0.398147	0.421855	0.438406	0.451307	0.554806	0.0301306	0.0321703	0.0351617	0.00726058	0.0171375	0.036299	0.0663164	0.0719043	0.0269065	0.0459861	0.0551668	0.0480827		DI	0	0	0	0	0	0.00331785	0	0.00219804	0	0	0.00136323	0	0	0	0	0	0
						DJ	1.62857	1.46588	1.6036	1.6739	1.69964	1.70198	1.6676	1.49848	1.59818	1.33128	1.49834	1.53696	2.3301	2.18466	2.40993	2.60897	2.76199	2.19609	2.20629	2.12685	2.18327	2.0628	1.92213	2.23284		DJ	0.0209238	0.0119458	0.0139384	0.0289101	0.0385044	0.0298607	0.0153105	0.0131883	0.0170321	0.00911176	0.0299911	0.0303674	0	0.00794802	0.00420822	0.00159847	0.00182465
						DK	1.2625	2.14655	1.43099	1.65742	1.35718	1.60287	2.51945	3.74982	3.9914	4.47239	4.42559	3.88739	0.150653	0.175475	0.238018	0.12343	0.20565	0.156086	1.73698	1.16939	2.30243	2.54237	2.25023	1.53865		DK	0	0.00447968	0	0.00433651	0.419495	0.00165893	0	0.00219804	6.35299	0.00151863	0.00272647	0	0	0.001987	0	0	0.00182465
						DP	0.00234665	0.0576111	0.0414279	0.036628	0.0359378	0.00854409	0.0090238	0.00241301	0.0040563	0.00160588	0.00416591	0.00562303	0	0.00292458	0	0.00968078	0.00285625	0.00725979	0	0	0.00768758	0.0131389	0.00290352	0		DP	0	0	0	0	0	0	0	0	0	0	0	0	0	0	0	0	0
						E	1.02079	0.879102	0.838915	0.835119	1.07602	1.00649	0.108286	0.125477	0.081126	0.107594	0.080541	0.106838	0.66622	0.874448	0.532836	0.62925	0.602668	0.740499	1.16564	1.46836	1.41451	1.34345	0.934932	0.985695		E	0.00174365	0	0.00139384	0.00289101	0.00202655	0.00165893	0.00139187	0	0.00212902	0.00303725	0.190853	0.00159829	0	0.0238441	0	0	0.00182465
						EF	0.842446	0.827892	0.91314	0.811311	0.930154	0.905673	1.3644	1.17996	1.23109	1.28631	1.30532	1.32704	1.82457	1.35408	1.73104	1.30933	1.28245	1.62256	0.497373	0.662277	0.611162	0.666798	0.569089	0.489843		EF	0.0069746	0.00447968	0.00139384	0.0130095	0.0040531	0.00165893	0	0.00439609	0.0681286	0.00151863	0.00954264	0.00639315	0	0.00993502	0.00210411	0.0303708	0.00182465
						EG	1.17098	1.2269	1.48277	1.48343	1.51784	1.27307	1.44381	1.41402	1.42173	1.3923	1.45807	1.52759	0.739873	0.520574	0.603159	0.576006	0.665505	0.7042	1.32378	1.37754	1.2377	1.35002	1.14399	1.19005		EG	0.0122055	0.0164255	0.00557538	0.00722752	0.00607964	0.00497678	0.041756	0.00659413	0.121354	0.253611	0.0204485	0.00958972	0.00699073	0.0337791	0.00420822	0.00319693	0
						EH	1.32351	1.31439	1.42236	1.54021	1.60452	1.36364	1.88417	1.90387	1.945	1.93991	1.96631	1.96619	1.97857	1.80446	1.8203	2.53152	1.84799	1.70605	1.64006	1.78625	1.58364	1.88871	1.59693	1.42746		EH	0.0226674	0.0567427	0.0223015	0.0274646	0.0283717	0.0796284	92.1234	0.41543	75.8782	6.87482	0.650262	0.759186	0.107191	0	0.00631233	0.0895141	0
						EI	0.34261	0.247514	0.184699	0.186803	0.200829	0.328093	0.0252667	0.0241301	0.0202815	0.0273	0.0208296	0.0337382	0.214262	0.257363	0.27318	0.263801	0.217075	0.493666	0.247411	0.230851	0.33441	0.312048	0.293255	0.300517		EI	0	0	0	0	0	0.00331785	0	0	0	0.00151863	0	0	0	0	0	0	0
						EJ	0.530342	0.516366	0.607609	0.580554	0.748351	0.54853	1.21099	1.25235	1.25543	1.31361	1.19145	1.34953	1.18514	0.982657	1.09542	1.20768	2.51064	1.41566	17.4693	12.5076	15.9517	8.1034	18.1179	15.6209		EJ	0	0.00298646	0	0.00289101	0.00202655	0	0	0.00439609	0	0.00151863	0.0122691	0.00319657	0.38449	0.0854412	0.0673316	0.180627	0.0346684
						EK	0.802553	0.923911	1.30325	1.08419	1.29587	0.827068	1.71091	1.50813	1.61846	1.638	1.56361	1.60444	0.0100435	0.0380195	0.0270475	0.0242019	0.0371312	0.036299	0.048462	0.0643355	0.0884071	0.0624097	0.0348422	0.036062		EK	0.0034873	0.00895937	0	0.00722752	0.0040531	0.00331785	0.00695933	0.00219804	0.00425804	0.00455588	0.00681617	0.207777	0.00233024	0	0.00210411	0.00159847	0.0036493
						EP	0.0117332	0.0128025	0.00517849	0.0036628	0.00634196	0.00170882	0.0180476	0.00723903	0.0141971	0.0160588	0.015275	0.0112461	0.0301306	0.0175475	0.010819	0.0532443	0.0142812	0.0181495	0.0153038	0.00378444	0.0192189	0.0131389	0.00871055	0.0150258		EP	0	0	0	0	0	0	0	0	0	0	0	0	0	0	0	0	0
						F	1.75998	1.60671	1.96782	1.9248	1.87722	1.79938	1.28138	1.31268	1.21081	1.48544	1.24561	1.23332	1.56344	1.46521	1.3659	1.57555	1.49096	1.58626	1.09932	1.33212	1.14545	1.15622	1.01623	1.05481		F	0.00174365	0.00746614	0.00557538	0.0014455	0.0101327	0	0.0083512	0.00219804	0.00425804	0.0136676	0.017722	0.00319657	0	0.00397401	0.00210411	0.0207801	0.277347
						FG	1.20618	1.10528	1.39474	1.48893	1.391	1.23377	1.36079	1.10033	1.30207	1.19317	1.26644	1.13585	2.12588	2.47127	1.68506	6.4958	2.18788	2.10171	2.00224	2.2858	2.23708	2.44383	2.00343	2.02548		FG	0.0034873	0.00597291	0.00278769	0.0650477	0.00607964	0.00331785	0.00556746	0	0.263998	0.00303725	0.0531661	0.00319657	0.104861	0.0556361	0.00210411	0.1039	0.00912326
						FH	2.15891	2.074	2.08348	2.10062	2.29367	2.19754	0.676785	0.846967	0.752444	0.639142	0.651271	0.671015	1.47975	1.45644	1.32533	1.22946	1.25104	1.3358	1.612	1.66894	1.85271	1.79017	1.58242	1.5116		FH	0.0104619	0.0567427	0.00696922	0.011564	0	0.0265428	0.00695933	0.00659413	0	0.00151863	0.00272647	0.00159829	0.00233024	0.00397401	0.00210411	0.226982	0.0127726
						FI	7.93871	6.99441	5.62211	5.49237	5.28708	6.96514	4.80066	4.28551	4.0056	3.58754	3.52575	4.51342	6.86642	5.74094	5.33918	5.71892	6.27803	4.62812	2.90262	3.2092	2.87131	2.62449	2.889	3.62123		FI	0.0104619	0.0910869	0.0139384	0.0130095	0.0263451	0.192435	0.0111349	0.0175843	3.38088	0.531519	11.6175	0.0159829	15.6825	0.017883	0.00210411	0.0559463	0.00912326
						FJ	1.05364	1.26104	1.21177	1.36073	1.67428	1.31408	1.02871	0.779403	0.813288	0.904113	0.924833	0.790973	1.1684	1.09964	1.3091	1.28754	1.49382	1.17246	2.31342	2.48638	1.92958	2.09237	2.29087	2.25989		FJ	0.0156928	0.00298646	0.00278769	0.0159005	0.0283717	0.00829463	0.00695933	0.00659413	0.0127741	0.00151863	0.0122691	0.011188	0.0792282	0.001987	0.0231452	0.00159847	0.0036493
						FK	0.650021	0.66146	0.911413	0.946834	1.03585	0.712577	1.33191	1.3537	1.30207	1.19799	1.14702	1.12461	0.438567	0.561518	0.451693	0.358189	0.53983	0.486406	0.155588	0.162731	0.249846	0.226646	0.249702	0.231398		FK	0	0.00298646	0.00139384	0.00433651	0.0040531	0.00165893	0.00278373	0.00879217	8.68852	0.00151863	3.5744	0.00799143	0	0	0.00210411	0.00959079	0
						FP	0.00234665	0	0.00172616	0.0054942	0	0.00170882	0.0270714	0.0723903	0.0466475	0.0497824	0.049991	0.0468586	0.0334784	0.0467932	0.021638	0.0459837	0.0342749	0.0326691	0.00510126	0.0113533	0.00384379	0.00656944	0	0		FP	0	0	0.00139384	0	0	0	0	0	0	0.00151863	0.158135	0	0	0.001987	0	0	0
						G	1.80692	1.74967	2.20776	1.84788	1.68273	1.32604	1.86251	1.58535	1.70162	1.56413	1.47473	1.61943	0.328088	0.292458	0.292113	0.159733	0.242781	0.283132	1.92062	2.01332	2.03336	2.12193	1.8147	1.90828		G	0.0139492	12.8955	0.0125446	0.0187916	0.00607964	0.00497678	0.0041756	0.0175843	0.00425804	0.00151863	2.21662	0.0239743	0.00233024	0.001987	0.00210411	0.00319693	0
						GH	1.41268	1.34853	1.72271	1.77646	1.72078	1.46104	1.83364	1.71806	1.74015	1.63318	1.7108	1.9287	1.48309	1.51201	1.56064	1.67961	1.53952	1.47737	1.73188	1.97548	1.92574	2.11207	1.7334	1.8031		GH	0.00871824	1.02286	0.00836307	0.00867303	0.00810619	1.13139	0.00139187	0.00879217	0.00851607	0.00151863	0.00545293	0.067128	0.00233024	0	0	0.00319693	0.00182465
						GI	10.9307	8.94252	7.1325	6.86775	6.64637	9.33698	7.04037	6.79504	7.32771	5.94338	5.17407	6.99505	4.27184	3.16147	3.78124	2.65253	3.18757	2.7805	4.38963	5.25658	4.20895	5.18329	4.41625	5.6948		GI	8.21259	0.0552494	0.0167261	0.153223	0.0364779	0.0381553	0.0334048	0.0395648	1.01341	0.0318911	74.8333	0.0879058	0.0302931	0.0278181	0.0736439	0.0047954	0.00547395
						GJ	1.14516	1.35279	1.39474	1.20506	1.36352	1.18421	1.33913	1.11964	1.23717	1.22368	1.20673	1.35515	1.82792	1.37747	1.41188	1.38435	1.31959	1.7605	1.87471	2.26309	1.80658	1.62594	1.76534	2.06155		GJ	0	0.0164255	0.00418153	0.00578202	0.00607964	0.00497678	0.00974306	0.00219804	0.0958058	22.4316	0.583464	0.0127863	0.00233024	0.00397401	0.00210411	0.912724	0
						GK	1.07242	1.10528	1.3792	1.2948	1.24302	1.01846	1.72535	1.82182	1.87198	1.64603	1.58999	1.14148	1.18848	1.67578	2.88326	1.54892	1.54523	1.4084	1.26766	1.46458	1.21079	1.27776	1.01042	1.13295		GK	0.00174365	0.00597291	0.00139384	0.00578202	0.00202655	0.00331785	0.00556746	0.00879217	0.0298063	0.012149	0.0218117	0.00319657	0.0279629	0.011922	23.7765	0.129476	0.07846
						GP	0	0.00640123	0.010357	0.0054942	0.00634196	0.00512645	0.00541428	0.00723903	0.0101408	0.0096353	0.00277728	0.00374869	0.0100435	0.0116983	0.0135237	0.0266221	0.011425	0.0108897	0.020405	0.00756888	0.0153752	0.0295625	0.0174211	0.00601034		GP	0	0	0	0.0014455	0	0	0	0	0	0	0	0	0	0	0	0	0
						H	1.19914	1.24184	1.5242	1.37172	1.6172	1.24573	1.47268	1.35611	1.46838	1.54486	1.49556	1.42638	0.251088	0.359723	0.292113	0.229918	0.194225	0.257723	1.30847	1.73327	1.45295	1.46498	1.18754	1.44549		H	0.0156928	0.0268781	0.01812	0.011564	0.0162124	0.147644	2.16018	0.0153863	0.30445	63.9114	1.55136	0.0575383	0.0116512	0.00397401	0.0126247	0.0223785	0
						HI	9.15662	9.11962	8.88973	8.46657	8.26569	8.52016	8.72421	7.59616	7.1756	7.40634	7.40977	7.83101	5.74155	6.59199	5.60154	5.98514	5.92956	4.2978	5.51446	8.43551	5.1968	7.2658	5.84187	7.34764		HI	1.98078	69.0842	0.0404215	0.287655	24.6367	86.9492	0.303427	0.318716	0.0191612	0.0394843	0.0695249	0.0591366	0.0209722	0.0298051	0.094685	37.0908	0.0109479
						HJ	1.9923	2.074	2.53573	2.4614	2.42474	2.054	2.5772	2.22721	2.30601	2.1005	2.2121	2.19298	2.83227	2.62334	3.17538	3.11721	2.93622	3.00192	2.73683	2.78156	2.64837	2.66719	2.6451	2.71066		HJ	0.0244111	0.0134391	0.0195138	0.0318011	0.0364779	0.0149303	0.0125268	0.0131883	0.321482	0.0151863	0.0422602	0.0271709	0.221373	0.0615972	0.138871	0.023977	0.00547395
						HK	0.814286	0.751078	0.942484	0.987125	0.976662	0.75188	1.34094	1.38507	1.34264	1.12091	1.15951	1.25394	1.97523	1.42719	1.35237	1.53924	1.31673	1.49189	0.652961	0.669846	0.676507	0.739062	0.656195	0.586008		HK	0.0104619	0.271768	0.00139384	0.00433651	0.0040531	0	0.00695933	0	0.104322	0.0106304	0.0149956	0.022376	0.4777	0.015896	0.00210411	0.669757	0
						HP	0.0187732	0.0213374	0.0293447	0.0256396	0.0486217	0.00683527	2.04299	1.817	1.78072	1.92706	1.83717	1.87434	1.43622	1.30144	1.41458	1.35289	1.6452	1.44833	0.0459113	0.00378444	0.134533	0.144528	0.133562	0.0420724		HP	0.0069746	0.00447968	0.00278769	0.00289101	0.00202655	0.0066357	0.563706	0.00659413	0.114967	0.00303725	0.00681617	0.0239743	0.00233024	0.00397401	0.0126247	14.2295	0.476234
						I	0.110292	0.0768147	0.074225	0.0604362	0.0803315	0.162338	0.241838	0.313691	0.253519	0.319571	0.306889	0.339256	0.00669568	0.00584915	0.00811425	0.00242019	0.011425	0.0145196	0.0714176	0.0983954	0.123001	0.11168	0.0871055	0.105181		I	0	0	0	0.0014455	0.00202655	0	0	0	0	0.00151863	0	0	0	0	0	0	0
						IJ	0.344957	0.247514	0.127736	0.162995	0.160663	0.278537	0.203938	0.22441	0.200787	0.236065	0.251344	0.245539	0.0133914	0.0116983	0.0243427	0.00484039	0.011425	0.0254093	0.227006	0.189222	0.269065	0.289055	0.226474	0.363625		IJ	0	0	0.00139384	0	0.00607964	0	0.00139187	0	0	0	0	0	0	0	0	0	0
						IK	0.0351997	0.0362736	0.0189878	0.0256396	0.0401657	0.0786056	0.0577524	0.0434342	0.0649008	0.0626295	0.0611001	0.0843455	0.0267827	0.0409441	0.0297522	0.0242019	0.0171375	0.152456	0.068867	0.0416288	0.0884071	0.101826	0.095816	0.0901551		IK	0	0	0	0	0	0	0	0	0	0	0	0	0	0	0	0	0
						IP	0	0	0	0	0	0.00170882	0.0090238	0	0.00202815	0.00321177	0	0.00187434	0	0	0	0	0	0	0	0	0	0.00328472	0.00290352	0		IP	0	0	0	0	0	0	0	0	0	0	0	0	0	0	0	0	0
						J	2.27859	2.55836	2.70835	2.98702	3.17732	2.35475	3.05366	2.84494	2.93676	2.68825	2.80783	3.02894	0.532307	0.47963	0.551769	0.488879	0.576962	0.631602	2.79039	2.89131	2.85209	2.69019	2.93545	2.82486		J	0.0156928	0.0209052	0.0167261	0.0245736	0.0425575	0.021566	0.0180943	0.0131883	0.0170321	0.0151863	0.0340808	0.022376	0.00233024	0.00596101	0.00841645	0.023977	0.00912326
						JK	1.56756	1.65152	1.94021	1.81858	2.02731	1.61996	1.83725	1.74461	1.87604	1.54647	1.75107	1.74876	2.04553	2.87486	2.28551	2.35001	2.09648	1.87303	1.97929	1.95277	1.91805	1.57995	1.94536	1.83015		JK	0.0104619	0.0283713	0.0139384	0.0245736	0.0324248	0.0199071	0.0125268	0.0131883	0.0149031	0.0151863	0.0272647	0.0127863	0.0186419	0.0457011	0.212515	0.00319693	0.0383177
						JP	0.0117332	0.0213374	0.00863081	0.0128198	0.00634196	0.00854409	0.00721904	0.0120651	0.0081126	0.0128471	0.00555455	0.0168691	0.00334784	0.0175475	0.010819	0.0266221	0.0142812	0.0254093	0.0255063	0.0151378	0.0345941	0.0328472	0.0348422	0.018031		JP	0	0	0	0	0	0	0	0	0	0	0	0	0	0	0	0	0
						K	1.15924	1.23757	1.38093	1.49259	1.391	1.12611	1.53766	1.50331	1.60021	1.59785	1.43724	1.49948	1.99531	1.87173	1.62285	3.9788	3.35038	1.73509	0.147937	0.155162	0.161439	0.18066	0.136465	0.159274		K	0.266778	0.0164255	0.0125446	0.0130095	0.00810619	0.00497678	0.0194861	0.0131883	0.0212902	0.00455588	0.0136323	59.5633	0.00699073	0.00794802	0.326137	2.96196	0.691543
						KP	0.00234665	0.0426749	0.0120831	0.0164826	0.00422797	0.00512645	0	0	0	0	0	0	0.00669568	0.00877373	0.0162285	0.0338827	0.0142812	0.0108897	0.00510126	0.00378444	0.0307503	0.00656944	0.0174211	0.0150258		KP	0	0	0	0	0	0	0	0	0	0	0	0	0	0	0	0	0
						P	0.00938659	0.0213374	0.0120831	0.0073256	0.0126839	0.0119617	0.0162428	0.00965204	0.0101408	0.00642354	0.0124977	0.0112461	0.00334784	0	0	0	0	0	0.0127532	0.0227066	0.0115314	0.0131389	0.00871055	0.00601034		P	0	0	0	0	0	0	0	0	0	0	0	0	0	0	0	0	0
						WT	0.948045	1.0178	0.916592	1.04573	0.97032	0.980861	1.09369	1.08103	1.10331	1.01974	1.00954	0.95779	2.05557	1.24879	1.52007	1.23188	1.27103	1.69516	0.40555	0.370875	0.319034	0.387597	0.342615	0.318548		WT	0.0470785	0.00298646	0.00139384	0.0101185	0.00202655	0.0066357	0.0041756	0.00879217	0.00425804	0.00303725	0	9.66324	0.368178	0.001987	0.0336658	0.00959079	0.00182465
						Genotype	2d pellicle																									Genotype	2d pellicle
							1	2	3	4	5	6	7	8	9	10	11	12	13	14	15	16	17	18	19	20	21	22	23	24			1	2	3	4	5	6	7	8	9	10	11	12	13	14	15	16	17
						A	0.00882009	0.021667	0.00972649	0.00289331	0.00194844	0.00799121	0.00529977	0.00953721	0.0113196	0.00159228	0.0100333	0.00186053	0.533064	0.356625	0.377946	0.428821	0.706902	0.496278	0.545619	0.538312	0.490694	0.496063	0.433649	0.393451		A	0	0	0	0.067659	0	0	0	0.00265161	0	0.00145258	0	0	0	0	0.0452243	0.0979732	0
						AB	0.0485105	0.0850014	0.0661401	0.0549729	0.0272782	0.0439517	0.0861212	0.0596075	0.0905572	0.101906	0.111799	0.122795	0.320535	0.307335	0.219145	0.254015	0.290097	0.32967	0.654743	0.538312	0.434615	0.371248	0.590614	0.626855		AB	0	0.0836703	0	0	0	0	0	0.00265161	0.00313982	0	0.074869	0	0	0	0.0361795	0.12859	0
						AC	0.0154352	0.0200003	0.0136171	0.0303797	0.00584533	0.0239736	0.0410732	0.0262273	0.0362229	0.0270688	0.035833	0.0316291	0.0104522	0	0.00952804	0.00819403	0.0133378	0.00354484	0.0665389	0.085176	0.0736041	0.0608078	0.0532085	0.0466807		AC	0.00535762	0	0.00344673	0	0	0.00348214	0	0	0	0	0	0	0	0	0.0271346	0.01837	0
						AD	3.82571	6.63511	3.17084	3.66727	16.1292	1.21067	4.19477	0.610381	1.1048	6.60796	1.37312	4.76855	0.438994	0.492896	0.231849	0.450672	0.883628	0.404112	0.715959	1.47525	2.15906	1.18735	2.96105	3.15095		AD	0.00535762	0.202203	0	2.09743	0	0.0731249	0	0.00265161	0	0.00290516	0.00623908	0.00286209	0.862069	0	0.976845	0.349029	0.00565083
						AE	0.0220502	0.0150003	0.0136171	0.0159132	0	0.0219758	0.125869	0.102525	0.142628	0.0875754	0.192065	0.145122	0.0209045	0.0115976	0.00952804	0.0163881	0.0333444	0.0141794	0.713297	0.514463	0.532754	0.499264	0.50016	0.610183		AE	0	0.188258	0	0	0	0	0.00154152	0.00265161	0	0	0	0.00143105	0	0	0.00904486	0.0122466	0
						AF	1.03416	3.68673	0.927907	2.1208	3.39419	0.603336	1.29844	0.865502	1.04141	1.94736	1.29572	1.8717	2.97192	1.902	1.78174	2.30526	2.23408	2.55583	1.10188	1.063	1.00242	0.62408	2.75088	2.92421		AF	0.0696491	0.181286	0	0.135318	0	0	0.00154152	0.0265161	0.00941945	0	0.199651	0.00143105	0	0	0.786903	0.244933	0
						AG	0.136711	0.303338	0.171186	0.293671	0.159772	0.169813	0.329911	0.283732	0.282991	0.265911	0.43143	0.333036	0.414605	0.371122	0.282665	0.305911	0.530177	0.443105	0.0425849	0.0340704	0.0525744	0.0352045	0.0638502	0.0666867		AG	0	0.202203	0	0	0.00819919	0.00348214	0	0	0.00313982	0	0	0	0.143678	0	0.470333	0.0612332	0
						AH	0.0485105	0.0700012	0.0622495	0.0506329	0.0409173	0.0519429	0.116595	0.0929878	0.06339	0.0700603	0.117532	0.111632	0.153299	0.113076	0.104808	0.0901344	0.146716	0.131159	0.0399233	0.0136282	0.0455645	0.0128016	0.0345855	0.0466807		AH	0	0.0348626	0	0	0.00819919	0.104464	0	0	0	0	0	0	0	0	0.126628	0.0244933	0
						AI	0.130096	0.286671	0.180913	0.284991	0.122752	0.00599341	0.0344485	0.128752	0.0588621	0.480869	0.0515996	0.466994	0.0243885	0.0231951	0.0254081	0.0109254	0.0200067	0.0177242	0.516342	0.497428	0.273387	0.534468	0.391082	0.413457		AI	0.166086	0.0627528	0.00344673	0	0	0	0.00154152	0.00265161	0	0	0.0530322	0	0	0.125628	0.0723589	0.0612332	0
						AJ	0.149942	0.343339	0.0933743	0.167812	0.146133	0.0879033	0.0278238	0.0190744	0.0158475	0.0222919	0.040133	0.027908	0.142847	0.0579878	0.0794004	0.0737463	0.200067	0.131159	0.125093	0.153317	0.0981389	0.070409	0.295307	0.27675		AJ	0	0	0	0	0	0	0	0	0	0	0	0	0	0	0.0994935	0	0
						AK	0.191837	0.17667	0.126444	0.141772	0.08768	0.141844	0.0357734	0.0166901	0.0158475	0.00636912	0.0343997	0.0204659	0.0104522	0.00869817	0	0.00546269	0.0100033	0.00708968	0.00266156	0.00340704	0	0.00640082	0.018623	0		AK	0	0	0	0	0	0	0	0	0	0	0	0	0	0	0.144718	0	0
						AP	0.00441005	0.00333339	0.00583589	0.00723327	0.0136391	0.0039956	0.00132494	0	0.00226393	0	0	0	0	0	0	0.00273134	0	0	0.0292771	0.0102211	0.0280397	0.0384049	0.00798127	0.010003		AP	0	0	0	0	0	0	0	0	0	0.00145258	0	0	0	0	0.00904486	0.01837	0
						B	1.96027	1.40669	2.05423	2.0991	0.861212	2.62112	1.45346	1.65947	1.86774	1.43305	1.83895	1.47168	0.205561	0.252247	0.225497	0.314105	0.190063	0.202056	2.78399	2.72222	2.5446	2.41631	2.413	2.51409		B	2.59309	1.97323	1.12708	1.01488	0.248709	0.208928	0.0184983	0.259857	0.116173	0.0479352	1.03881	0.114484	0	0.125628	2.07127	2.51669	0.0282542
						BC	1.29214	0.948349	1.41423	1.27016	0.483214	1.88593	1.56608	1.72862	1.70247	1.16396	1.96938	1.33028	2.97192	3.18063	3.24906	2.95258	2.7009	2.90677	1.79123	1.58427	1.79804	1.78263	1.39406	1.51045		BC	0.621484	1.01102	0.0413608	0.067659	0.0355298	0.0835713	0.0107906	0.0954578	0.0313982	0.00435774	0.230846	0.094449	10.4885	0.251256	1.22106	1.15731	0.00847625
						BD	1.34286	0.856681	1.34615	1.33237	0.397483	1.84397	1.11958	1.30421	1.43986	0.987214	1.34302	1.0512	2.06257	2.28182	2.17557	2.15776	1.90063	1.97802	0.138401	0.170352	0.168238	0.198425	0.156965	0.163382		BD	1.06617	3.80003	0.0448075	0.338295	0.0683265	0.181071	0.00154152	0.0954578	0.0125593	0.0232413	0.180933	0.00286209	0	0	2.9848	1.38999	0.0169525
						BE	2.56885	1.92837	2.59892	2.58662	1.55486	2.87284	2.22855	3.39525	3.17176	2.42027	3.48011	2.26613	2.67229	2.3659	2.54081	2.37354	2.19073	8.51826	2.89844	2.74267	2.67779	2.75555	2.37044	2.63746		BE	2.8449	3.15158	0.585944	1.62382	0.382629	0.96107	96.14	3.63535	93.1332	72.86	18.4989	67.2563	2.87356	0	3.07525	3.00043	0.0480321
						BF	1.55895	1.16335	1.54457	1.58409	0.687801	1.94786	1.13415	1.61656	1.68889	1.07638	1.49925	1.27447	2.56428	2.80081	2.68373	2.44455	2.3908	2.25097	0.212925	0.197608	0.206793	0.217628	0.19155	0.226735		BF	0.492901	1.39451	0.603178	0.744249	0.13392	0.188035	0.00924913	0.334102	0.0408176	0.0232413	0.196531	0.0271899	0	6.03015	1.11252	1.25528	0.217557
						BG	1.61408	1.25335	1.5932	1.55515	0.775481	1.87993	1.96621	2.37715	2.24582	1.56999	2.05968	1.79542	3.05205	3.38069	3.07756	3.07549	2.81427	2.6799	2.20909	2.07489	1.99432	1.94905	1.94743	1.91724		BG	1.15725	2.6147	0.37914	14.7497	0.207713	0.52232	0.0323719	0.999655	0.0439574	0.0958703	1.18543	1.30798	0	0.753769	2.84009	2.78611	0.457718
						BH	1.83899	1.56003	2.12816	1.9472	0.861212	2.24153	1.42034	1.80253	1.84963	1.46171	1.73719	1.56471	3.02766	3.50246	3.09344	3.14924	3.16105	2.99185	2.64825	2.62342	2.64274	2.81956	2.33585	2.6508		BH	2.5288	2.66351	0.468755	0.405954	1.17522	0.91232	0.0184983	1.0739	0.298283	10.2973	1.29149	0.555245	0.287356	1.38191	5.01085	12.9447	0.0310796
						BI	0.0176402	0.0233337	0.0155624	0.0361664	0.0155876	0	0.172242	0.0691448	0.0973489	0.622582	0.0558996	0.532113	0.390217	0.374021	0.419234	0.346881	0.36012	0.365119	0.122432	0.102211	0.0525744	0.121616	0.0744919	0.113367		BI	0	0.348626	0	0	0	0	0.0138737	0.169703	0.00313982	0.00581032	0.0249563	0.00858627	2.15517	0	0.931621	0.728676	0.00565083
						BJ	0.222707	0.22667	0.301521	0.256058	0.1247	0.38158	0.724743	1.24461	1.20894	0.633728	1.08216	0.842822	0.146331	0.139171	0.136569	0.117448	0.0733578	0.145339	1.38667	1.46503	1.35291	1.18735	1.16793	1.03364		BJ	0.214305	0.181286	0	0	0.0300637	0.100982	0.00154152	0.00795482	0	0	0.00311954	0.00286209	0	0	0.0994935	0.116343	0
						BK	1.27009	1.12335	1.57569	1.44231	0.596224	1.79203	1.59656	1.75246	1.82246	1.5063	1.85329	1.55541	0.101038	0.139171	0.123865	0.139299	0.143381	0.0779865	0.670712	0.739327	0.722022	0.713691	0.595935	0.720216		BK	1.46799	2.23121	0.0689346	0	0.0683265	0.480535	0.0184983	0.442818	0.0439574	0.0246939	0.602071	0.031483	0	0	1.26628	1.60431	0.0226033
						BP	0.00220502	0.00333339	0.0019453	0.0101266	0.00974222	0.0039956	0.00397483	0.0023843	0.00679179	0.00159228	0.00286664	0.0055816	0.00696816	0.00869817	0.00635203	0.00273134	0	0	0.00266156	0.0102211	0.00700992	0.00640082	0.00798127	0.010003		BP	0	0	0	0	0	0	0	0	0	0	0	0	0	0	0.0180897	0.00612332	0.00282542
						C	1.50383	1.01335	1.71964	1.41772	0.452039	1.77605	1.19775	1.39243	1.27686	0.947407	1.46485	1.04004	0.236917	0.229052	0.260433	0.169343	0.200067	0.251684	2.00948	1.74781	1.71393	1.83704	1.78248	1.77053		C	1.03938	0.488077	1.43729	0.270636	0.131187	0.0278571	0.00616608	0.106064	0.0156991	0.350072	0.0998253	0.609625	0	0	0.859262	0.31229	0.00847625
						CD	1.46634	0.661678	1.34031	1.0792	0.344875	1.78803	1.51971	1.90029	1.81567	1.0732	1.79022	1.24284	2.4284	2.59496	2.76948	2.32164	2.23408	2.27224	0.303417	0.262342	0.255862	0.23683	0.170267	0.17672		CD	0.439325	0.209176	0.051701	0	0	0.0174107	0	0.0212128	0.0156991	0.00290516	0.60831	0.00286209	0	1.38191	0.660275	0.636826	0.00282542
						CE	1.38916	1.07502	1.64767	1.24123	0.600121	1.69214	2.69626	1.77869	1.98999	3.26258	2.46531	3.06802	1.65494	1.49609	1.7087	1.65246	1.87729	1.78306	0.287448	0.272563	0.297922	0.278436	0.204853	0.30009		CE	0.139298	0.711198	0.0310206	0	0.0218645	0.208928	0.0231228	0.0689417	0.0251185	0.00290516	0	0.0214657	0	0	0.452243	0.489866	0.00282542
						CF	1.35168	0.931682	1.61654	1.29331	0.539719	1.69414	1.2534	1.82161	1.70021	1.10027	2.01525	1.28191	2.63745	2.64424	2.83301	2.52923	2.65755	3.29316	1.20569	1.02552	1.21622	1.25776	0.811429	0.946951		CF	0.975087	0.244038	0.0482542	0.067659	0.0409959	0.135803	0	0.0159096	0.00313982	0.00435774	0.221487	0.00286209	0	15.9548	0.823082	0.477619	0
						CG	1.9294	0.608343	1.52317	1.28463	0.448142	2.35741	0.131169	0.784435	0.522968	0.671942	0.381264	0.718166	0.139363	0.136271	0.152449	0.147493	0.110037	0.11698	1.20302	1.13114	1.09705	1.12974	0.611897	0.70021		CG	0	0.230093	0.0482542	0.067659	0.0245976	0.400446	0.0107906	0.013258	0.0125593	0	0.0967058	0.00572418	0	0	0.66932	0.612332	0.033905
						CH	1.4068	0.925015	1.49982	1.31356	0.545564	1.94586	1.36734	1.53787	1.61645	0.996768	1.72859	1.07725	1.69326	1.78313	1.73093	1.73714	1.75725	1.71216	0.340679	0.320262	0.364516	0.281636	0.335213	0.340102		CH	0	0.313764	0	0	0.0327967	0.153214	0.369965	0.0821998	0.034538	0.00581032	0.499127	0	0	0	0.859262	0.391893	0.00565083
						CI	0.207272	0.38834	0.270396	0.526582	0.202638	0.0179802	0.0397483	0.133521	0.0452786	0.480869	0.0300998	0.41676	0.0313567	0.0405915	0.0571683	0.0628209	0.0566856	0.0425381	0.047908	0.0511056	0.0210298	0.0416053	0.0159625	0.040012		CI	0	0.0627528	0	0	0.0191314	0	0	0	0	0	0.215248	0	0	0	0.0180897	0.0122466	0.00565083
						CJ	1.55675	0.880015	1.61849	1.13128	0.586482	1.86195	1.7847	2.24363	2.27978	1.29771	2.29761	1.51075	1.61661	1.60626	1.69599	1.59784	1.4138	1.52428	2.29426	2.33041	2.25719	2.22428	1.60424	1.79054		CJ	0.578623	0.801841	0.0103402	0.067659	0.00273306	0	0.00462456	0.0185612	0.0408176	0.00435774	0.315074	0.00286209	0	0	0.741679	0.673566	0
						CK	1.60746	1.06668	1.76633	1.16745	0.533874	2.0917	0.711494	1.45681	1.42175	0.885308	1.41899	0.915383	0.790886	0.817628	0.82894	0.800284	0.760253	0.857852	1.20302	1.43096	1.31085	1.52339	1.03224	1.25371		CK	0.498259	1.18533	0.389481	0.067659	0.0163984	0.21241	0.07091	0.0901546	0.00941945	0.782941	0.47417	0.403555	0	0	0.678365	0.538852	0.00282542
						CP	0.0110251	0.0850014	0.00972649	0.177939	0.0194844	0.0039956	0.0185492	0.0333802	0.031695	0.050953	0.0415663	0.0930267	1.28911	0.0231951	0.152449	0.456135	0.213404	0.833038	0.0452465	0.0170352	0.0105149	0.0832107	0.404384	0.12337		CP	0.182159	0.0139451	0.17923	0.067659	0.0273306	0	0.00924913	4.27439	0.536909	0.101681	0.636386	1.60134	0	0	3.7898	0.0612332	0.00282542
						D	6.97228	9.31349	4.6123	5.60289	20.7821	1.24463	4.48758	0.355261	1.08216	5.45675	0.84566	4.67552	0.627134	0.518991	0.114337	0.420627	1.1137	0.43956	0.489726	0.94375	2.10999	0.902516	2.98233	3.34767		D	0.00535762	0.244038	0	0	0.00273306	0	0.00154152	0.013258	0	0	0.00311954	0.00286209	0	0	0.714544	0.134713	0
						DE	3.05837	2.68838	3.15333	3.15371	1.1905	4.06553	4.23319	4.83298	4.63426	3.64791	4.67263	3.98154	6.64065	6.71209	6.57117	6.24659	5.54518	5.92698	3.95241	3.89765	4.29358	3.73808	3.48515	3.81781		DE	1.9341	1.4224	0.417054	0.135318	0.254175	0.0104464	0.0138737	0.94132	0.0533769	0.682713	0.577115	0.0157415	0.143678	0.125628	1.42909	0.924622	0.0452067
						DF	1.04739	0.870015	1.13411	1.15298	0.342926	1.37049	1.10765	1.46158	1.27006	0.987214	1.27996	1.19632	2.5817	2.66164	2.81713	2.57839	2.44748	2.15881	1.35207	1.35941	1.47909	1.39218	1.136	1.30706		DF	0.482186	0.362571	0.00689346	0.067659	0.00819919	0.184553	0.0077076	0.111367	0	0.00581032	0.106064	0	0	0	0.370839	0.367399	0.00282542
						DG	1.72874	1.28335	1.61265	1.20217	0.697543	2.1836	1.49056	1.95274	1.81114	1.22924	1.67412	1.40098	0.121943	0.14207	0.107985	0.106522	0.136712	0.0744417	1.91366	1.80573	2.02937	1.75702	1.6468	1.6805		DG	0.67506	0.557802	0.0241271	0	0.0819919	1.86991	0.852461	0.0954578	0.0627963	0.191741	0.115423	0.0171725	3.16092	0	0.786903	0.428633	0
						DH	1.55013	1.10669	1.73132	1.43219	0.549461	2.05174	1.10633	1.58794	1.35609	0.920338	1.14522	1.02888	2.5817	2.71963	2.79489	2.53469	2.24742	2.45303	2.37943	2.20776	2.4009	2.08987	1.88358	1.92058		DH	0.407179	0.815786	0.224038	0	0.0409959	0.195	0.00308304	0.087503	0.0251185	0.00871548	0.383704	0.00143105	0	0	0.63314	0.612332	0.00847625
						DI	0.244758	0.300005	0.272342	0.373237	0.153927	0.0179802	0.0569725	0.128752	0.0203754	0.410808	0.0573329	0.375828	0.0522612	0.066686	0.0762244	0.071015	0.06002	0.0815314	0.047908	0.0306634	0.0105149	0.0320041	0.00798127	0.050015		DI	0.198232	0.0766978	0	0	0.00546612	0	0	0.00530321	0.00313982	0	0	0	0	0	0.0904486	0.0306166	0.00847625
						DJ	1.30096	1.42669	1.16718	1.05895	0.648832	0.962941	1.92647	1.87883	1.68889	1.6098	1.97368	1.62053	3.79416	4.01566	3.73817	4.90276	4.66155	2.52038	3.85127	4.81074	7.88265	5.54631	7.07673	3.38101		DJ	0.42861	1.17138	4.61173	0.473613	2.71666	0.386517	0.0308304	14.5414	0.119313	2.17016	1.7407	8.68072	0.143678	0.125628	1.94465	6.09883	0.582036
						DK	5.09801	7.63679	3.50543	4.27631	16.1507	0.771152	7.23551	0.507856	1.53947	9.54731	1.62395	6.53978	0.0348408	0.0260945	0.00635203	0.0191194	0.0133378	0.0106345	0.284787	0.603046	1.2688	0.579274	1.72129	1.92724		DK	0	0.0557802	0	0	0	0	0	0	0.0313982	0	0.00935862	0.00143105	0	0	0.370839	0.0489866	0
						DP	0.00220502	0.00500008	0.0038906	0.00867993	0.00389689	0	0	0	0	0	0	0	0	0	0	0	0	0.00354484	0	0.00340704	0	0	0.00266042	0		DP	0	0	0	0	0	0	0	0	0	0	0	0	0	0	0	0	0
						E	1.4046	1.29002	1.4473	1.58843	0.85147	1.67416	0.0622723	0.0929878	0.0747097	0.0445839	0.080266	0.0725608	1.37969	1.37721	1.34028	1.33016	1.66055	1.23006	1.93229	2.04763	1.86814	1.90424	2.16292	2.42739		E	0.187517	0.411379	0.0930617	0	0.103856	0	0.00616608	0.0662901	0.0188389	1.59058	0.324432	0.0715523	0	0	2.9848	11.3037	0.00565083
						EF	1.32742	1.18502	1.54457	1.54069	0.773532	1.71811	0.956608	1.31852	1.21573	0.960145	1.39032	1.01399	1.90231	1.76573	1.92784	1.89282	1.93731	1.70152	0.787821	0.780212	0.844695	0.7777	0.766202	0.810243		EF	10.4474	0.920374	69.9583	6.69824	0.0573943	0.264642	0.0184983	0.111367	0.0376778	0.00581032	0.892189	0.0243278	0	0	1.13965	0.869512	0.00565083
						EG	1.91396	1.70503	1.99199	1.93852	0.991758	2.26751	2.06426	2.23409	2.1779	1.7531	2.07402	1.74332	0.759529	0.803131	0.698723	0.745657	0.646882	0.701879	2.3608	2.33723	2.2607	2.28189	2.35181	2.38738		EG	1.09295	0.66239	0.037914	0.202977	0.0983902	3.02598	0.0107906	0.257206	0.521209	0.0421248	0.776766	0.0128794	0	0.125628	1.36577	1.14506	0.0141271
						EH	1.7552	1.53003	2.12621	2.0311	0.839779	2.29747	1.80855	2.43199	2.43372	1.62572	2.33201	1.96658	2.78029	3.04146	2.85841	2.745	2.67422	2.80397	2.51251	2.32019	2.10648	2.18268	1.98468	2.12397		EH	6.81489	0.962209	0.127529	0.135318	0.297904	0.0835713	0.465539	0.222735	0.51179	0.0987755	0.758048	0.0200346	0	0	3.55463	1.07158	0.0197779
						EI	0.273423	0.350006	0.381278	0.554069	0.196793	0.0239736	0.00662471	0.00715291	0.00452786	0.0286611	0.00143332	0.0316291	0.780433	0.733546	0.914692	0.887687	0.853618	0.903935	0.505696	0.555347	0.203288	0.512066	0.430989	0.466807		EI	0.00535762	0	0	0.067659	0.00273306	0.00348214	0	0	0.00313982	0	0	0	0	0	0.0723589	0.01837	0
						EJ	0.597561	0.646677	0.604988	0.7566	0.327339	0.697233	0.820139	1.0181	0.987073	0.805694	1.03486	0.80189	1.35879	1.28733	1.27676	1.30012	0.966989	1.16271	1.58629	1.37985	1.23725	1.08814	1.2371	1.47378		EJ	0.133941	0.369544	0.0310206	0.135318	0.207713	0	0.00308304	0.0318193	0.00313982	0	0.00311954	0	0	0.125628	5.74349	5.51711	0.00565083
						EK	1.67802	1.58003	2.05229	1.80832	0.93915	1.98781	2.03246	2.35569	1.91076	1.61457	2.17292	1.8103	0.045293	0.0318933	0.0190561	0.0464329	0.0400133	0.0531726	0.0638774	0.0647337	0.0560794	0.0768098	0.0665106	0.070021		EK	0.267881	1.20625	0.089615	0.067659	0.158518	0.508392	0.0107906	0.172354	0.0282583	0.0668187	0.617669	0.0100173	0	0	0.823082	0.649072	0.00282542
						EP	0.0154352	0.0116669	0.019453	0.0477396	0.00389689	0.00599341	0.0105995	0.00715291	0.00905572	0.00477684	0.00859993	0.0167448	0.118459	0.00289939	0.0127041	0.0163881	0.00333444	0.0177242	0.00798467	0.0102211	0.0245347	0.0480061	0.135682	0.0133373		EP	0	0	0.224038	0.067659	0.0737927	0	0.0138737	0.0106064	0.0156991	0	0	0.0114484	0	0	0.171852	0.0306166	0
						F	2.70556	3.31006	3.69607	3.77432	1.85687	3.59604	1.62438	2.06242	2.17111	1.58591	2.08692	1.76007	2.22284	2.24703	2.28673	2.12772	2.1107	3.17263	2.64026	2.6132	2.68129	2.45791	2.41566	2.47074		F	1.13582	1.18533	1.20291	0.473613	1.11509	0.421339	0.146444	3.16602	0.329681	3.47312	1.61592	0.144536	0	0	1.32959	1.08383	0.0367304
						FG	1.54352	1.21835	1.70019	1.64485	0.750151	2.17361	1.8271	1.82161	1.9583	1.4028	2.05682	1.50889	3.29942	3.40678	3.51902	3.40599	2.97099	3.15491	3.14064	3.39682	3.22807	3.24201	2.6684	2.93421		FG	0.803643	0.641473	0.241271	2.84168	0.163984	0.170625	0.228145	0.185612	0.119313	0.62461	0.552159	0.145967	0.143678	0	1.8542	1.18792	0.0141271
						FH	1.63613	1.46002	1.61654	1.60723	0.874851	2.05374	0.866512	1.22076	1.17498	0.842316	1.13662	0.827938	1.69326	1.69904	1.58801	1.41757	1.56385	1.48529	1.91898	2.09533	2.09246	2.12187	1.77982	1.82055		FH	0.326815	1.0668	0.0689346	0.135318	0.144852	0.285535	0.0215813	0.0901546	0.0470972	0.127827	0.873471	0.00286209	0	0	0.696454	0.765415	0.0169525
						FI	2.4145	2.46337	2.61837	2.34069	2.23876	2.56518	1.51043	1.90744	1.67304	1.4028	1.57522	1.56099	3.34471	3.15454	3.45868	3.16563	3.42447	3.23999	2.06803	2.07489	2.13803	2.06746	2.13366	2.38738		FI	1.98232	4.12076	0.172337	0.202977	0.109322	0.752142	0.0262059	0.201522	0.222927	0.017431	2.01522	0.0114484	4.5977	0.251256	3.59081	3.3617	0.0452067
						FJ	1.58541	1.56836	1.529	1.42351	1.04047	1.39247	1.33554	1.32329	1.17272	1.1353	1.44336	1.14609	0.891924	0.875616	1.05761	1.14716	1.35045	0.726693	3.81933	3.54332	2.6147	4.42617	2.73758	2.83752		FJ	5.07367	0.508995	0.217144	0.202977	2.26298	0.142768	0.730681	7.60215	0.100474	0.910768	3.30047	0.352037	0	0	1.43813	0.544976	90.9587
						FK	1.03857	1.28835	1.26833	1.53201	0.52608	1.38847	0.861212	1.01094	0.984809	0.97766	0.974659	1.0326	0.35886	0.455204	0.479578	0.344149	0.313438	0.698334	0.194294	0.190794	0.129684	0.23683	0.212834	0.156714		FK	0.771497	0.299819	0.306759	0.135318	14.969	0.00348214	0.00308304	0.0636385	0.0565167	0.0072629	0.255802	0.0171725	0	0	0.642185	0.20207	0
						FP	0	0.021667	0.00778119	0.0289331	0.0292267	0.00799121	0.0437231	0.157364	0.104141	0.117829	0.104632	0.160006	0.0139363	0.00869817	0.00952804	0.0163881	0.00333444	0.0177242	0.0745236	0.0238493	0.0911289	0.0128016	0.0159625	0.0166717		FP	0.696491	0.125506	0.651432	0	6.99937	4.43972	0.00154152	0.00265161	0	0	0.00311954	0.00286209	0	0	0.108538	0.116343	0
						G	2.46963	1.97837	2.41801	1.98626	0.867058	2.05174	2.26035	2.60843	2.51749	1.65916	2.39221	2.02426	0.184656	0.168165	0.184209	0.188463	0.18006	0.191421	3.37219	3.01523	2.8986	2.73955	2.78014	2.6708		G	0.45004	2.01506	0.282632	0.067659	0.128454	0.170625	0.00154152	0.23069	0.0627963	0.0101681	0.296356	0.00286209	0	0	1.38386	2.54118	0.00282542
						GH	2.09036	1.85836	1.89667	1.95009	1.01514	2.47128	1.33157	1.65709	1.74775	1.18625	1.59959	1.2633	2.00683	2.06727	2.14381	2.07309	1.97399	1.94966	2.19578	2.32701	2.29224	2.3715	2.26934	2.11063		GH	0.128583	0.927346	0.0654879	0.067659	0.125721	0.247232	0.0077076	0.437515	0.0470972	0.0159784	0.424258	0.00286209	62.069	0.125628	0.922576	0.930745	0.0141271
						GI	2.23369	2.36004	2.48026	2.60108	2.18421	2.33743	4.32991	4.70184	4.49843	3.42977	3.33247	3.81037	0.731656	0.965497	0.806708	0.89315	0.863621	0.794045	3.26839	3.20602	3.00025	3.03079	3.09939	3.19429		GI	2.5288	8.51346	0.70658	0.202977	0.284238	2.42357	0.0539532	0.270464	0.405036	0.027599	2.91365	0.289071	0	0	3.85311	7.86235	0.0847625
						GJ	1.76622	1.13669	1.63211	1.48571	0.658574	2.15163	1.65618	1.85499	1.70474	1.13689	1.66122	1.34331	2.21587	2.26153	2.19463	2.08675	1.83061	2.14108	2.45928	2.44625	2.2642	2.3395	1.95541	2.12064		GJ	1.28047	1.97323	0.0654879	0	1.55238	0.473571	0.00154152	0.57805	0.00627963	0.117659	0.20277	0.00143105	0	0	0.407019	0.122466	0
						GK	1.85442	1.75836	1.85192	1.75624	0.960583	2.12366	2.28155	2.61558	2.78916	1.71011	2.27038	1.28191	2.34827	2.57756	2.52176	2.40085	2.44748	2.14463	1.84978	1.99993	1.93474	1.92665	1.60956	1.71385		GK	0.3161	1.0668	0.0999552	0.202977	0.218645	0.306428	0.0123322	0.182961	0.116173	0.0711764	0.427377	0.145967	0.143678	0	1.24819	0.881759	0.00847625
						GP	0.0110251	0.0100002	0.00778119	0.0144665	0.00779378	0	0.0119245	0.00953721	0	0.00159228	0.00143332	0.0186053	0	0.014497	0.00635203	0.00819403	0.00333444	0	0.0133078	0.00340704	0.0175248	0.00640082	0.0665106	0		GP	0	0	0	0	0	0	0.00154152	0.00265161	0	0	0	0	0	0	0	0	0
						H	1.72433	1.53669	2.01533	1.91248	0.937202	2.37539	2.01789	2.73003	2.63069	1.7738	2.44238	2.19357	0.296147	0.342128	0.301721	0.355075	0.293431	0.315491	2.35282	2.70178	2.48151	2.47072	2.26934	2.31736		H	0.696491	0.766978	0.0689346	0.135318	0.215912	0.191518	0.0184983	0.220083	0.0408176	0.278895	0.33691	0.0114484	0	4.8995	1.19392	1.13894	0.0169525
						HI	2.80479	3.49339	3.05995	3.14503	3.08244	3.07262	3.16794	3.18543	3.37325	3.14316	3.34537	3.46804	3.13219	3.25602	3.22048	3.22299	3.5912	2.99894	4.35697	3.90787	3.6031	3.8757	4.17154	3.96452		HI	3.46638	8.92484	0.565264	0.270636	0.262374	1.62616	0.0647439	0.1644	0.357939	0.0159784	1.81869	0.0214657	0	0.125628	5.01085	7.99094	0.0706354
						HJ	2.26015	2.32171	2.20791	2.13092	1.3191	1.80402	3.03014	2.81824	3.02914	2.89795	3.30094	2.88011	3.49801	3.7866	4.10024	4.27729	5.34178	3.18327	4.3064	4.28946	3.41734	4.95423	4.12366	3.31766		HJ	0.42861	1.66643	0.672113	0.67659	28.0877	0.236785	0.218896	17.8533	0.0659361	1.73293	4.16459	8.86676	2.01149	66.3317	2.30644	1.1818	0.514226
						HK	1.4928	1.19835	1.66518	1.57396	0.734563	1.73809	1.87347	2.51305	2.44278	1.70215	2.09982	1.94984	2.40053	2.46158	2.45506	2.45548	2.19073	2.36086	1.04865	1.0187	1.03747	1.12014	0.976375	0.903604		HK	1.51085	0.460187	0.0758281	0	0.0983902	0.219375	0.00462456	0.185612	0.00313982	0.0305042	0.352508	0.0114484	0.143678	0.502513	0.859262	0.716429	0.0197779
						HP	0.0176402	0.021667	0.019453	0.0491863	0.0253298	0.0119868	1.91454	2.23886	2.22091	1.69578	2.23742	1.96845	1.94412	2.07306	2.04853	2.11679	1.69723	1.8894	0.311402	0.0579197	0.269882	0.121616	0.736937	0.143376		HP	5.7648	21.4545	9.382	1.35318	8.84965	76.0847	0.0585778	0.225386	0.806933	0.00871548	0.0124782	0.0128794	0	0	1.11252	1.15118	0.0141271
						I	0.103636	0.168336	0.103101	0.180832	0.0896284	0.00799121	0.0370984	0.121599	0.0226393	0.300941	0.0257998	0.282801	0.0209045	0.00869817	0.0190561	0.0109254	0.0166722	0.0106345	0.127755	0.166945	0.087624	0.131217	0.101096	0.116702		I	0	0.0906429	0.0413608	0	0	0	0.00462456	0	0	0	0	0	0	0	0.0271346	0.0551099	0
						IJ	0.222707	0.380006	0.223709	0.470163	0.179257	0.0259714	0.0211991	0.0643761	0.0181114	0.243619	0.0214998	0.191635	0.0487771	0.0753842	0.0571683	0.0546269	0.06002	0.0708968	0.713297	0.620081	0.375031	0.579274	0.481537	0.606849		IJ	0	0	0	0	0.0191314	0	0	0	0	0	0	0	0	0	0.0542692	0	0.00282542
						IK	0.0904059	0.228337	0.196475	0.339964	0.0642987	0.00599341	0.0211991	0.0405331	0.00905572	0.184705	0.0186332	0.176751	0.34144	0.310235	0.317601	0.294985	0.263421	0.414747	0.199617	0.224865	0.136693	0.144018	0.215494	0.160048		IK	0	0.0488077	0	0	0.00273306	0	0.00154152	0	0	0.00145258	0	0	0	0	0.00904486	0	0.00282542
						IP	0	0	0	0.00144665	0	0	0.00132494	0	0	0.00159228	0	0.00744214	0	0	0	0	0	0	0.00266156	0.00340704	0	0	0	0.00333433		IP	0	0	0	0	0	0	0	0	0	0	0	0	0	0.125628	0	0.01837	0
						J	2.70336	2.66504	2.43162	2.42459	1.64644	2.00579	2.30142	2.47729	2.42693	2.25626	2.81791	2.25869	0.477319	0.52479	0.622499	0.666448	0.880293	0.489188	3.18322	2.9539	2.03288	3.54605	2.36246	2.06062		J	11.1546	1.77799	3.18478	0.541272	12.4464	0.0174107	0.0416211	21.2367	0.379918	1.06038	41.5804	5.56104	0	0	2.03509	0.998102	0.511401
						JK	2.0617	1.9817	1.81885	1.85027	1.07749	1.62421	2.43524	2.36761	2.41108	2.29607	2.62728	2.32195	3.03463	2.65584	3.13155	3.73921	4.22141	2.1659	3.27904	3.34231	2.55862	3.52045	3.01426	2.73749		JK	19.9411	6.93767	0.3688	62.3816	14.1764	0.0870534	0.107906	17.5695	0.822632	1.89998	5.10357	3.21127	0	0.376884	3.93452	1.09607	4.11381
						JP	0.00661507	0.0116669	0.0019453	0.0101266	0	0.00599341	0.00662471	0	0.0203754	0.00318456	0.0143332	0.0055816	0.0243885	0.00289939	0.0762244	0.0355075	0.00333444	0	0.00266156	0.0170352	0.0490694	0.0128016	0.0798127	0.0166717		JP	0	0	0	0	0	0	0	0	0	0	0	0	0	0	0.0542692	0	0
						K	1.89191	1.64836	1.94724	1.99204	0.91382	2.56318	2.07751	2.47967	2.51296	1.91551	2.32628	2.0317	2.65487	2.83271	2.8203	2.70949	2.47749	2.7508	0.194294	0.194201	0.157723	0.169622	0.141002	0.143376		K	0.78757	0.962209	0.0861683	0.135318	0.306103	0	0.0169567	0.768966	0.00313982	0.0130732	0.399301	0.198915	0	0.125628	6.54848	1.92885	1.8789
						KP	0.0110251	0.00833347	0.0233436	0.0332731	0.00974222	0.0039956	0	0	0	0.00159228	0	0	0.250854	0.0202957	0.0127041	0.22397	0.03001	0.138249	0.0372618	0.0102211	0.0210298	0.016002	0.31659	1.8939		KP	0	0	0.0241271	0	0.527481	0.0940177	0	0.103413	0.0282583	0.0232413	0	0	10.6322	0.628141	0.606006	0.0551099	0.0141271
						P	0.00220502	0.00166669	0.0175077	0.075226	0.00194844	0.0039956	0.00529977	0.00715291	0.00679179	0.011146	0.00859993	0.00372107	0.00348408	0.00289939	0.00317601	0	0	0.00354484	0.0638774	0.0170352	0.0175248	0.0384049	0.148984	0.050015		P	0	0.174313	0	0	0.0737927	0	0.00154152	0	0	0.00145258	0.00623908	0.00429314	0	0	0.0452243	0	0.00282542
						WT	1.54572	1.19835	1.75466	1.54792	0.695595	2.02377	1.33554	1.58079	1.49193	1.07479	1.46199	1.28005	2.22981	2.363	2.22639	2.18781	2.57086	1.90358	0.407218	0.42588	0.385546	0.412853	0.303288	0.403454		WT	0.583981	0.264956	0.0792748	0	0.0546612	0.00696427	0.0123322	0.106064	0.0251185	0.0217887	0.177814	0.0415003	0	0	2.23408	0.649072	0.0169525
						Genotype	5d pellicle																									Genotype	5d pellicle
							1	2	3	4	5	6	7	8	9	10	11	12	13	14	15	16	17	18	19	20	21	22	23	24			1	2	3	4	5	6	7	8	9	10	11	12	13	14	15	16	17
						A	0	0.00944073	0.010798	0.00162941	0.021786	0.00604424	0.0267284	0.0122624	0	0.0191777	0.00160308	0	0.0314998	0.113583	0.306699	0.469086	0.365881	0.21437	0.387874	0.156312	0.0985256	0.319149	0.168293	0.443012		A	0	0	0	0	0	0	0	0	0	0	0	0	0.00317642	0	0	0	0
						AB	0.00300951	0.0188815	0.016197	0.00814704	0.0566436	0.0040295	0.0552388	0.101165	0.00710555	0.166846	0.00801539	0.00411531	0.0157499	0.107272	0.124597	0.32382	0.206963	0.107185	0.453036	0.0945145	0.123157	0.359501	0.105539	0.453081		AB	0	0	0	0	0	0	0	0	0	0	0	0	0	0	0	0	0
						AC	0.00601902	0.0113289	0.010798	0.00325882	0.0152502	0.00604424	0.051675	0.0766401	0.00355278	0.0958883	0.0176339	0	0	0.00946522	0	0.0211845	0.0184788	0	0.0310299	0.0109055	0.0105563	0.029347	0.0171145	0.0251712		AC	0	0	0	0	0	0	0	0	0	0	0	0	0	0	0	0	0
						AD	0.00902853	3.36279	2.55192	0.0276999	2.90408	0.00805899	1.28118	0.0183936	0.00710555	0.878337	0.0368708	0.0102883	0.0196874	0.00631014	0.0223635	2.52096	4.26861	0.369604	2.2807	0.0145407	0.0140751	4.01321	0.0855725	4.37475		AD	0	0.0049232	0	0	0.00571385	0	0	0	0	0.00153374	0	0	0	0.00483092	0	0	0
						AE	0	0.0113289	0.00359932	0	0.0261432	0	0.222737	0.226855	0.00710555	0.241639	0.0224431	0.00617297	0	0.00631014	0.0127791	0.0211845	0.0110873	0	0.505787	0.0472573	0.14427	0.297139	0.125506	0.498389		AE	0	0	0	0	0	0	0	0	0	0	0	0	0	0	0	0	0
						AF	0.108342	0.877988	1.03661	0.185752	2.86486	0.0846194	1.99751	1.45923	1.12978	3.30815	5.33825	2.73668	4.65409	1.30304	1.57183	5.22047	3.84729	2.24719	2.20002	0.0654331	0.0668567	1.92957	0.228193	4.12304		AF	0	0.0024616	0	0.0014541	0	0.00487837	0.0015252	0	0	0.00153374	0	0.00579609	0	0	0	0	0
						AG	0.0300951	0.147275	0.120577	0.0211823	0.222217	0.016118	0.463293	0.441447	0.0213167	0.629027	0.0400769	0.0164612	0.0196874	0.126203	0.204466	0.514481	0.38436	0.23285	0.0372359	0.0109055	0.00703755	0.0476889	0.0114097	0.0352396		AG	0	0	0	0	0	0	0	0	0	0	0	0	0	0	0	0	0
						AH	0.00601902	0.0358748	0.0395926	0.0162941	0.0588222	0.00805899	0.160371	0.165543	0.00710555	0.187941	0.0128246	0.00411531	0.0118124	0.0157754	0.0511166	0.0877644	0.0850026	0.0406564	0.0217209	0.00363517	0.0175939	0.0110051	0.0199669	0.0453081		AH	0	0	0	0	0	0	0	0	0	0	0	0	0	0.00241546	0	0	0
						AI	0	0.220913	0.145773	0.00651763	0.00653581	0.545997	1.45581	1.51747	0	0.24931	0.966656	0.115229	0.0314998	0.0283956	0.0319479	0	0	0.00739208	0.00310299	0.236286	0.840987	0.194424	0.490616	0.317157		AI	0	0.0024616	0	0	0.00380923	0	0	0	0	0	0.00303905	0	0	0	0	0	0
						AJ	0	0.0830784	0.0359932	0.0211823	0.300647	0.0201475	0.0498931	0.0643777	0	0.0958883	0.00641231	0.00205766	0.00787495	0.0252406	0.0415322	0.260267	0.110873	0.0813128	0.12412	0.0799738	0.0246314	0.0660308	0.0313766	0.196335		AJ	0	0	0	0	0	0	0	0	0	0	0	0	0	0	0	0.00155681	0
						AK	0.0331046	0.13217	0.127776	0.0651763	0.359469	0.032236	0.0445474	0.030656	0	0.0421909	0.00320616	0.00205766	0	0.00631014	0.00958436	0	0.00739153	0.00369604	0.012412	0	0.00351877	0	0	0		AK	0	0	0	0	0	0	0	0	0	0	0	0	0	0	0	0	0
						AP	0	0.00377629	0.00359932	0.00977645	0	0.00805899	0	0	0.00355278	0.00191777	0.00160308	0	0.00393747	0	0	0.00302636	0	0.00369604	0.00310299	0.0181759	0.00703755	0.00366838	0.00855725	0		AP	0	0	0	0	0	0	0	0	0	0	0	0	0	0	0	0	0
						B	2.23306	1.68234	2.05341	2.5321	1.53591	1.6118	1.05845	1.05457	1.51704	1.39613	1.57583	1.65436	0.161436	0.249251	0.143765	0.151318	0.155222	0.236546	2.82372	1.89029	2.35406	2.47982	2.66986	1.35924		B	0.0273813	0.0787712	0.0050882	0.831746	0	0.00162612	0.0015252	0.00330284	0.00442194	0.00153374	2.27929	7.70494	0.00635284	0.00966184	0.00311177	0.00467042	0.0017507
						BC	1.60407	1.28583	1.48472	1.79235	1.01087	1.4486	1.0923	1.32741	1.61296	1.47668	1.39949	1.62555	2.63417	2.35053	2.78905	1.90055	2.21746	2.87552	1.91454	1.13054	1.44622	1.48569	1.55457	0.729964		BC	0.00365083	0.0295392	0.00169607	0	0.00761847	0	0.0015252	0.00660567	0.00221097	0	0	0.00193203	0.00317642	0.00966184	0.00933532	0	0.281863
						BD	1.57698	1.08568	1.14818	1.66688	1.03919	1.04364	0.823236	0.757204	1.11912	1.03943	0.891311	1.09467	1.59074	1.47657	1.67726	1.33462	1.25656	1.76671	0.142737	0.145407	0.077413	0.139398	0.156883	0.0956504		BD	0.0310321	77.789	0.00848033	0.0029082	0.00190462	0.00325224	0.0015252	0.00660567	0.128236	0.00153374	0.0060781	0.0154562	0	0.00483092	0.00311177	0	0.0017507
						BE	2.82894	2.23557	2.39535	2.83517	2.3115	1.91804	1.47719	1.58798	2.03219	1.84873	1.96377	2.04325	2.76017	2.13598	6.39916	1.86424	2.37638	2.95683	4.66689	1.88302	2.36813	2.28173	2.49016	2.77386		BE	0.0164288	0.10831	0.0576662	1.42357	0.230459	0	0.0198277	0.00660567	0.0265317	0.0690184	10.2203	0.253096	0.0158821	0.00724638	0.1058	0.0108977	0
						BF	1.75454	1.37079	1.52251	1.70762	1.21348	1.22497	0.942623	1.04537	1.32519	1.23504	1.00994	1.28398	1.97661	1.97507	2.23316	1.84003	1.85527	2.22871	0.214106	0.163583	0.151307	0.238445	0.202522	0.115787		BF	0.00182542	0.0418472	0.0050882	0.610723	0.0590431	0.00162612	0.0015252	0	0.00221097	0	0	1.34276	0	0.00483092	0	0	0
						BG	1.79668	1.39345	1.5819	1.80701	1.30063	1.35794	1.33642	1.33354	2.18496	1.58407	1.38346	1.86012	2.81923	2.69128	2.70279	2.36056	2.56116	2.77572	1.96419	1.30139	1.67494	1.68745	1.86833	1.12767		BG	0.00912709	0.086156	0.362958	0.00581641	0.0152369	0.00162612	0.00457561	0.00660567	0.00221097	0	0.00911716	0.00193203	0.00317642	0.0120773	0	0.00467042	0.446429
						BH	2.25713	1.72388	2.1236	2.24206	1.25923	1.74477	1.12972	1.10362	1.4673	1.32518	1.46842	1.62966	2.77592	2.57454	2.86892	2.34543	2.54638	2.80899	2.40482	1.66854	2.17812	2.36977	2.32187	1.51027		BH	0.00730167	0.172312	0.0729308	0.0247197	49.8572	0.00162612	0.00610082	0.00660567	0.0154768	0.0107362	0.136757	0.0135242	0.00952925	0.031401	0	0.0140113	0
						BI	0	0.0207696	0.00719865	0	0.0021786	0.0221622	0.224519	0.370938	0.0355278	0.0786284	0.296569	0.0246919	0.35831	0.306042	0.460049	0.118028	0.155222	0.162626	0.00310299	0.0181759	0.0598191	0.0146735	0.0827201	0.0302054		BI	0	0.0049232	0	0	0	0	0	0.00330284	0	0	0	0	0	0	0	0	0
						BJ	0.0601902	0.205808	0.201562	0.0700645	0.0501078	0.245799	0.792944	0.570202	0.138558	1.00875	0.641231	0.547336	0.0629996	0.0914971	0.089454	0.042369	0.0554365	0.0443525	0.819189	0.312625	0.876174	0.667645	0.898511	0.770238		BJ	0	0	0	0	0	0	0.0015252	0	0	0	0	0.00193203	0	0	0	0	0
						BK	1.50776	1.31981	1.54591	1.62941	1.08712	1.19072	1.19922	0.953403	1.39624	1.44408	1.353	1.57205	0.066937	0.0914971	0.0734801	0.0938171	0.0591322	0.0887049	0.552332	0.385328	0.485591	0.513573	0.678875	0.317157		BK	0.00182542	0.0836944	0.00339213	0.0276279	0.00571385	0	0.00762602	0	0.00221097	0.00306748	0.0106367	0.00579609	0	0.0144928	0	0	0
						BP	0.00300951	0	0	0.0244411	0	0	0	0.0122624	0.0106583	0.00767106	0.00961847	0.00411531	0.00787495	0.00315507	0.00319479	0.00302636	0	0.00369604	0.00310299	0	0	0.0183419	0.00285242	0.00503423		BP	0	0	0	0	0	0	0	0	0	0	0	0	0.00317642	0	0	0	0
						C	2.35344	1.72954	1.85185	2.25836	0.915013	2.11951	1.45225	1.55733	1.59164	1.44024	1.5117	1.79222	0.283498	0.258716	0.271557	0.217898	0.184788	0.288291	1.82145	1.94845	2.2485	1.6361	2.0081	1.04209		C	0.00730167	0.0418472	18.6092	0.116328	0	0	0	0.00990851	0.00663291	0	0.0258319	0.00579609	0.00317642	0	0	0.00311362	0.0017507
						CD	2.16083	1.35002	1.30475	2.2274	1.12198	1.66418	1.6144	2.19804	2.04995	1.91968	1.65117	2.05354	2.54754	2.65973	2.75391	1.63423	1.73701	3.60733	0.2079	0.283544	0.239277	0.216434	0.245308	0.125856		CD	0.00547625	0.0024616	0.00339213	0.0101787	0	0.33986	0.00305041	0.00330284	0.891021	0.00460123	16.3471	0.328445	0	0.0120773	0.0155589	6.60865	0.0070028
						CE	2.17588	1.70311	1.78526	2.19807	1.29845	1.9402	2.38239	2.91539	2.72498	3.29664	2.04392	1.51649	1.29937	1.54283	1.98716	2.85688	3.70685	2.35807	0.341329	0.31626	0.369471	0.209098	0.316618	0.211438		CE	0.00730167	0.0172312	0	0	0.00571385	0.00162612	0.00915122	3.74211	0.00442194	0.00306748	0.00151953	1.88566	0	0.00483092	0.00311177	0.00311362	0
						CF	1.98327	1.6729	1.67908	2.03676	1.25487	1.82335	2.0082	2.14899	1.78349	1.98297	1.79705	2.10087	3.8351	2.77015	3.80499	1.89147	1.89223	3.21186	1.01778	1.31593	1.22101	1.04182	1.40054	0.639348		CF	0.00365083	0.0320008	0	0	0.00380923	0.00162612	0.00610082	0.00660567	0	0	0	0.00193203	0	0.00241546	0	0	0
						CG	2.97641	1.74654	1.84645	3.13172	1.62306	2.15981	1.8603	1.83017	0.0142111	1.29641	1.21834	0.452684	0.129937	0.088342	0.140571	0.00605272	0.0406534	0.0332643	0.87194	1.15962	1.23509	1.15921	1.30355	0.417841		CG	0	0.0147696	0	0	0.00571385	0	0	0	0.00221097	0	0.00303905	0	0	0.00724638	0	0.00467042	0
						CH	2.17588	1.66912	1.80866	2.35938	1.23745	2.22831	1.71062	1.65236	1.78349	1.79886	1.70728	1.83543	1.92936	2.08235	2.0862	1.37699	1.36374	2.055	0.30099	0.399869	0.37299	0.355833	0.433567	0.186267		CH	0.00365083	0.0147696	0.00678426	0	0.00380923	0.0292702	25.3001	0.102388	0.00442194	0	0.00303905	0.00193203	0	0.00241546	0	0	0
						CI	0	0.28511	0.26635	0.0114059	0.00871441	0.799855	1.17427	1.24464	0	0.241639	0.706957	0.065845	0.0590621	0.0694116	0.0638957	0	0.0110873	0.0369604	0	0.0399869	0.077413	0.0110051	0.0285242	0.0251712		CI	0	0	0	0	0.00571385	0	0	0	0	0	0.00151953	0	0	0	0	0	0
						CJ	2.08559	1.52562	1.77447	1.77931	1.1503	1.70246	1.53243	1.70448	2.1743	1.91777	1.91408	2.40951	1.72068	1.45449	1.68685	1.24989	1.12351	1.59299	1.95799	2.07205	2.1183	1.98459	2.43026	1.04209		CJ	0.00365083	0.0270776	0.00339213	0.00581641	0.00952308	0.00487837	0.00457561	0	0.873333	0	0.00303905	0	0.00317642	0	0	0.00622723	0
						CK	2.4678	1.85038	1.78526	1.79072	1.33113	2.14571	0.762651	1.6217	1.49572	1.32709	1.34819	1.57411	0.893806	0.791923	0.926488	0.708168	0.609801	0.953578	1.09225	1.34865	1.31954	1.46735	1.7742	0.679621		CK	0.136906	0.0640016	0.0237449	0.0276279	0.00761847	0.0195135	3.40578	2.01473	0.218886	59.3589	1.83711	39.1294	0.00317642	0.0120773	0.00933532	0.00467042	0
						CP	0.00300951	0.00566444	0.00539898	0.0228117	0.0021786	0.00201475	0.00534569	0.00919681	0.00710555	0.00383553	0.0128246	0.00205766	0.0314998	0.00315507	0.00958436	0.0151318	0.0110873	0.0110881	0.012412	0.0145407	0.00351877	0.0366838	0.00285242	0.0151027		CP	0	0	0	0	0	0	0	0.00330284	0	0	0	0	0	0	0	0	0
						D	0.0150476	3.30614	2.20639	0.0391058	6.37241	0.0100737	0.837491	0.0122624	0.0142111	0.270405	0.0112215	0.00411531	0.0118124	0.0126203	0.0255583	2.78122	7.06261	0.255027	0.859528	0.0181759	0.0140751	1.94424	0.0370814	3.84112		D	0	0	0	0.0014541	0.00571385	0	0.0015252	0	0	0	0.00151953	0.00579609	0.00317642	0	0	0	0.0035014
						DE	4.23438	2.99838	3.11162	4.25112	3.05876	2.98989	4.27833	4.20294	5.09823	4.25361	3.96922	4.73672	5.80777	6.07982	6.34804	5.2356	5.22212	6.44589	3.64601	3.05355	3.59267	3.28687	3.98197	2.71345		DE	0.0109525	0.0320008	0.00339213	0	0.279979	0	0.00457561	0.360009	0.00221097	0.00460123	0.0455858	0.141038	0	0.00724638	0	0	0
						DF	1.44156	1.09324	1.13559	1.52513	0.917191	1.11416	1.30435	1.21091	1.37848	1.44983	1.11735	1.26546	2.22861	2.14545	2.48874	1.76739	1.70005	2.20284	1.29705	1.1778	1.34769	1.11519	1.39768	0.830648		DF	0.00365083	0.0270776	0	0	0	0.774034	0.00457561	0.0825709	0	0	0.0060781	0.00193203	0.00317642	0.0120773	0.00311177	0.00311362	0
						DG	2.26616	1.70688	1.68268	1.72554	1.66445	1.68634	1.64825	1.60638	2.03929	1.57832	1.49567	1.74489	0.0866244	0.141978	0.115012	0.042369	0.0923941	0.121969	1.70044	1.52314	1.68197	1.69846	2.03092	1.25856		DG	0.00182542	0.012308	0	0	0	0	0	0.00330284	0.00442194	0.00153374	0.203616	0.00579609	0	0.00483092	0	0.00155681	0
						DH	2.24208	1.55772	1.65749	2.00091	1.39866	1.66217	1.25624	1.27529	1.47085	1.22545	1.07887	1.41567	2.46486	2.3032	2.47915	2.05187	1.94028	2.5207	1.83697	2.08659	2.41388	2.12032	2.34183	1.45489		DH	0.00182542	0.0049232	0	0	0.0323785	0	0.0015252	0	0.00663291	0.00153374	0.00455858	0.00193203	0	0.00483092	0	0	0.0017507
						DI	0	0.226578	0.230357	0.00488822	0.0152502	0.773663	1.32038	1.69834	0.00355278	0.209037	0.81757	0.0679026	0.106312	0.0599464	0.0607009	0	0.0110873	0.0184802	0	0.0181759	0.0879693	0.0146735	0.0484911	0.0251712		DI	0	0	0	0	0.00190462	0.00162612	0	0	0	0	0	0	0	0	0	0	0
						DJ	0.881786	1.35191	0.943023	0.87988	1.42263	1.61986	0.857092	1.18332	2.06061	1.46709	2.22187	2.3663	2.46092	3.94068	3.68359	10.8646	3.0527	2.53548	3.3202	5.16195	4.48644	4.20396	5.38251	2.35602		DJ	0.00912709	0.174774	0.0203528	0.014541	0.0152369	0.0959412	0.0488065	30.287	0.196776	39.865	1.71251	0.0328445	0.00635284	0.193237	0.342295	92.8807	0.0262605
						DK	0.00300951	2.46781	1.5945	0.0635469	4.54456	0.0040295	1.39879	0.030656	0.0106583	0.577248	0.0240462	0.0164612	0.00787495	0	0	0.136186	0.266095	0.0147842	0.474757	0	0.0105563	1.07117	0.0256717	2.59263		DK	0	0	0	0	0	0	0	0	0	0	0.00303905	0.00193203	0	0	0	0	0
						DP	0	0.00188815	0.00179966	0.0179235	0	0	0.0017819	0	0	0	0	0	0	0	0	0	0	0	0	0	0	0	0	0		DP	0	0	0	0	0	0	0	0	0	0	0	0	0	0	0	0	0
						E	1.78464	1.49919	1.6017	1.84123	1.62959	1.68836	0.101568	0.0919681	0.0532916	0.0690396	0.0753447	0.109056	1.38993	1.38823	1.39293	1.30739	1.21221	1.39341	1.8742	1.87211	2.03033	2.23771	2.05944	1.43476		E	0.00730167	0.0147696	0	0.0014541	0.0285693	0	0.0015252	0.00990851	0.00442194	0.00153374	0.0151953	0.00772812	0.00317642	0.00483092	0.00311177	0.0108977	0.0105042
						EF	1.78765	1.51052	1.65749	1.91781	1.31588	1.54531	1.32751	1.11588	1.16531	1.27723	1.06284	1.27163	1.64193	1.77	1.88492	1.39818	1.30091	1.81106	0.719893	0.832455	0.812836	0.726339	0.918478	0.578937		EF	0.00182542	0.0196928	0.0220488	0.0363525	0.00380923	0.00325224	0.00305041	0	0	0	0.0106367	0.0753492	0	0.00724638	0	0.00622723	0
						EG	2.76875	2.01843	2.22618	2.68363	1.90846	2.08325	2.31825	2.33906	2.97012	2.07886	2.20744	2.38482	0.704808	0.839249	0.769943	0.747511	0.639367	1.0275	2.45446	2.23563	2.28016	2.19002	2.39032	1.75695		EG	0.00182542	0.0566168	0.00339213	0.0159951	0.064757	97.0421	0.179974	0.412855	28.2407	0.0168712	0.0486248	0.00193203	0	0.00724638	0	0	0
						EH	2.48586	2.25633	2.39715	2.56143	1.68842	2.46202	2.15788	2.18578	2.38391	2.25721	2.29561	2.48153	2.88617	3.18662	2.9392	2.63596	2.57225	3.10837	4.58622	2.44284	2.60389	2.23771	2.45878	1.61599		EH	93.434	0.472627	0.00678426	0.00581641	0.00190462	0.00813061	3.08244	0.0429369	2.11369	0.0107362	0.0212734	0.521648	0.00635284	0	0	0.0140113	0
						EI	0	0.309656	0.300543	0.0146647	0.00871441	0.971109	0.0659301	0.0797057	0	0.0134244	0.04168	0.00411531	1.23637	1.12952	1.13415	0.00605272	0.258704	0.406564	0.012412	0.352612	0.833949	0.231108	0.607565	0.42791		EI	0	0	0	0	0	0	0	0.00660567	0	0	0	0	0	0	0	0	0
						EJ	0.496569	0.515464	0.619084	0.477416	0.474935	0.453318	0.55417	0.505825	0.735425	0.774778	0.472908	0.586432	0.720558	0.8708	0.971215	0.895802	0.753936	0.953578	0.943308	2.67912	0.819874	2.92737	1.92253	2.45671		EJ	0	0.024616	0.00339213	0.0014541	10.6868	0.00650449	0.00457561	0	0.00221097	0	0	0	0.0952925	0.0169082	0.0186706	0.0124545	0.0227591
						EK	2.531	1.98822	2.22438	2.50603	1.89756	1.90394	2.23272	2.18271	2.61129	2.28214	1.95415	2.23256	0.0354373	0.0347058	0.0319479	0.0453954	0.0406534	0.0369604	0.0589568	0.0727035	0.0668567	0.0440205	0.0656056	0.0402739		EK	0	0.0098464	0.00678426	0.00581641	0	0	0	0	0.00221097	0	0.0121562	0	0	0.00483092	0	0	0
						EP	0.00902853	0.00188815	0.00179966	0.0276999	0	0.00604424	0.0017819	0.0030656	0.0106583	0.00383553	0.0144277	0.00823062	5.22896	0.0126203	0.0127791	0.00605272	0.00369576	0	0.00310299	0.0145407	0.0175939	0.0146735	0.00855725	0.0302054		EP	0	0	0	0	0	0	0	0	0	0	0	0	0	0	0	0	0
						F	3.9876	3.59692	4.07083	4.16151	2.80168	4.20679	2.06878	2.29614	2.30575	2.09037	1.91247	2.13379	2.57117	2.4578	2.36414	2.17293	1.96245	2.56135	2.72132	2.55916	2.77631	2.41012	2.75543	2.08417		F	0.0127779	0.0344624	0.0169607	0.0421689	0.00571385	0	0	0.0594511	0.00442194	0.00306748	0.662513	0.0289805	0	0.00483092	0	0.00155681	0
						FG	1.99831	1.688	1.78526	2.31376	1.41391	2.18197	1.99038	1.74739	2.16009	1.96379	1.85797	1.98975	3.21298	3.78609	3.50468	3.03847	2.75704	4.53504	3.24262	3.348	3.35691	2.89435	3.44001	2.17982		FG	0.0383338	0.0320008	0.0356174	4.19508	0.00190462	0.00162612	0.0106764	0.00660567	0.0176878	0.00460123	0.0562225	11.9593	0.00317642	0.0120773	0	0	0.0035014
						FH	2.23306	1.76164	1.78526	2.13778	1.7102	1.98654	1.28118	1.09749	1.28966	1.25805	0.937801	1.11936	1.60255	1.60909	1.63893	1.31041	1.312	1.60408	2.05728	1.96663	2.20627	1.79017	2.19066	1.46496		FH	0.00730167	0.0320008	0.0050882	0.0305361	0.00190462	0.00487837	0.00305041	0.00990851	0.00221097	0.00306748	0.00759763	0	0	0	0.00311177	0	0
						FI	2.21199	3.20607	3.59212	2.16059	3.75591	3.38075	3.10941	3.24034	1.89008	2.36844	1.874	1.71608	3.4886	3.73245	2.89767	3.26847	3.11553	3.50384	2.60651	2.73002	2.71297	2.57153	1.79987	2.46677		FI	0.0511117	0.118157	0.00339213	0.0029082	0.00761847	0.00487837	0.00762602	0.00330284	0.00221097	0.00153374	0.0182343	0.00193203	0.00317642	0.0217391	0	0.00311362	0.0052521
						FJ	1.15866	1.75409	1.12119	1.21228	1.82131	2.24846	0.718104	0.821582	1.27545	1.21011	1.86759	1.81897	0.775682	1.27149	0.90093	0.853433	0.842634	0.813128	3.34812	5.73267	4.6483	3.97285	4.97176	2.33588		FJ	0.065715	1.47696	0.115332	0.0043623	0.00761847	0.787043	50.9723	0.211382	0.00884388	0.00613497	0.983133	18.8161	0.00635284	0.241546	0.00933532	0	0.0297619
						FK	1.4867	1.23296	1.34975	1.37848	0.90412	1.33376	0.885602	0.852238	1.10491	0.976143	0.831997	1.0494	0.492184	0.302887	0.482413	0.375269	0.328923	0.417652	0.179973	0.163583	0.221683	0.198092	0.222488	0.16613		FK	0.00547625	0.012308	0.00678426	0.0130869	0.00952308	0.0325224	0.00762602	0	0.00442194	0.0843558	9.39979	2.10012	0	0	0	0	0
						FP	0	0	0.00359932	0.0146647	0.0021786	0.0040295	0.108696	0.0797057	0.0177639	0.057533	0.02084	0.00823062	0.00787495	0.00631014	0.0127791	0	0.00369576	0	0.012412	0.00363517	0	0.0733676	0.00285242	0		FP	0	0	0	0	0.00190462	0	0	0	0	0	0	0	0	0	0	0	0
						G	3.34958	2.67173	2.90465	2.85798	2.00867	1.80924	2.41803	2.55671	3.15487	2.49693	2.29721	2.7943	0.208686	0.182994	0.185298	0.169476	0.114569	0.203282	3.03162	2.88996	3.2619	2.90536	2.99504	2.08921		G	0.0146033	0.0467704	0	0	0.00190462	0	0.00915122	0	0.00221097	0.00153374	0.145874	0.00772812	0.00952925	0.00483092	0.00311177	0	0
						GH	2.76574	2.14305	2.111	2.86287	2.34853	2.16988	1.67855	1.57572	1.92916	1.69339	1.71529	1.83954	2.85861	2.28112	2.08939	2.04885	2.01419	2.19914	2.24967	2.4392	2.55815	2.18635	2.55862	1.71164		GH	0.0529371	0.0295392	0.027137	0.0130869	0	0.00162612	0.00305041	0.00990851	0.00884388	0	0.0060781	0.0483008	99.3997	0.0434783	0.00622355	0.00155681	0.0017507
						GI	2.07656	2.93796	3.41756	2.18504	3.91713	3.55402	6.36493	6.67689	5.11955	5.50782	3.79288	4.39104	0.818994	1.06326	0.642152	0.820143	0.879592	0.957274	3.81668	4.02777	4.00436	3.5033	2.43311	3.53907		GI	0.00730167	0.23139	0.00169607	0.0043623	0.0190462	0.00162612	0.0106764	0.00990851	0.072962	0.00766871	0.0182343	0.685871	0.00317642	0.031401	0	0.00778404	0
						GJ	2.1217	1.74276	1.86445	1.97484	1.51413	1.47882	1.33464	1.27223	2.14232	1.50545	1.37063	1.49592	2.0593	1.88989	2.21079	1.6766	1.86636	3.64799	2.85475	2.08659	2.38573	2.30374	2.34754	1.34917		GJ	0.00182542	0.0295392	0	0.0014541	0.00380923	0	0	0	0.00221097	0	0.00455858	0.0231844	0	0.00483092	0	0	0
						GK	2.57915	2.00521	2.19199	2.45878	2.05006	1.7347	2.65146	2.65175	3.48883	2.39529	2.16896	1.48357	2.59086	2.47989	2.47276	2.44832	2.49834	2.72398	1.86179	1.86848	1.84384	1.61409	1.81414	1.31393		GK	0.0547625	0.0320008	0.00678426	0.0014541	0.00380923	0.00325224	0.00305041	0.00990851	2.12695	0.00920245	0.0106367	13.5571	0	0.00483092	0	0.00311362	0
						GP	0.00902853	0.00377629	0.00359932	0.0342176	0	0.00201475	0.00356379	0.015328	0.00710555	0	0.00480923	0.00823062	0	0.00631014	0	0	0	0	0.00310299	0	0	0	0.00570483	0		GP	0	0	0	0	0	0	0	0	0	0	0	0	0	0	0	0	0
						H	2.41965	2.06186	2.03902	2.42293	1.71238	2.40561	2.64968	2.52606	2.89551	2.65802	2.6579	2.81487	0.307123	3.09197	0.284336	0.239082	0.240225	0.325251	2.62823	2.82817	2.96633	2.24138	2.5957	1.59585		H	0.00365083	5.49675	0.0118725	0.0014541	4.98819	0.00162612	0.00305041	0.00330284	0.00442194	0.00460123	0.446741	0.0347766	0.00635284	4.99034	0.00311177	0.00467042	0.0017507
						HI	2.57012	4.16525	4.51895	2.91827	5.45958	4.098	6.2598	6.34887	3.77305	5.08975	4.28663	3.68526	3.30748	3.71352	2.88809	3.68308	3.45924	3.55559	4.91824	5.17285	5.08463	4.7909	3.26316	4.88824		HI	0.129605	0.164927	0.0050882	0.0014541	0.00952308	0.00325224	0.0106764	0.0165142	0.00884388	0.00460123	0.0258319	0.0115922	0.00317642	0.0555556	0.00311177	0.0124545	0
						HJ	1.84483	2.55466	1.69348	1.7174	2.53807	3.5379	1.63222	2.13979	3.03052	2.67145	4.74511	4.67911	3.44529	5.14592	4.02543	4.46691	4.25752	3.18229	3.98734	7.52117	5.69689	4.61115	5.87027	19.2106		HJ	0.00547625	6.54047	0.0152646	0.00581641	0.00761847	0.739886	11.4863	15.8999	0.0132658	0.187117	1.81735	0.0367086	0.374817	93.7246	0.0248942	0.0124545	0.0262605
						HK	1.80872	1.58982	1.71328	1.85915	1.38995	1.66821	2.30221	2.42183	2.63971	2.07502	1.97339	2.25931	2.2168	2.9847	2.60056	2.15174	2.06593	2.50222	1.02399	1.00331	1.11193	0.898753	0.958412	0.765203		HK	0	0.0295392	0.0135685	0.0334443	0.00190462	0.00325224	0.00457561	0.00330284	0.00442194	0.00306748	0.0167148	0.0483008	0.00317642	0.359903	0.00311177	0	0.0017507
						HP	0.012038	0.00377629	0.00719865	0.00814704	0.0043572	0.0120885	2.33963	2.12446	2.56866	2.40488	2.3453	2.5412	2.01205	2.07288	2.14051	1.74924	1.63353	2.05869	0.0403388	0.00727035	0.0175939	0.223771	0	0.0352396		HP	0	0.0295392	0	0	0.0114277	0.0211396	0.0122016	0	35.7536	0.00920245	0.00911716	0.0135242	0	0.00966184	0	0.00155681	0
						I	0	0.0962955	0.113379	0.00162941	0.0043572	0.348551	0.85531	0.956468	0.00355278	0.151504	0.493748	0.0576144	0.0472497	0.0189304	0.0191687	0	0.00369576	0.00369604	0	0.119961	0.221683	0.0623624	0.131211	0.100685		I	0	0.0049232	0	0	0	0	0.0015252	0	0	0	0.00151953	0	0	0	0	0	0
						IJ	0	0.270005	0.233956	0.0114059	0.0130716	0.795825	0.643264	0.689761	0	0.122737	0.37512	0.053499	0.0472497	0.0725667	0.0670905	0	0.0147831	0.0147842	0.00310299	0.508924	0.995813	0.275128	0.847168	0.493355		IJ	0	0	0	0	0	0	0	0	0	0	0	0	0	0.00241546	0	0	0
						IK	0.00601902	0.169933	0.125976	0.0130353	0.00871441	0.336463	0.224519	0.162477	0.00355278	0.0613685	0.205194	0.0246919	0.460684	0.340748	0.44727	0.00302636	0.0776111	0.147842	0.00310299	0.083609	0.218164	0.0696992	0.182555	0.0704793		IK	0	0	0	0	0	0	0	0	0	0	0.00303905	0.00193203	0	0	0	0	0
						IP	0.00300951	0	0	0.00488822	0.0021786	0	0	0	0	0	0	0.00205766	0	0	0	0	0	0	0	0	0	0	0	0		IP	0	0	0	0	0	0	0	0	0	0	0	0	0	0	0	0	0
						J	1.94715	2.80201	1.92024	2.04165	3.09361	3.7978	1.12259	1.45923	2.55445	2.03475	4.13754	3.8581	0.559121	0.706736	0.469634	0.635536	0.528494	0.454613	2.8082	4.9402	3.90232	3.09611	4.07895	1.90797		J	0.0164288	5.27028	80.1883	0.420235	27.9922	0.0178873	0.00762602	0.039634	0.00663291	0.268405	24.6148	0.498464	0.00635284	0.00483092	0.00622355	0.00155681	0.0017507
						JK	1.46864	2.20724	1.40554	1.34426	2.08928	2.57888	1.24376	1.62784	2.61129	1.99448	3.38249	3.46303	2.02386	4.51491	2.61334	3.18676	2.90857	2.31002	3.01921	5.36188	3.94103	3.30888	4.21017	2.51208		JK	5.7811	0.797558	0.245929	92.001	0.0533293	0.0276441	5.28331	0.211382	29.187	0.0383436	28.7297	0.625978	0.00317642	0.0144928	0.00311177	0.00155681	3.39811
						JP	0.00902853	0.00566444	0.00179966	0.0228117	0	0.00604424	0.00712758	0	0	0.00191777	0.00801539	0.00411531	0.00787495	0	0	0.00605272	0	0.00369604	0.00310299	0	0.00351877	0.00366838	0.00570483	0.00503423		JP	0	0	0	0	0	0	0	0	0	0	0	0	0	0	0	0	0
						K	2.73564	2.1657	2.29997	2.68363	1.95203	2.39352	2.51247	2.2992	2.76406	2.31283	2.2908	2.5412	2.88223	2.91844	2.86892	2.48464	6.07953	3.1712	0.142737	0.192664	0.182976	0.139398	0.0941297	0.151027		K	0.00547625	0.0566168	0.0288331	0.014541	5.38245	0.00325224	0.0457561	46.3784	0.00663291	0.00153374	0.0471053	0	0.00635284	0.0483092	99.4181	0.345611	95.7195
						KP	0.0150476	0	0.00179966	0.0325882	0.0021786	0.0040295	0	0	0	0	0	0	0.0393747	0	0.0127791	0.00907908	0.0110873	0.0147842	0	0	0	0.0476889	0.00570483	0.065445		KP	0	0	0	0	0	0	0	0	0	0	0	0	0	0	0	0.00155681	0
						P	0	0.00377629	0.00179966	0.0130353	0	0.00201475	0.00890948	0	0.00710555	0.0153421	0.0112215	0.0102883	0	0	0	0	0	0.00369604	0.0217209	0	0.00703755	0.0733676	0.00570483	0.00503423		P	0	0	0	0	0	0	0	0	0	0	0	0	0	0	0	0	0
						WT	2.01637	1.57283	1.85545	2.12475	1.57513	1.8173	1.53421	1.49908	1.60585	1.50928	1.21513	1.41155	2.19317	2.00978	2.27469	1.82187	1.66679	2.82377	0.425109	0.363517	0.337802	0.374175	0.370814	0.317157		WT	0.00547625	0.0566168	0.0424016	0.0421689	0.139037	0	0	0	0	0.00460123	0.00303905	0	0	0.00483092	0	0.00311362	0.0052521
[truncated: 7 more columns]

## Sheet: Data in Fig 3
Genotypes	Treatment conditions
	2d planktonik	5d planktonic	2d pellicle	5d pellicle
A
AB				1
AC
AD	2			3
AE
AF	1
AG
AH
AI
AJ
AK
AP
B	6	3	12	2
BC	3	1	2	4
BD	4	1	1	1
BE	14	3	15	2
BF	3		5	4
BG	7		14	6
BH	10	1	16	4
BI	2			7
BJ
BK	4		11	2
BP
C	1	1	2	3
CD	1	2		1
CE		2
CF	2			2
CG
CH		1	1
CI
CJ			1	1
CK		6	1	2
CP	4		1
D
DE	5		13	1
DF	1	1
DG	2	1	5	1
DH				1
DI
DJ	12	7	18
DK				1
DP
E	6	2	2
EF	3		3
EG	3	2	7
EH	5	4	12	3
EI
EJ	8	7	4	6
EK			1
EP
F	6		10
FG	3	4	6
FH			1
FI	8		12	3
FJ	9	6	18
FK	2	2		2
FP	2		1
G	3		5	2
GH	2	1	6
GI	8		12	3
GJ	3		2	1
GK	1	2	7	1
GP
H	2	5	6	3
HI	8		12	5
HJ	15	10	24
HK	1		4
HP	7	1	11	1
I
IJ
IK
IP
J	11	7	20
JK	13	8	21
JP
K	4	4	11	2
KP	2
P	1
WT	2	1	4	1

## Sheet: Data in Fig 4
RapA mutants		A	AB	AC	AD	AE	AF	AG	AH	AI	AJ	AK	AP	WT
	Data	0.5417	0.5564	0.5317	0.8891	0.6368	0.9212	0.9391	0.5896	0.757	0.4798	0.4436	0.3346	1.097
		1.0765	0.9513	1.0988	0.7609	1.0413	1.0571	0.9226	1.0265	0.5293	0.2132	0.3656	0.6346	1.0834
		0.6243	0.551	0.4968	0.7982	0.6524	0.9869	0.9455	0.5968	0.6677	0.5608	0.4534	0.3307	1.0248
		1.0607	0.9069	1.1579	0.8159	1.1086	1.1968	0.9395	0.1116	0.5598	0.2955	0.3197	0.7444	0.9978
	Aver. =	0.8258	0.7414	0.8213	0.816025	0.859775	1.0405	0.936675	0.581125	0.62845	0.387325	0.395575	0.511075	1.05075
	S.D. =	0.282456	0.217505	0.355656	0.0538407	0.250058	0.118055	0.00982935	0.373778	0.104258	0.16062	0.0640459	0.210853	0.0471953
RapB mutants		B	BA	BC	BD	BE	BF	BG	BH	BI	BJ	BK	BP	WT
	Data	1.0909	0.5564	1.1249	0.9818	1.1211	1.1365	1.157	1.026	0.5524	0.8196	0.9707	0.648	1.097
		0.9852	0.9513	1.1274	1.008	1.0407	0.8771	1.1161	1.0143	0.4121	0.9706	0.9282	0.5756	1.0834
		1.0689	0.551	1.0343	1.0763	1.0534	1.1411	1.1476	1.0937	0.4055	0.9021	0.9922	0.5061	1.0248
		1.033	0.9069	1.1365	0.9538	1.0382	0.8846	1.0866	1.0943	0.4712	0.9751	0.9101	0.5104	0.9978
	Aver. =	1.0445	0.7414	1.10577	1.00498	1.06335	1.00983	1.12682	1.05708	0.4603	0.91685	0.9503	0.560025	1.05075
	S.D. =	0.0461774	0.217505	0.04791	0.052448	0.0390709	0.148971	0.0320167	0.0429048	0.0681359	0.072932	0.0377546	0.0667151	0.0471953
RapC mutants		C	CA	CB	CD	CE	CF	CG	CH	CI	CJ	CK	CP	WT
	Data	1.0931	0.5317	1.1249	1.1381	1.191	1.106	1.0901	1.0561	0.491	0.8362	1.1009	0.5926	1.097
		1.1884	1.0988	1.1274	1.1612	1.2042	1.0606	1.1174	1.1838	0.1953	0.8078	1.1079	0.7182	1.0834
		1.1217	0.4968	1.0343	1.2219	1.2345	1.1402	1.0709	1.1921	0.2684	0.7978	1.1251	0.5189	1.0248
		1.1984	1.1579	1.1365	1.205	1.2452	1.1282	1.0254	1.1651	0.1491	0.9589	1.0748	0.5741	0.9978
	Aver. =	1.1504	0.8213	1.10577	1.18155	1.21873	1.10875	1.07595	1.14928	0.27595	0.850175	1.10218	0.60095	1.05075
	S.D. =	0.0511696	0.355656	0.04791	0.0386439	0.0253603	0.0350875	0.0387261	0.0631347	0.151546	0.0742859	0.0208914	0.084203	0.0471953
RapD mutants		D	DA	DB	DC	D	DF	DG	DH	DI	DJ	DK	DP	WT
	Data	0.6906	0.8891	0.9818	1.1381	1.0444	1.0872	1.0629	1.0524	0.4046	0.8017	0.5179	0.392	1.097
		0.878	0.7609	1.008	1.1612	1.0063	1.0838	0.9795	0.8778	0.2722	0.5418	0.3248	0.4927	1.0834
		0.7172	0.7982	1.0763	1.2219	1.1552	1.0398	1.0832	0.9949	0.4001	0.5051	0.5249	0.3862	1.0248
		0.8872	0.8159	0.9538	1.205	0.9981	1.0877	0.9584	0.9377	0.2057	0.788	0.3592	0.4988	0.9978
	Aver. =	0.79325	0.816025	1.00498	1.18155	1.051	1.07463	1.021	0.9657	0.32065	0.65915	0.4317	0.442425	1.05075
	S.D. =	0.10381	0.0538407	0.052448	0.0386439	0.0723365	0.0232812	0.0612793	0.075011	0.0981849	0.157507	0.104563	0.0616702	0.0471953
RapE mutants		E	EA	EB	EC	ED	E	EG	EH	EI	EJ	EK	EP	WT
	Data	1.1741	0.6368	1.1211	1.191	1.0444	1.106	1.1291	1.0208	0.6292	0.8373	0.905	0.6472	1.097
		1.0147	1.0413	1.0407	1.2042	1.0063	1.0575	1.1539	1.0815	0.5968	1.0125	0.9496	0.6177	1.0834
		1.0253	0.6524	1.0534	1.2345	1.1552	1.1121	1.1612	1.0515	0.5878	0.9106	0.9329	0.546	1.0248
		1.073	1.1086	1.0382	1.2452	0.9981	1.2529	1.101	0.9749	0.5462	0.9184	0.9809	0.6357	0.9978
	Aver. =	1.07178	0.859775	1.06335	1.21873	1.051	1.13212	1.1363	1.03218	0.59	0.9197	0.9421	0.61165	1.05075
	S.D. =	0.0727768	0.250058	0.0390709	0.0253603	0.0723365	0.0841408	0.0272501	0.0455201	0.0341866	0.0718473	0.0317424	0.0454193	0.0471953
RapF mutants		F	FA	FB	FC	FD	FE	FG	FH	FI	FJ	FK	FP	WT
	Data	1.0631	0.9212	1.1365	1.106	1.0872	1.106	1.0477	0.9412	1.0066	0.5129	1.0489	0.8151	1.097
		1.1597	1.0571	0.8771	1.0606	1.0838	1.0575	0.994	0.9332	0.904	0.479	0.8045	0.8911	1.0834
		1.0035	0.9869	1.1411	1.1402	1.0398	1.1121	1.1039	0.9102	0.9159	0.5983	1.0349	0.9364	1.0248
		1.2059	1.1968	0.8846	1.1282	1.0877	1.2529	1.2658	1.0487	0.8679	0.6573	0.8668	0.9005	0.9978
	Aver. =	1.10805	1.0405	1.00983	1.10875	1.07463	1.13212	1.10285	0.958325	0.9236	0.561875	0.938775	0.885775	1.05075
	S.D. =	0.0916398	0.118055	0.148971	0.0350875	0.0232812	0.0841408	0.117535	0.0616663	0.0589772	0.081034	0.121898	0.0510001	0.0471953
RapG mutants		G	GA	GB	GC	GD	GE	GF	GH	GI	GJ	GK	GP	WT
	Data	0.9764	0.9391	1.157	1.0901	1.0629	1.1291	1.0477	0.993	0.9793	0.8975	1.1318	0.4255	1.097
		0.9551	0.9226	1.1161	1.1174	0.9795	1.1539	0.994	0.9866	0.8996	0.9847	0.9489	0.6519	1.0834
		0.9729	0.9455	1.1476	1.0709	1.0832	1.1612	1.1039	0.9882	1.0509	0.992	1.1231	0.5502	1.0248
		0.9972	0.9395	1.0866	1.0254	0.9584	1.101	1.2658	0.997	0.8815	0.9717	0.9754	0.5907	0.9978
	Aver. =	0.9754	0.936675	1.12682	1.07595	1.021	1.1363	1.10285	0.9912	0.952825	0.961475	1.0448	0.554575	1.05075
	S.D. =	0.0172683	0.00982935	0.0320167	0.0387261	0.0612793	0.0272501	0.117535	0.00472722	0.0779739	0.0434685	0.0961129	0.0956672	0.0471953
RapH mutants		H	HA	HB	HC	HD	HE	HF	HG	HI	HJ	HK	HP	WT
	Data	0.9898	0.5896	1.026	1.0561	1.0524	1.0208	0.9412	0.993	0.9728	0.5192	1.0819	0.8713	1.097
		0.9648	1.0265	1.0143	1.1838	0.8778	1.0815	0.9332	0.9866	0.7865	0.5178	0.8483	0.9609	1.0834
		1.0303	0.5968	1.0937	1.1921	0.9949	1.0515	0.9102	0.9882	0.9314	0.4406	1.0347	1.0212	1.0248
		1.0058	0.1116	1.0943	1.1651	0.9377	0.9749	1.0487	0.997	0.9045	0.6215	0.7381	1.0127	0.9978
	Aver. =	0.997675	0.581125	1.05708	1.14928	0.9657	1.03218	0.958325	0.9912	0.8988	0.524775	0.92575	0.966525	1.05075
	S.D. =	0.0275269	0.373778	0.0429048	0.0631347	0.075011	0.0455201	0.0616663	0.00472722	0.0799636	0.0742089	0.16069	0.0688499	0.0471953
RapI mutants		I	IA	IB	IC	ID	IE	IF	IG	IH	IJ	IK	IP	WT
	Data	0.3762	0.757	0.5524	0.491	0.4046	0.6292	1.0066	0.9793	0.9728	0.3652	0.4653	0.3284	1.097
		0.2619	0.5293	0.4121	0.1953	0.2722	0.5968	0.904	0.8996	0.7865	0.4201	0.4148	0.218	1.0834
		0.33	0.6677	0.4055	0.2684	0.4001	0.5878	0.9159	1.0509	0.9314	0.2995	0.3681	0.3124	1.0248
		0.2455	0.5598	0.4712	0.1491	0.2057	0.5462	0.8679	0.8815	0.9045	0.5599	0.281	0.2505	0.9978
	Aver. =	0.3034	0.62845	0.4603	0.27595	0.32065	0.59	0.9236	0.952825	0.8988	0.411175	0.3823	0.277325	1.05075
	S.D. =	0.0607784	0.104258	0.0681359	0.151546	0.0981849	0.0341866	0.0589772	0.0779739	0.0799636	0.110731	0.0783339	0.0518907	0.0471953
RapJ mutants		J	JA	JB	JC	JD	JE	JF	JG	JH	JI	JK	JP	WT
	Data	0.7835	0.4798	0.8196	0.8362	0.8017	0.8373	0.5129	0.8975	0.5192	0.3652	0.9534	0.4616	1.097
		0.6514	0.2132	0.9706	0.8078	0.5418	1.0125	0.479	0.9847	0.5178	0.4201	0.7553	0.4586	1.0834
		0.8065	0.5608	0.9021	0.7978	0.5051	0.9106	0.5983	0.992	0.4406	0.2995	0.8619	0.4214	1.0248
		0.6101	0.2955	0.9751	0.9589	0.788	0.9184	0.6573	0.9717	0.6215	0.5599	0.649	0.2617	0.9978
	Aver. =	0.712875	0.387325	0.91685	0.850175	0.65915	0.9197	0.561875	0.961475	0.524775	0.411175	0.8049	0.400825	1.05075
	S.D. =	0.0967736	0.16062	0.072932	0.0742859	0.157507	0.0718473	0.081034	0.0434685	0.0742089	0.110731	0.13174	0.0945351	0.0471953
RapK mutants		K	KA	KB	KC	KD	KE	KF	KG	KH	KI	KJ	KP	WT
	Data	0.975	0.4436	0.9707	1.1009	0.5179	0.905	1.0489	1.1318	1.0819	0.4653	0.9534	0.7621	1.097
		1.0841	0.3656	0.9282	1.1079	0.3248	0.9496	0.8045	0.9489	0.8483	0.4148	0.7553	0.5501	1.0834
		0.9764	0.4534	0.9922	1.1251	0.5249	0.9329	1.0349	1.1231	1.0347	0.3681	0.8619	0.5461	1.0248
		1.0375	0.3197	0.9101	1.0748	0.3592	0.9809	0.8668	0.9754	0.7381	0.281	0.649	0.8324	0.9978
	Aver. =	1.01825	0.395575	0.9503	1.10218	0.4317	0.9421	0.938775	1.0448	0.92575	0.3823	0.8049	0.672675	1.05075
	S.D. =	0.0526902	0.0640459	0.0377546	0.0208914	0.104563	0.0317424	0.121898	0.0961129	0.16069	0.0783339	0.13174	0.146691	0.0471953
RapAP mutants		P	PA	PB	PC	PD	PE	PF	PG	PH	PI	PJ	PK	WT
	Data	0.7995	0.3346	0.648	0.5926	0.392	0.6472	0.8151	0.4255	0.8713	0.3284	0.4616	0.7621	1.097
		0.7619	0.6346	0.5756	0.7182	0.4927	0.6177	0.8911	0.6519	0.9609	0.218	0.4586	0.5501	1.0834
		0.8931	0.3307	0.5061	0.5189	0.3862	0.546	0.9364	0.5502	1.0212	0.3124	0.4214	0.5461	1.0248
		0.7517	0.7444	0.5104	0.5741	0.4988	0.6357	0.9005	0.5907	1.0127	0.2505	0.2617	0.8324	0.9978
	Aver. =	0.80155	0.511075	0.560025	0.60095	0.442425	0.61165	0.885775	0.554575	0.966525	0.277325	0.400825	0.672675	1.05075
	S.D. =	0.0644017	0.210853	0.0667151	0.084203	0.0616702	0.0454193	0.0510001	0.0956672	0.0688499	0.0518907	0.0945351	0.146691	0.0471953

## Sheet: Data in Fig 5
Genotype	Growth	2d planktonic					5d planktonic					2d pellicle					5d pellicle
		A	B	C	D		A	B	C	D		A	B	C	D		A	B	C	D
A	0.8258	0.0778057	0.0251564	2.46875	2.7171		0.164785	0.0387214	2.46875	2.7171		0.0088411	0.00660711	0.483273	0.482965		0.00828306	0.00996193	0.250186	0.262194
AB	0.7414	0.284195	0.352801	1.5511	1.56928		0.370262	0.334659	1.5511	1.56928		0.0543091	0.0954644	0.2868	0.536064		0.017818	0.0570809	0.147598	0.264805
AC	0.8213	0.0726919	0.11026	0.0780157	0.550655		0.273193	0.246949	0.0780157	0.550655		0.0182085	0.033009	0.00750949	0.064336		0.00878319	0.0408983	0.00818809	0.0206874
AD	0.816025	3.81639	3.50331	1.7447	2.58387		1.39747	2.77391	1.7447	2.58387		5.77314	3.10993	0.483692	1.9416		1.47726	0.37203	1.20126	1.79714
AE	0.859775	0.0762207	0.297436	0.069217	3.31883		0.196032	0.501354	0.069217	3.31883		0.0147594	0.132631	0.017657	0.561687		0.00684524	0.121159	0.00856018	0.269725
AF	1.0405	1.59167	1.46983	6.79474	2.22392		4.57112	4.3789	6.79474	2.22392		1.96119	1.38669	2.2918	1.57774		0.859695	2.6616	3.14065	1.43552
AG	0.936675	1.37087	0.583828	1.04667	0.0827076		3.26225	1.05622	1.04667	0.0827076		0.205749	0.321168	0.391264	0.0491618		0.0929109	0.268604	0.247008	0.0249195
AH	0.581125	0.173445	0.16616	0.827445	0.0855117		0.454357	0.396665	0.827445	0.0855117		0.0540424	0.0953662	0.123199	0.0321973		0.0274436	0.08965	0.048688	0.0198717
AI	0.62845	0.0664544	0.0621367	0.0060549	0.278689		0.112199	0.360686	0.0060549	0.278689		0.168569	0.203588	0.0202747	0.437694		0.154289	0.717413	0.0165392	0.347095
AJ	0.387325	0.257604	0.189154	0.39583	0.32229		0.765836	0.265019	0.39583	0.32229		0.164751	0.0255131	0.114201	0.169836		0.0768414	0.0364382	0.0878501	0.0870779
AK	0.395575	0.212111	0.0735662	0.0186352	0.0233153		0.518572	0.105581	0.0186352	0.0233153		0.144375	0.021591	0.00695102	0.00518206		0.124989	0.020443	0.00449701	0.00265512
AP	0.511075	0.00402374	0.00913546	0	0.0193389		0	0.00165826	0	0.0193389		0.00640789	0.000598145	0.000455224	0.0206545		0.00420184	0.00117894	0.00177665	0.006757
B	1.0445	2.86628	2.2911	0.27136	1.79313		1.95324	1.56905	0.27136	1.79313		1.83377	1.62073	0.231588	2.5657		1.94144	1.37606	0.182923	2.26283
BC	1.10577	1.6912	1.59724	1.83686	1.0579		1.04387	1.01946	1.83686	1.0579		1.21567	1.5768	2.99364	1.64345		1.43774	1.4224	2.46121	1.37692
BD	1.00498	1.60427	1.41695	2.72236	0.141507		1.0256	0.778341	2.72236	0.141507		1.18658	1.20751	2.09273	0.165961		1.26009	0.954163	1.51708	0.126248
BE	1.06335	3.67834	2.67751	2.26677	1.53552		2.40056	1.40991	2.26677	1.53552		2.35174	2.82701	3.44359	2.68039		2.42076	1.82552	3.08213	2.74397
BF	1.00983	1.50895	1.09423	2.06002	0.253107		1.11697	0.870138	2.06002	0.253107		1.41444	1.38162	2.52253	0.208873		1.46565	1.14036	2.01814	0.180958
BG	1.12682	2.67333	2.22269	3.50835	1.3218		1.74575	1.18721	3.50835	1.3218		1.4452	2.00238	3.01333	2.01534		1.5396	1.61376	2.65179	1.604
BH	1.05708	3.45258	1.76999	2.57602	1.71585		2.23078	1.15866	2.57602	1.71585		1.76285	1.63935	3.15428	2.6201		1.89178	1.35398	2.65336	2.07556
BI	0.4603	0.00402312	0.683531	1.87155	0.0621426		0.00460074	0.747471	1.87155	0.0621426		0.0180484	0.258222	0.375932	0.097782		0.00871818	0.171812	0.260046	0.0347828
BJ	0.91685	0.545161	0.990992	0.0628608	0.329108		0.208742	0.378538	0.0628608	0.329108		0.252206	0.956166	0.126369	1.26559		0.138922	0.616503	0.0643514	0.724064
BK	0.9503	2.01461	2.55806	0.11275	0.447598		1.15533	1.41763	0.11275	0.447598		1.29995	1.68108	0.12079	0.693651		1.38012	1.31966	0.0789281	0.488809
BP	0.560025	0.025327	0.0412906	0.0204199	0.022254		0.00518178	0.00779412	0.0204199	0.022254		0.00522469	0.00386524	0.00412495	0.00737961		0.0045751	0.0073876	0.0034912	0.00488859
C	1.1504	1.14244	0.767927	0.269508	0.981392		1.39289	1.09052	0.269508	0.981392		1.31377	1.21989	0.224583	1.81021		1.87129	1.55756	0.250791	1.78411
CD	1.18155	0.831223	1.23238	1.62318	0.228311		0.895383	1.47499	1.62318	0.228311		1.11341	1.55699	2.4368	0.23424		1.63819	1.91446	2.48996	0.21972
CE	1.21873	0.990837	1.73884	2.52867	0.254849		1.34385	3.18139	2.52867	0.254849		1.27422	2.54348	1.69542	0.273552		1.85016	2.47997	2.29186	0.294036
CF	1.10875	1.04608	0.916527	2.17895	1.0831		1.3762	1.65444	2.17895	1.0831		1.23784	1.52877	2.76577	1.07726		1.7417	1.97026	2.90097	1.10607
CG	1.07595	1.41777	0.185246	0.0204715	0.540904		1.07096	0.271556	0.0204715	0.540904		1.35851	0.534991	0.133765	0.978844		2.24733	1.11202	0.0731366	1.02454
CH	1.14928	0.908455	0.873795	1.2036	0.354121		1.19484	1.44695	1.2036	0.354121		1.27277	1.38738	1.73564	0.330401		1.91313	1.74801	1.81561	0.341586
CI	0.27595	0.0578949	0.0523638	0.0125878	0.0455049		0.188595	0.407796	0.0125878	0.0455049		0.268868	0.191046	0.0485268	0.0362705		0.228573	0.572224	0.0400695	0.0303501
CJ	0.850175	1.77196	2.16066	1.3708	1.3227		1.20719	1.73631	1.3708	1.3227		1.27249	1.90236	1.5758	2.08349		1.66963	1.94209	1.4714	1.93421
CK	1.10218	0.944568	0.911828	0.532814	0.708161		0.980178	1.15142	0.532814	0.708161		1.37225	1.13495	0.809307	1.29236		1.89517	1.35491	0.813961	1.28027
CP	0.60095	0.0301355	0.0980957	0.0204123	0.0587219		0.025479	0.0131714	0.0204123	0.0587219		0.0511953	0.0448617	0.494555	0.11396		0.00684633	0.00672764	0.0135911	0.0141851
D	0.79325	5.67716	4.11854	2.53607	3.66047		2.50034	2.73206	2.53607	3.66047		8.08795	2.81715	0.539059	1.796		1.99153	0.191618	1.69147	1.11904
DE	1.051	1.64086	2.72074	2.83589	1.66943		1.54369	2.3588	2.83589	1.66943		2.88497	4.33375	6.27378	3.86411		3.44069	4.42318	5.85654	3.37909
DF	1.07463	0.48739	0.578441	1.30201	0.901151		0.502315	0.86698	1.30201	0.901151		0.986319	1.21713	2.54086	1.33763		1.20448	1.28773	2.08885	1.19434
DG	1.021	1.38226	1.87009	0.12667	1.08799		1.19575	1.53179	0.12667	1.08799		1.45134	1.59313	0.114946	1.80552		1.78868	1.68547	0.100058	1.64891
DH	0.9657	1.42634	0.887153	1.72066	1.35479		1.37898	0.846339	1.72066	1.35479		1.40359	1.1908	2.55523	2.14702		1.75317	1.28706	2.29334	2.04241
DI	0.32065	0.103536	0.058794	0.0263599	0.0523938		0.216486	0.457431	0.0263599	0.0523938		0.227041	0.175012	0.0679563	0.0298478		0.208456	0.686132	0.0427544	0.0324135
DJ	0.65915	1.89505	1.87058	2.41529	2.12237		1.62893	1.52181	2.41529	2.12237		1.09426	1.78303	3.93878	5.42479		1.18318	1.69271	4.423	4.15185
DK	0.4317	3.89898	6.90641	0.174885	1.92334		1.57625	3.84101	0.174885	1.92334		6.23973	4.49898	0.0183965	1.06407		1.44624	0.342976	0.0708234	0.695797
DP	0.442425	0.0378793	0.0522687	0.0037869	0.003955		0.0304159	0.00448132	0.0037869	0.003955		0.00394542	0	0.000590807	0.00101124		0.00360188	0.000296983	0	0
E	1.07178	0.738471	0.0867563	0.67432	1.21877		0.94274	0.101644	0.67432	1.21877		1.376	0.0712301	1.38633	2.0571		1.67412	0.083378	1.34735	1.91809
EF	1.13212	0.735226	0.824748	1.52067	0.582757		0.871769	1.28235	1.52067	0.582757		1.34822	1.14255	1.85459	0.794479		1.62244	1.2034	1.6345	0.764823
EG	1.1363	1.34288	1.54749	0.634886	1.27051		1.35917	1.44292	0.634886	1.27051		1.80146	2.00778	0.725967	2.32997		2.28145	2.38309	0.788063	2.21793
EH	1.03218	1.12647	1.59882	1.94815	1.65384		1.4281	1.93424	1.94815	1.65384		1.7633	2.09976	2.81723	2.20508		2.30853	2.29365	2.8881	2.65757
EI	0.59	0.091596	0.00405497	0.286558	0.286415		0.248425	0.0252577	0.286558	0.286415		0.29659	0.0133382	0.845652	0.445699		0.267448	0.0341426	0.695225	0.410926
EJ	0.9197	0.810951	2.15742	1.39953	14.6285		0.588625	1.26223	1.39953	14.6285		0.605066	0.911292	1.22545	1.33373		0.506131	0.604923	0.860981	1.95815
EK	0.9421	0.898163	1.71901	0.0287904	0.0557531		1.03947	1.60726	0.0287904	0.0557531		1.67427	1.98278	0.0393102	0.0663386		2.17519	2.24926	0.0375167	0.0580695
EP	0.61165	0.0365605	0.068942	0.0240287	0.0125304		0.00690463	0.0136773	0.0240287	0.0125304		0.0173642	0.00948829	0.0285848	0.0399609		0.00774342	0.00699995	0.877352	0.014779
F	1.10805	1.51089	1.03117	1.50789	1.13403		1.82265	1.29487	1.50789	1.13403		3.15649	1.8818	2.36128	2.54651		3.80422	2.13455	2.34831	2.55109
FG	1.10285	0.950448	1.04877	2.8446	2.16631		1.30332	1.22644	2.8446	2.16631		1.50511	1.76258	3.29285	3.10169		1.89687	1.95156	3.47238	3.07695
FH	0.958325	1.39908	0.431698	1.3463	1.66964		2.15137	0.706271	1.3463	1.66964		1.54142	1.01152	1.5745	1.9715		1.93575	1.16392	1.51284	1.94599
FI	0.9236	4.93499	2.68778	5.76193	3.01964		6.3833	4.11975	5.76193	3.01964		2.44015	1.60499	3.298	2.14491		3.05124	2.36639	3.33443	2.48128
FJ	0.561875	1.18729	0.77926	1.25516	2.22875		1.31259	0.873554	1.25516	2.22875		1.4232	1.25938	1.00824	3.32977		1.55266	1.2853	0.90955	4.16827
FK	0.938775	0.580824	1.15052	0.472701	0.212652		0.819693	1.24288	0.472701	0.212652		1.17364	0.973647	0.441594	0.186858		1.28096	0.95005	0.399888	0.191992
FP	0.885775	0.0169052	0.548128	0.0358062	0.00447797		0.0018793	0.0487902	0.0358062	0.00447797		0.0159332	0.114616	0.0116015	0.0391563		0.00407868	0.0487948	0.00511	0.0153779
G	0.9754	1.57653	1.7247	0.266384	1.9687		1.77017	1.63463	0.266384	1.9687		1.96184	2.24365	0.182829	2.91275		2.60031	2.61968	0.177384	2.86218
GH	0.9912	1.44235	1.64399	1.54204	1.88028		1.5737	1.76076	1.54204	1.88028		1.88032	1.46426	2.03577	2.26109		2.40018	1.73861	2.24855	2.28394
GI	0.952825	7.00406	5.30958	3.30586	4.85825		8.30947	6.54594	3.30586	4.85825		2.36612	4.01713	0.842446	3.13319		3.01471	5.30885	0.863569	3.55405
GJ	0.961475	2.3032	2.08211	1.51362	1.89953		1.27425	1.24692	1.51362	1.89953		1.47182	1.55955	2.12174	2.26421		1.78278	1.5202	2.22516	2.22125
GK	1.0448	1.29593	1.83264	1.70835	1.22736		1.18553	1.63278	1.70835	1.22736		1.71753	2.15811	2.40676	1.83908		2.16998	2.47331	2.53569	1.71938
GP	0.554575	0.0163155	0.0381849	0.0140337	0.0160572		0.00562014	0.00649256	0.0140337	0.0160572		0.00851113	0.00718211	0.00539624	0.0178585		0.00877274	0.0065062	0.00105169	0.00146797
H	0.997675	1.09348	1.30017	0.264132	1.43212		1.36664	1.46066	0.264132	1.43212		1.75024	2.29806	0.317332	2.43225		2.17691	2.70034	0.747998	2.47594
HI	0.8988	6.57385	5.3121	5.69126	6.60035		8.7364	7.69051	5.69126	6.60035		3.1097	3.28053	3.23697	3.97995		3.95503	4.90723	3.4345	4.68634
HJ	0.524775	1.72595	2.26336	2.94772	2.69829		2.25703	2.26933	2.94772	2.69829		2.0073	2.99275	4.0312	4.06812		2.31439	3.1497	4.08723	7.81624
HK	0.92575	0.723373	1.29337	1.51711	0.66343		0.870586	1.26717	1.51711	0.66343		1.40049	2.09685	2.38737	1.01749		1.67152	2.27858	2.42032	0.960266
HP	0.966525	0.0282911	1.66606	1.43311	0.084065		0.025092	1.87988	1.43311	0.084065		0.0242105	2.04599	1.96152	0.273522		0.00793428	2.38736	1.94448	0.0540356
I	0.3034	0.0362419	0.0398285	0.00817064	0.0994635		0.0940729	0.295794	0.00817064	0.0994635		0.108921	0.131813	0.0144818	0.12189		0.0940354	0.4197	0.0154568	0.105984
IJ	0.411175	0.104055	0.0312917	0.0151845	0.260741		0.2204	0.227014	0.0151845	0.260741		0.250302	0.0934067	0.0611455	0.562678		0.220711	0.314064	0.036079	0.520582
IK	0.3823	0.0135788	0.0117559	0.0485457	0.0811167		0.0391453	0.0623604	0.0485457	0.0811167		0.154246	0.0751461	0.323738	0.180123		0.110024	0.113634	0.246197	0.104601
IP	0.277325	0	0.00331482	0	0.00103137		0.000284803	0.00268968	0	0.00103137		0.000241109	0.00172656	0	0.00156715		0.00167939	0.000342943	0	0
J	0.712875	2.3195	2.93017	0.543525	2.83072		2.6774	2.8934	0.543525	2.83072		2.31281	2.42308	0.61009	2.68985		2.60041	2.52778	0.559022	3.45563
JK	0.8049	1.77137	2.1082	2.25424	1.86759		1.77086	1.7507	2.25424	1.86759		1.7357	2.40987	3.15809	3.07536		1.84897	2.38715	2.92624	3.72554
JP	0.400825	0.0198442	0.0201037	0.0163378	0.0268264		0.0115679	0.0104446	0.0163378	0.0268264		0.00605787	0.00834991	0.0237257	0.0296754		0.0075581	0.00352934	0.00293728	0.00350487
K	1.01825	0.976586	1.37374	2.42569	0.156823		1.29791	1.52929	2.42569	0.156823		1.82609	2.22394	2.70761	0.166703		2.37175	2.45343	3.40083	0.150489
KP	0.672675	0.0392691	0.00298699	0.0151253	0.0131087		0.0138236	0	0.0151253	0.0131087		0.0149522	0.00026538	0.11268	0.382501		0.00927391	0	0.0145174	0.0198065
P	0.80155	0.0448937	0.0578657	0.000557973	0.0124752		0.0124631	0.0110338	0.000557973	0.0124752		0.0170916	0.00711857	0.00218405	0.0559735		0.00343766	0.00881116	0.000616006	0.0188108
WT	1.05075	0.770141	1.07962	1.50375	0.35737		0.979891	1.04418	1.50375	0.35737		1.461	1.37085	2.24691	0.389707		1.82697	1.46252	2.13168	0.364762

## Sheet: Data in Fig 6
Ancestor vs WT
Fitness
B	BD	BE	BH	BJ	C	DJ	EF	EH	FJ	HI	HJ	HP	J	JK
1.05286	1.03614	1.12254	1.0829	0.995807	1.09074	0.9401	0.984662	1.01558	0.928244	1.05618	0.999435	1.02813	0.936432	0.912249
1.05205	1.05038	1.11906	1.08432	0.961007	1.04224	0.906666	0.953197	1.07817	0.945321	1.04711	0.950425	1.02864	0.916934	0.923879
1.02102	1.04736	1.12612	1.09703	1.00159	1.06177	0.910438	1.00939	1.04398	0.902119	1.06242	0.932377	1.0794	0.901751	0.931172
1.05243	1.08296	1.12532	1.08768	0.98482	1.05599	0.912374	0.979199	1.03769	0.914466		0.97778	1.04975	0.917783	0.930188
Sporulaton fitness
B	BD	BE	BH	BJ	C	DJ	EF	EH	FJ	HI	HJ	HP	J	JK
3.95294	2.53903	19.7765	9.23464	1.32312	2.63574	1.53656	2.05877	1.95343	1.89127	2.32247	0.487057	1.74419	1.15121	0.757393
4.68318	3.39518	13.875	3.95072	0.78206	2.20412	0.814545	1.37006	3.5	1.99901	2.00896	0.201906	1.53282	1.11363	1.08068
2.35219	4.28936	12.6749	3.34783	1.80886	1.94252	0.782388	2.09192	2.2683	0.661731	1.86965	0.480939	2.76361	0.78392	1.10589
4.16337	5.30997	17.702	5.91696	1.09067	1.94661	0.398191	1.66441	2.23502	1.05195		0.437333	1.71501	0.910842	0.991664
Evolved vs ancestor
Fitness
BD	BE	C	EF	EH	HI	HP	JK ev: P2_9_16_1
1.04242	1.07057	0.987338	1.07268	0.942216	0.977537	0.969496	1.01675
0.998748	1.02904	1.01593	1.04383	1.01476		1.04428	0.952782
1.05546	1.06466	1.0341	1.0528	1.01619	0.863819	0.989737	1.0216
0.967226	1.01304	1.03916	0.974967	0.980763	0.870856	0.964377	0.934365
Sporulaton fitness
BD	BE	C	EF	EH	HI	HP	JK ev: P2_9_16_1
3.80168	0.565496	1.39683	31.1721	0.713469	2.74681	2.87593	2.71032
36.5501	0.928381	1.74435	19.8038	1.96786	4.86008	12.3746	2.80201
20.7416	0.729113	3.74704	14.0382	0.805074	1.19716	4.41339
36.55	0.634258	2.29996		0.634907	4.7175	1.49197	4.14863
